# Supplementary material for: Transcriptome Sequencing and Analysis of Leaf Tissue of Avicennia marina Using the Illumina Platform
Source: PLoS One. 2014 Sep 29;9(9):e108785. doi: 10.1371/journal.pone.0108785 (PMC4181315; doi:10.1371/journal.pone.0108785)
Supplement: Table S1 — Length distribution of contigs, scaffolds and unigenes. (XLSX) [file pone.0108785.s003.xlsx]

## Sheet: Length distribution
Contigs	Number of sequences	Scaffolds	Number of sequences	Unigenes	Number of sequences
75-200bp	551563	100-500bp	125241	200-500bp	64976
200-300bp	39888	500-1000bp	19826	500-1000bp	19833
300-400bp	18592	1000-1500bp	4454	1000-1500bp	4453
400-500bp	10938	1500-2000bp	1377	1500-2000bp	1377
≥500bp	21240	≥2000bp	486	≥2000bp	486
Total	642221	Total	151384	Total	91125
Mean length (bp)	143	Mean length (bp)	338	Mean length (bp)	463
N50 (bp)	131	N50 (bp)	431	N50 (bp)	528
Total length (bp)	91966409	Total length (bp)	51202088	Total length (bp)	42187266
