# Supplementary material for: Transcriptome Sequencing and Analysis of Leaf Tissue of Avicennia marina Using the Illumina Platform
Source: PLoS One. 2014 Sep 29;9(9):e108785. doi: 10.1371/journal.pone.0108785 (PMC4181315; doi:10.1371/journal.pone.0108785)
Supplement: Table S2 — The RPKM values for 91,125 Avicennia marina unigenes. (XLSX) [file pone.0108785.s004.xlsx]

## Sheet: RPKM values for 91125 unigenes
Unigene ID	geneLength	Reads mapped (total number of rawreads 14004283)	RPKM
Unigene10000	218	4	1.3102
Unigene10001	1172	383	23.3351
Unigene10002	299	3	0.7165
Unigene10003	261	99	27.0853
Unigene10004	313	5	1.1407
Unigene10005	576	30	3.7191
Unigene10006	203	15	5.2764
Unigene10007	394	60	10.8741
Unigene10008	730	159	15.553
Unigene10009	419	52	8.8619
Unigene1000	627	90	10.2498
Unigene10010	376	30	5.6973
Unigene10011	228	2	0.6264
Unigene10012	346	54	11.1444
Unigene10013	215	1	0.3321
Unigene10014	237	15	4.5194
Unigene10015	1814	401	15.7851
Unigene10016	211	3	1.0153
Unigene10017	294	20	4.8576
Unigene10018	222	2	0.6433
Unigene10019	469	38	5.7856
Unigene1001	944	90	6.8078
Unigene10020	243	1	0.2939
Unigene10021	279	40	10.2375
Unigene10022	223	12	3.8425
Unigene10023	203	28	9.8492
Unigene10024	319	11	2.4623
Unigene10025	456	53	8.2995
Unigene10026	214	1	0.3337
Unigene10027	220	7	2.272
Unigene10028	1672	359	15.3319
Unigene10029	434	34	5.5941
Unigene1002	1143	44	2.7488
Unigene10030	580	120	14.7738
Unigene10031	302	14	3.3102
Unigene10032	230	2	0.6209
Unigene10033	222	2	0.6433
Unigene10034	203	35	12.3115
Unigene10035	364	29	5.689
Unigene10036	362	21	4.1424
Unigene10037	275	17	4.4142
Unigene10038	317	39	8.7851
Unigene10039	325	12	2.6366
Unigene1003	344	36	7.4728
Unigene10040	319	10	2.2385
Unigene10041	223	4	1.2808
Unigene10042	373	18	3.4459
Unigene10043	504	25	3.542
Unigene10044	1181	239	14.4506
Unigene10045	277	25	6.4447
Unigene10046	292	44	10.7599
Unigene10047	1562	283	12.9373
Unigene10048	221	7	2.2618
Unigene10049	309	25	5.7772
Unigene1004	246	2	0.5805
Unigene10050	1518	344	16.1818
Unigene10051	1614	229	10.1314
Unigene10052	371	5	0.9624
Unigene10053	1679	168	7.1449
Unigene10054	1134	194	12.216
Unigene10055	452	9	1.4218
Unigene10056	938	153	11.6474
Unigene10057	235	5	1.5193
Unigene10058	229	7	2.1827
Unigene10059	515	73	10.1217
Unigene1005	416	63	10.814
Unigene10060	457	12	1.875
Unigene10061	218	6	1.9653
Unigene10062	841	99	8.4058
Unigene10063	513	74	10.3004
Unigene10064	203	39	13.7185
Unigene10065	219	2	0.6521
Unigene10066	355	6	1.2069
Unigene10067	382	7	1.3085
Unigene10068	219	1	0.3261
Unigene10069	208	5	1.7165
Unigene1006	2283	542	16.9525
Unigene10070	517	25	3.4529
Unigene10071	465	42	6.4496
Unigene10072	542	76	10.0128
Unigene10073	251	16	4.5518
Unigene10074	285	23	5.7626
Unigene10075	216	11	3.6365
Unigene10076	410	48	8.3598
Unigene10077	206	26	9.0125
Unigene10078	293	14	3.4119
Unigene10079	668	126	13.4689
Unigene1007	202	24	8.484
Unigene10080	256	25	6.9733
Unigene10081	449	61	9.7011
Unigene10082	727	45	4.4199
Unigene10083	373	13	2.4887
Unigene10084	325	15	3.2957
Unigene10085	1128	154	9.7488
Unigene10086	359	12	2.3869
Unigene10087	360	47	9.3225
Unigene10088	218	4	1.3102
Unigene10089	323	60	13.2644
Unigene1008	801	88	7.8449
Unigene10090	228	2	0.6264
Unigene10091	222	0	0
Unigene10092	492	13	1.8868
Unigene10093	232	7	2.1545
Unigene10094	262	10	2.7254
Unigene10095	1197	103	6.1444
Unigene10096	318	3	0.6736
Unigene10097	719	103	10.2293
Unigene10098	493	45	6.5179
Unigene10099	286	25	6.2418
Unigene1009	368	9	1.7464
Unigene100	1171	127	7.7444
Unigene10100	512	69	9.6232
Unigene10101	224	1	0.3188
Unigene10102	455	10	1.5694
Unigene10103	978	302	22.0499
Unigene10104	214	2	0.6674
Unigene10105	299	7	1.6717
Unigene10106	525	9	1.2241
Unigene10107	209	2	0.6833
Unigene10108	527	15	2.0324
Unigene10109	621	92	10.5788
Unigene1010	204	7	2.4502
Unigene10110	210	0	0
Unigene10111	337	37	7.8399
Unigene10112	293	26	6.3364
Unigene10113	380	12	2.2549
Unigene10114	453	11	1.7339
Unigene10115	395	21	3.7963
Unigene10116	1750	474	19.341
Unigene10117	293	10	2.4371
Unigene10118	300	17	4.0464
Unigene10119	244	1	0.2927
Unigene1011	312	7	1.6021
Unigene10120	545	40	5.2409
Unigene10121	653	153	16.7308
Unigene10122	631	33	3.7344
Unigene10123	707	357	36.0569
Unigene10124	588	20	2.4288
Unigene10125	674	28	2.9665
Unigene10126	478	145	21.661
Unigene10127	268	2	0.5329
Unigene10128	363	48	9.4422
Unigene10129	392	16	2.9146
Unigene1012	225	11	3.491
Unigene10130	230	2	0.6209
Unigene10131	463	52	8.0198
Unigene10132	375	134	25.516
Unigene10133	418	25	4.2707
Unigene10134	607	148	17.4105
Unigene10135	738	287	27.7693
Unigene10136	274	17	4.4303
Unigene10137	413	19	3.2851
Unigene10138	297	19	4.5681
Unigene10139	861	662	54.9027
Unigene1013	548	56	7.297
Unigene10140	361	65	12.8572
Unigene10141	582	158	19.3853
Unigene10142	1244	299	17.1629
Unigene10143	281	57	14.4846
Unigene10144	340	32	6.7206
Unigene10145	2126	335	11.2518
Unigene10146	471	93	14.0994
Unigene10147	453	17	2.6797
Unigene10148	217	1	0.3291
Unigene10149	327	79	17.2512
Unigene1014	239	52	15.5362
Unigene10150	342	42	8.7692
Unigene10151	2082	516	17.6973
Unigene10152	548	105	13.6819
Unigene10153	1213	105	6.1811
Unigene10154	219	3	0.9782
Unigene10155	508	126	17.7111
Unigene10156	654	34	3.7123
Unigene10157	461	42	6.5056
Unigene10158	908	305	23.9857
Unigene10159	320	27	6.0249
Unigene1015	374	27	5.155
Unigene10160	334	19	4.0621
Unigene10161	332	31	6.6675
Unigene10162	505	17	2.4038
Unigene10163	490	42	6.1206
Unigene10164	1262	60	3.3949
Unigene10165	268	7	1.8651
Unigene10166	551	33	4.2766
Unigene10167	366	17	3.3167
Unigene10168	579	61	7.523
Unigene10169	349	35	7.1611
Unigene1016	305	1	0.2341
Unigene10170	242	22	6.4915
Unigene10171	214	10	3.3368
Unigene10172	1018	203	14.2393
Unigene10173	974	247	18.1083
Unigene10174	233	28	8.5811
Unigene10175	1451	279	13.7302
Unigene10176	703	54	5.485
Unigene10177	1741	484	19.8512
Unigene10178	266	12	3.2214
Unigene10179	216	3	0.9918
Unigene1017	1291	214	11.8366
Unigene10180	464	36	5.5402
Unigene10181	268	17	4.5295
Unigene10182	229	0	0
Unigene10183	215	12	3.9855
Unigene10184	232	35	10.7726
Unigene10185	1505	246	11.6718
Unigene10186	482	64	9.4814
Unigene10187	290	41	10.0954
Unigene10188	210	4	1.3601
Unigene10189	866	188	15.5017
Unigene1018	242	8	2.3606
Unigene10190	383	27	5.0339
Unigene10191	371	177	34.0674
Unigene10192	365	15	2.9345
Unigene10193	2093	536	18.2867
Unigene10194	765	38	3.547
Unigene10195	1340	194	10.338
Unigene10196	394	12	2.1748
Unigene10197	224	8	2.5502
Unigene10198	861	59	4.8931
Unigene10199	517	49	6.7678
Unigene1019	331	37	7.982
Unigene101	313	9	2.0532
Unigene10200	288	63	15.6202
Unigene10201	221	3	0.9693
Unigene10202	555	26	3.3452
Unigene10203	364	28	5.4928
Unigene10204	216	5	1.6529
Unigene10205	213	3	1.0057
Unigene10206	248	49	14.1086
Unigene10207	366	38	7.4138
Unigene10208	223	2	0.6404
Unigene10209	414	79	13.6259
Unigene1020	362	31	6.1149
Unigene10210	211	15	5.0763
Unigene10211	973	165	12.1091
Unigene10212	279	13	3.3272
Unigene10213	214	3	1.001
Unigene10214	358	36	7.1806
Unigene10215	298	32	7.6678
Unigene10216	205	10	3.4833
Unigene10217	205	2	0.6967
Unigene10218	503	74	10.5052
Unigene10219	365	74	14.477
Unigene1021	1199	260	15.4844
Unigene10220	217	5	1.6453
Unigene10221	238	28	8.4008
Unigene10222	374	40	7.6371
Unigene10223	248	39	11.2293
Unigene10224	329	22	4.7749
Unigene10225	662	278	29.9865
Unigene10226	208	2	0.6866
Unigene10227	629	19	2.157
Unigene10228	210	2	0.6801
Unigene10229	680	68	7.1407
Unigene1022	1018	66	4.6295
Unigene10230	220	2	0.6492
Unigene10231	1031	234	16.2068
Unigene10232	219	4	1.3042
Unigene10233	331	54	11.6494
Unigene10234	575	8	0.9935
Unigene10235	217	2	0.6581
Unigene10236	1204	175	10.3789
Unigene10237	416	58	9.9557
Unigene10238	383	29	5.4068
Unigene10239	476	125	18.7518
Unigene1023	397	20	3.5973
Unigene10240	506	32	4.5158
Unigene10241	223	6	1.9213
Unigene10242	242	22	6.4915
Unigene10243	276	10	2.5872
Unigene10244	218	4	1.3102
Unigene10245	804	125	11.1018
Unigene10246	517	69	9.5301
Unigene10247	1508	227	10.7489
Unigene10248	776	135	12.4226
Unigene10249	543	18	2.3671
Unigene1024	1487	416	19.9766
Unigene10250	858	44	3.6619
Unigene10251	209	2	0.6833
Unigene10252	479	29	4.3232
Unigene10253	295	3	0.7262
Unigene10254	342	43	8.978
Unigene10255	248	22	6.3345
Unigene10256	353	22	4.4503
Unigene10257	234	25	7.6289
Unigene10258	675	152	16.0797
Unigene10259	218	4	1.3102
Unigene1025	1740	259	10.6289
Unigene10260	251	4	1.138
Unigene10261	1338	529	28.2318
Unigene10262	224	3	0.9563
Unigene10263	691	139	14.364
Unigene10264	243	39	11.4603
Unigene10265	232	11	3.3857
Unigene10266	411	19	3.301
Unigene10267	723	191	18.864
Unigene10268	339	20	4.2128
Unigene10269	320	23	5.1324
Unigene1026	665	81	8.6977
Unigene10270	281	17	4.32
Unigene10271	217	8	2.6325
Unigene10272	411	13	2.2586
Unigene10273	256	17	4.7419
Unigene10274	389	562	103.163
Unigene10275	447	29	4.6327
Unigene10276	322	21	4.657
Unigene10277	948	265	19.9607
Unigene10278	1144	155	9.6749
Unigene10279	349	6	1.2276
Unigene1027	945	61	4.6093
Unigene10280	251	12	3.4139
Unigene10281	416	27	4.6346
Unigene10282	438	14	2.2824
Unigene10283	431	69	11.4317
Unigene10284	216	1	0.3306
Unigene10285	211	13	4.3995
Unigene10286	424	31	5.2208
Unigene10287	253	3	0.8467
Unigene10288	335	49	10.4446
Unigene10289	485	19	2.7974
Unigene1028	265	5	1.3473
Unigene10290	219	2	0.6521
Unigene10291	544	176	23.1022
Unigene10292	218	8	2.6204
Unigene10293	545	113	14.8054
Unigene10294	485	88	12.9563
Unigene10295	243	23	6.7587
Unigene10296	298	11	2.6358
Unigene10297	307	3	0.6978
Unigene10298	714	131	13.1012
Unigene10299	867	141	11.6129
Unigene1029	723	157	15.506
Unigene102	550	103	13.3725
Unigene10300	220	3	0.9737
Unigene10301	517	81	11.1875
Unigene10302	1045	146	9.9764
Unigene10303	770	221	20.4947
Unigene10304	287	26	6.4689
Unigene10305	257	367	101.97
Unigene10306	220	6	1.9475
Unigene10307	826	228	19.7103
Unigene10308	385	7	1.2983
Unigene10309	439	12	1.9519
Unigene1030	205	1	0.3483
Unigene10310	216	7	2.3141
Unigene10311	485	46	6.7726
Unigene10312	418	24	4.0999
Unigene10313	215	6	1.9927
Unigene10314	708	247	24.9117
Unigene10315	228	4	1.2527
Unigene10316	1762	249	10.091
Unigene10317	478	70	10.4571
Unigene10318	320	10	2.2315
Unigene10319	1118	231	14.754
Unigene1031	224	1	0.3188
Unigene10320	256	13	3.6261
Unigene10321	1102	215	13.9314
Unigene10322	595	87	10.441
Unigene10323	551	32	4.147
Unigene10324	643	22	2.4432
Unigene10325	1570	169	7.6865
Unigene10326	444	46	7.398
Unigene10327	428	132	22.0226
Unigene10328	234	1	0.3052
Unigene10329	710	165	16.5945
Unigene1032	206	2	0.6933
Unigene10330	1530	515	24.0356
Unigene10331	1678	428	18.2134
Unigene10332	617	73	8.4484
Unigene10333	260	12	3.2957
Unigene10334	349	17	3.4783
Unigene10335	570	44	5.5121
Unigene10336	368	5	0.9702
Unigene10337	1232	218	12.6353
Unigene10338	222	4	1.2866
Unigene10339	346	25	5.1594
Unigene1033	1294	174	9.6018
Unigene10340	269	8	2.1236
Unigene10341	283	7	1.7662
Unigene10342	414	56	9.6589
Unigene10343	210	2	0.6801
Unigene10344	554	30	3.8668
Unigene10345	223	4	1.2808
Unigene10346	520	18	2.4718
Unigene10347	337	1	0.2119
Unigene10348	224	4	1.2751
Unigene10349	204	28	9.8009
Unigene1034	1336	372	19.8827
Unigene10350	283	20	5.0464
Unigene10351	762	181	16.9614
Unigene10352	607	259	30.4684
Unigene10353	351	20	4.0688
Unigene10354	220	4	1.2983
Unigene10355	463	38	5.8606
Unigene10356	203	10	3.5176
Unigene10357	686	74	7.7028
Unigene10358	352	54	10.9544
Unigene10359	392	21	3.8254
Unigene1035	559	115	14.6901
Unigene10360	557	21	2.6922
Unigene10361	210	2	0.6801
Unigene10362	289	19	4.6946
Unigene10363	451	21	3.3249
Unigene10364	215	9	2.9891
Unigene10365	565	71	8.9732
Unigene10366	276	6	1.5523
Unigene10367	1846	306	11.8367
Unigene10368	1080	267	17.6533
Unigene10369	837	165	14.0766
Unigene1036	246	15	4.3541
Unigene10370	972	135	9.9176
Unigene10371	311	1	0.2296
Unigene10372	623	64	7.3355
Unigene10373	757	42	3.9618
Unigene10374	517	20	2.7623
Unigene10375	374	5	0.9546
Unigene10376	357	68	13.6013
Unigene10377	441	72	11.6582
Unigene10378	215	3	0.9964
Unigene10379	935	102	7.7898
Unigene1037	306	7	1.6335
Unigene10380	536	82	10.9242
Unigene10381	217	4	1.3163
Unigene10382	1066	204	13.6651
Unigene10383	398	63	11.3031
Unigene10384	207	3	1.0349
Unigene10385	215	13	4.3176
Unigene10386	385	55	10.201
Unigene10387	437	8	1.3072
Unigene10388	276	52	13.4534
Unigene10389	415	4	0.6883
Unigene1038	1741	305	12.5095
Unigene10390	632	119	13.4453
Unigene10391	268	42	11.1906
Unigene10392	277	17	4.3824
Unigene10393	245	10	2.9146
Unigene10394	222	2	0.6433
Unigene10395	794	93	8.3638
Unigene10396	352	43	8.723
Unigene10397	1881	439	16.6654
Unigene10398	1649	387	16.7583
Unigene10399	376	16	3.0386
Unigene1039	229	16	4.9891
Unigene103	315	1	0.2267
Unigene10400	418	11	1.8791
Unigene10401	898	66	5.2482
Unigene10402	318	2	0.4491
Unigene10403	477	45	6.7365
Unigene10404	752	254	24.1188
Unigene10405	521	232	31.7972
Unigene10406	465	166	25.4914
Unigene10407	657	158	17.1724
Unigene10408	263	3	0.8145
Unigene10409	219	2	0.6521
Unigene1040	352	98	19.8803
Unigene10410	218	3	0.9827
Unigene10411	287	55	13.6842
Unigene10412	246	17	4.9346
Unigene10413	374	44	8.4008
Unigene10414	355	28	5.6321
Unigene10415	926	240	18.5071
Unigene10416	216	4	1.3223
Unigene10417	611	80	9.3495
Unigene10418	252	1	0.2834
Unigene10419	218	1	0.3276
Unigene1041	568	40	5.0286
Unigene10420	1518	523	24.6019
Unigene10421	321	37	8.2307
Unigene10422	215	4	1.3285
Unigene10423	372	9	1.7276
Unigene10424	264	27	7.303
Unigene10425	340	36	7.5607
Unigene10426	342	66	13.7802
Unigene10427	366	25	4.8775
Unigene10428	210	9	3.0603
Unigene10429	265	8	2.1557
Unigene1042	902	59	4.6707
Unigene10430	299	50	11.9409
Unigene10431	218	2	0.6551
Unigene10432	340	11	2.3102
Unigene10433	404	33	5.8327
Unigene10434	419	61	10.3957
Unigene10435	511	52	7.2664
Unigene10436	733	71	6.9166
Unigene10437	394	47	8.5181
Unigene10438	412	42	7.2793
Unigene10439	210	5	1.7002
Unigene1043	218	3	0.9827
Unigene10440	325	5	1.0986
Unigene10441	237	6	1.8078
Unigene10442	525	33	4.4884
Unigene10443	450	50	7.9341
Unigene10444	313	9	2.0532
Unigene10445	261	2	0.5472
Unigene10446	894	236	18.8501
Unigene10447	516	55	7.6112
Unigene10448	397	15	2.698
Unigene10449	355	79	15.8905
Unigene1044	272	14	3.6753
Unigene10450	217	7	2.3034
Unigene10451	217	3	0.9872
Unigene10452	342	9	1.8791
Unigene10453	827	59	5.0943
Unigene10454	1172	253	15.4146
Unigene10455	207	5	1.7248
Unigene10456	758	89	8.3842
Unigene10457	439	17	2.7652
Unigene10458	446	136	21.7742
Unigene10459	396	46	8.2947
Unigene1045	221	1	0.3231
Unigene10460	254	3	0.8434
Unigene10461	1037	518	35.6689
Unigene10462	396	77	13.8846
Unigene10463	210	2	0.6801
Unigene10464	205	9	3.1349
Unigene10465	219	3	0.9782
Unigene10466	269	20	5.3091
Unigene10467	203	9	3.1658
Unigene10468	1013	282	19.8783
Unigene10469	1328	165	8.8721
Unigene1046	436	35	5.7322
Unigene10470	460	27	4.1913
Unigene10471	401	15	2.6711
Unigene10472	468	32	4.8825
Unigene10473	219	2	0.6521
Unigene10474	528	75	10.143
Unigene10475	218	4	1.3102
Unigene10476	614	16	1.8608
Unigene10477	1746	827	33.8221
Unigene10478	346	61	12.589
Unigene10479	300	50	11.9011
Unigene1047	210	0	0
Unigene10480	225	3	0.9521
Unigene10481	450	17	2.6976
Unigene10482	583	156	19.1071
Unigene10483	389	60	11.0139
Unigene10484	1086	141	9.271
Unigene10485	348	33	6.7713
Unigene10486	304	19	4.4629
Unigene10487	223	5	1.601
Unigene10488	339	15	3.1596
Unigene10489	2348	444	13.5028
Unigene1048	1710	243	10.1473
Unigene10490	222	7	2.2516
Unigene10491	306	2	0.4667
Unigene10492	357	32	6.4006
Unigene10493	279	3	0.7678
Unigene10494	396	33	5.9506
Unigene10495	220	3	0.9737
Unigene10496	211	2	0.6768
Unigene10497	349	13	2.6598
Unigene10498	749	235	22.404
Unigene10499	416	23	3.948
Unigene1049	939	111	8.4411
Unigene104	323	17	3.7582
Unigene10500	209	2	0.6833
Unigene10501	634	170	19.1469
Unigene10502	268	19	5.0624
Unigene10503	373	7	1.3401
Unigene10504	702	215	21.8696
Unigene10505	231	1	0.3091
Unigene10506	490	59	8.598
Unigene10507	674	152	16.1036
Unigene10508	213	6	2.0115
Unigene10509	333	39	8.3629
Unigene1050	708	40	4.0343
Unigene10510	221	1	0.3231
Unigene10511	220	4	1.2983
Unigene10512	422	61	10.3218
Unigene10513	393	50	9.0848
Unigene10514	403	22	3.8981
Unigene10515	208	1174	403.036
Unigene10516	306	28	6.5339
Unigene10517	219	4	1.3042
Unigene10518	1204	144	8.5403
Unigene10519	221	28	9.047
Unigene1051	201	3	1.0658
Unigene10520	222	4	1.2866
Unigene10521	228	5	1.5659
Unigene10522	339	22	4.6341
Unigene10523	295	28	6.7776
Unigene10524	223	1	0.3202
Unigene10525	390	34	6.2252
Unigene10526	763	81	7.5805
Unigene10527	255	146	40.8839
Unigene10528	220	6	1.9475
Unigene10529	346	22	4.5403
Unigene1052	441	9	1.4573
Unigene10530	560	185	23.5897
Unigene10531	283	2	0.5046
Unigene10532	721	55	5.4471
Unigene10533	312	9	2.0598
Unigene10534	307	56	13.0253
Unigene10535	1742	209	8.5672
Unigene10536	214	3	1.001
Unigene10537	437	51	8.3335
Unigene10538	341	96	20.1028
Unigene10539	221	3	0.9693
Unigene1053	717	100	9.9591
Unigene10540	222	3	0.965
Unigene10541	297	26	6.2511
Unigene10542	239	6	1.7926
Unigene10543	206	99	34.3168
Unigene10544	221	4	1.2924
Unigene10545	374	2	0.3819
Unigene10546	809	149	13.1515
Unigene10547	346	53	10.938
Unigene10548	448	24	3.8254
Unigene10549	218	4	1.3102
Unigene1054	377	9	1.7047
Unigene10550	1062	233	15.6664
Unigene10551	323	11	2.4318
Unigene10552	304	9	2.114
Unigene10553	517	44	6.0772
Unigene10554	334	7	1.4965
Unigene10555	1863	493	18.8961
Unigene10556	1070	97	6.4733
Unigene10557	234	9	2.7464
Unigene10558	530	69	9.2963
Unigene10559	230	10	3.1046
Unigene1055	200	12	4.2844
Unigene10560	247	27	7.8056
Unigene10561	242	62	18.2943
Unigene10562	791	500	45.137
Unigene10563	328	82	17.8517
Unigene10564	215	6	1.9927
Unigene10565	1229	279	16.2103
Unigene10566	215	1	0.3321
Unigene10567	289	16	3.9533
Unigene10568	224	1	0.3188
Unigene10569	245	1	0.2915
Unigene1056	228	2	0.6264
Unigene10570	1199	479	28.527
Unigene10571	331	87	18.7685
Unigene10572	345	19	3.9325
Unigene10573	324	4	0.8816
Unigene10574	228	33	10.3352
Unigene10575	223	1	0.3202
Unigene10576	919	103	8.0031
Unigene10577	276	30	7.7616
Unigene10578	1087	161	10.5763
Unigene10579	434	35	5.7586
Unigene1057	838	138	11.7591
Unigene10580	214	8	2.6694
Unigene10581	656	158	17.1986
Unigene10582	242	42	12.3929
Unigene10583	555	39	5.0178
Unigene10584	593	48	5.78
Unigene10585	539	106	14.0429
Unigene10586	1850	180	6.9477
Unigene10587	510	29	4.0604
Unigene10588	225	3	0.9521
Unigene10589	786	198	17.988
Unigene1058	215	3	0.9964
Unigene10590	365	19	3.7171
Unigene10591	775	112	10.3194
Unigene10592	1203	235	13.9489
Unigene10593	957	81	6.0438
Unigene10594	838	345	29.3978
Unigene10595	1351	422	22.3047
Unigene10596	437	58	9.4773
Unigene10597	342	11	2.2967
Unigene10598	227	4	1.2583
Unigene10599	241	45	13.3332
Unigene1059	468	113	17.2414
Unigene105	372	27	5.1827
Unigene10600	280	7	1.7852
Unigene10601	991	206	14.8434
Unigene10602	3249	1512	33.2308
Unigene10603	604	38	4.4925
Unigene10604	255	20	5.6005
Unigene10605	214	3	1.001
Unigene10606	799	143	12.7799
Unigene10607	502	34	4.8363
Unigene10608	426	29	4.861
Unigene10609	1116	387	24.762
Unigene1060	536	26	3.4638
Unigene10610	271	12	3.1619
Unigene10611	242	18	5.3112
Unigene10612	254	39	10.964
Unigene10613	373	27	5.1689
Unigene10614	412	74	12.8255
Unigene10615	939	173	13.1559
Unigene10616	284	9	2.2629
Unigene10617	249	51	14.6255
Unigene10618	1207	345	20.4104
Unigene10619	304	15	3.5234
Unigene1061	210	44	14.9614
Unigene10620	241	17	5.037
Unigene10621	355	33	6.6378
Unigene10622	289	19	4.6946
Unigene10623	236	19	5.7488
Unigene10624	223	4	1.2808
Unigene10625	626	98	11.1787
Unigene10626	775	235	21.6524
Unigene10627	1825	345	13.4988
Unigene10628	451	32	5.0666
Unigene10629	237	0	0
Unigene1062	360	8	1.5868
Unigene10630	486	17	2.4978
Unigene10631	413	7	1.2103
Unigene10632	204	25	8.7508
Unigene10633	502	25	3.5561
Unigene10634	375	36	6.855
Unigene10635	494	36	5.2037
Unigene10636	211	1	0.3384
Unigene10637	1302	218	11.956
Unigene10638	261	14	3.8302
Unigene10639	806	44	3.8981
Unigene1063	314	17	3.866
Unigene10640	1347	118	6.2554
Unigene10641	244	20	5.853
Unigene10642	253	3	0.8467
Unigene10643	1925	322	11.9444
Unigene10644	242	2	0.5901
Unigene10645	1068	229	15.311
Unigene10646	655	127	13.8453
Unigene10647	365	39	7.6298
Unigene10648	278	18	4.6235
Unigene10649	2273	277	8.702
Unigene1064	338	21	4.4365
Unigene10650	815	107	9.3749
Unigene10651	2386	820	24.5405
Unigene10652	436	83	13.5935
Unigene10653	216	7	2.3141
Unigene10654	681	81	8.4933
Unigene10655	373	45	8.6148
Unigene10656	641	152	16.9326
Unigene10657	401	26	4.6299
Unigene10658	277	126	32.481
Unigene10659	604	45	5.32
Unigene1065	217	11	3.6197
Unigene10660	839	109	9.2769
Unigene10661	328	11	2.3947
Unigene10662	1015	221	15.5477
Unigene10663	290	10	2.4623
Unigene10664	314	10	2.2741
Unigene10665	620	54	6.2193
Unigene10666	302	9	2.128
Unigene10667	491	106	15.4157
Unigene10668	266	12	3.2214
Unigene10669	274	71	18.5032
Unigene1066	225	6	1.9042
Unigene10670	467	26	3.9755
Unigene10671	892	183	14.6496
Unigene10672	840	135	11.4761
Unigene10673	352	39	7.9115
Unigene10674	2250	374	11.8694
Unigene10675	2034	265	9.3032
Unigene10676	237	1	0.3013
Unigene10677	693	68	7.0067
Unigene10678	218	1	0.3276
Unigene10679	434	25	4.1133
Unigene1067	287	8	1.9904
Unigene10680	366	50	9.755
Unigene10681	221	5	1.6155
Unigene10682	775	106	9.7666
Unigene10683	309	4	0.9244
Unigene10684	348	42	8.6181
Unigene10685	280	53	13.5163
Unigene10686	879	80	6.4989
Unigene10687	283	11	2.7755
Unigene10688	229	1	0.3118
Unigene10689	306	3	0.7001
Unigene1068	367	7	1.362
Unigene10690	289	27	6.6712
Unigene10691	2118	232	7.8217
Unigene10692	269	6	1.5927
Unigene10693	216	4	1.3223
Unigene10694	497	24	3.4482
Unigene10695	3635	1181	23.1998
Unigene10696	371	10	1.9247
Unigene10697	218	5	1.6378
Unigene10698	651	157	17.221
Unigene10699	555	28	3.6025
Unigene1069	325	16	3.5154
Unigene106	213	1	0.3352
Unigene10700	510	23	3.2203
Unigene10701	358	35	6.9811
Unigene10702	285	33	8.2681
Unigene10703	1215	462	27.1522
Unigene10704	827	69	5.9578
Unigene10705	302	9	2.128
Unigene10706	232	2	0.6156
Unigene10707	325	4	0.8789
Unigene10708	481	34	5.0475
Unigene10709	415	63	10.8401
Unigene1070	443	48	7.7371
Unigene10710	836	127	10.8477
Unigene10711	327	29	6.3327
Unigene10712	223	5	1.601
Unigene10713	231	4	1.2365
Unigene10714	300	25	5.9506
Unigene10715	300	12	2.8563
Unigene10716	218	5	1.6378
Unigene10717	715	115	11.485
Unigene10718	495	14	2.0196
Unigene10719	752	126	11.9644
Unigene1071	415	28	4.8178
Unigene10720	444	56	9.0063
Unigene10721	421	23	3.9011
Unigene10722	532	10	1.3422
Unigene10723	456	23	3.6017
Unigene10724	607	197	23.1748
Unigene10725	313	1	0.2281
Unigene10726	319	34	7.6107
Unigene10727	726	87	8.557
Unigene10728	221	2	0.6462
Unigene10729	705	72	7.2926
Unigene1072	521	36	4.9341
Unigene10730	245	40	11.6582
Unigene10731	318	2	0.4491
Unigene10732	600	83	9.8779
Unigene10733	729	83	8.13
Unigene10734	349	14	2.8645
Unigene10735	866	171	14.0999
Unigene10736	824	140	12.1322
Unigene10737	256	46	12.8309
Unigene10738	211	4	1.3537
Unigene10739	205	16	5.5732
Unigene1073	641	136	15.1503
Unigene10740	315	1	0.2267
Unigene10741	690	108	11.1767
Unigene10742	226	3	0.9479
Unigene10743	507	71	9.9998
Unigene10744	341	18	3.7693
Unigene10745	260	19	5.2182
Unigene10746	1293	449	24.7963
Unigene10747	648	88	9.6972
Unigene10748	1014	188	13.2391
Unigene10749	250	36	10.2826
Unigene1074	246	3	0.8708
Unigene10750	205	5	1.7416
Unigene10751	243	22	6.4648
Unigene10752	254	24	6.7471
Unigene10753	1305	309	16.9078
Unigene10754	389	18	3.3042
Unigene10755	420	71	12.0711
Unigene10756	229	1	0.3118
Unigene10757	411	16	2.7798
Unigene10758	397	63	11.3315
Unigene10759	238	9	2.7003
Unigene1075	469	33	5.0244
Unigene10760	364	14	2.7464
Unigene10761	244	11	3.2192
Unigene10762	222	3	0.965
Unigene10763	237	1	0.3013
Unigene10764	385	58	10.7574
Unigene10765	291	8	1.9631
Unigene10766	403	7	1.2403
Unigene10767	224	6	1.9127
Unigene10768	1048	126	8.5852
Unigene10769	248	0	0
Unigene1076	927	178	13.7113
Unigene10770	1473	453	21.9601
Unigene10771	220	5	1.6229
Unigene10772	2289	416	12.9774
Unigene10773	332	29	6.2373
Unigene10774	312	5	1.1443
Unigene10775	332	39	8.3881
Unigene10776	996	226	16.2027
Unigene10777	222	4	1.2866
Unigene10778	377	30	5.6822
Unigene10779	581	69	8.4803
Unigene1077	367	38	7.3936
Unigene10780	549	50	6.5033
Unigene10781	252	6	1.7002
Unigene10782	634	154	17.3449
Unigene10783	292	79	19.3189
Unigene10784	254	15	4.2169
Unigene10785	503	50	7.0981
Unigene10786	225	3	0.9521
Unigene10787	271	13	3.4254
Unigene10788	242	59	17.4091
Unigene10789	849	182	15.3074
Unigene1078	232	2	0.6156
Unigene10790	1939	501	18.4501
Unigene10791	609	18	2.1105
Unigene10792	1608	276	12.2564
Unigene10793	332	17	3.6564
Unigene10794	358	1	0.1995
Unigene10795	402	22	3.9078
Unigene10796	203	0	0
Unigene10797	544	167	21.9208
Unigene10798	935	95	7.2552
Unigene10799	609	103	12.077
Unigene1079	251	11	3.1294
Unigene107	211	4	1.3537
Unigene10800	215	10	3.3212
Unigene10801	217	13	4.2778
Unigene10802	909	379	29.7724
Unigene10803	959	103	7.6693
Unigene10804	294	11	2.6717
Unigene10805	242	10	2.9507
Unigene10806	222	1	0.3217
Unigene10807	223	6	1.9213
Unigene10808	521	44	6.0305
Unigene10809	222	2	0.6433
Unigene1080	1423	176	8.8318
Unigene10810	598	28	3.3435
Unigene10811	270	11	2.9092
Unigene10812	587	127	15.4492
Unigene10813	489	69	10.0758
Unigene10814	749	37	3.5274
Unigene10815	1350	353	18.6715
Unigene10816	217	27	8.8847
Unigene10817	1404	379	19.2757
Unigene10818	319	72	16.1169
Unigene10819	685	118	12.3007
Unigene1081	217	2	0.6581
Unigene10820	1976	532	19.2249
Unigene10821	517	78	10.7732
Unigene10822	468	32	4.8825
Unigene10823	282	25	6.3304
Unigene10824	222	0	0
Unigene10825	330	11	2.3802
Unigene10826	254	6	1.6868
Unigene10827	575	48	5.9609
Unigene10828	437	138	22.5495
Unigene10829	551	163	21.1239
Unigene1082	340	16	3.3603
Unigene10830	1040	93	6.3854
Unigene10831	1005	351	24.9391
Unigene10832	218	3	0.9827
Unigene10833	828	95	8.1928
Unigene10834	210	1182	401.918
Unigene10835	311	9	2.0664
Unigene10836	270	74	19.5707
Unigene10837	216	8	2.6447
Unigene10838	260	10	2.7464
Unigene10839	567	83	10.4528
Unigene1083	569	40	5.0198
Unigene10840	293	16	3.8993
Unigene10841	431	33	5.4673
Unigene10842	252	5	1.4168
Unigene10843	405	59	10.4025
Unigene10844	915	386	30.1235
Unigene10845	446	75	12.0079
Unigene10846	292	6	1.4673
Unigene10847	791	113	10.201
Unigene10848	474	85	12.805
Unigene10849	561	27	3.4367
Unigene1084	250	9	2.5706
Unigene10850	381	58	10.8703
Unigene10851	222	1	0.3217
Unigene10852	245	35	10.201
Unigene10853	519	35	4.8155
Unigene10854	275	3	0.779
Unigene10855	231	42	12.983
Unigene10856	710	26	2.6149
Unigene10857	485	29	4.2697
Unigene10858	271	37	9.7493
Unigene10859	418	17	2.9041
Unigene1085	236	34	10.2874
Unigene10860	446	28	4.4829
Unigene10861	1664	352	15.1053
Unigene10862	665	77	8.2681
Unigene10863	275	5	1.2983
Unigene10864	513	26	3.6191
Unigene10865	229	1	0.3118
Unigene10866	294	61	14.8157
Unigene10867	729	50	4.8976
Unigene10868	393	60	10.9018
Unigene10869	242	2	0.5901
Unigene1086	318	20	4.491
Unigene10870	227	3	0.9437
Unigene10871	216	1	0.3306
Unigene10872	226	3	0.9479
Unigene10873	220	11	3.5703
Unigene10874	525	269	36.5874
Unigene10875	839	265	22.554
Unigene10876	220	15	4.8686
Unigene10877	249	23	6.5958
Unigene10878	1631	647	28.3263
Unigene10879	644	473	52.4462
Unigene1087	275	34	8.8285
Unigene10880	260	7	1.9225
Unigene10881	801	111	9.8953
Unigene10882	288	55	13.6367
Unigene10883	945	325	24.5579
Unigene10884	273	1	0.2616
Unigene10885	230	3	0.9314
Unigene10886	226	43	13.5862
Unigene10887	226	14	4.4234
Unigene10888	527	94	12.7367
Unigene10889	223	4	1.2808
Unigene1088	359	8	1.5912
Unigene10890	219	9	2.9345
Unigene10891	803	173	15.384
Unigene10892	1441	253	12.5371
Unigene10893	1182	117	7.0682
Unigene10894	742	252	24.2513
Unigene10895	452	16	2.5277
Unigene10896	1023	401	27.9903
Unigene10897	715	207	20.673
Unigene10898	226	4	1.2638
Unigene10899	289	15	3.7062
Unigene1089	547	35	4.569
Unigene108	380	11	2.067
Unigene10900	510	49	6.8606
Unigene10901	784	109	9.9277
Unigene10902	310	34	7.8317
Unigene10903	343	15	3.1227
Unigene10904	2139	680	22.7006
Unigene10905	450	19	3.015
Unigene10906	972	100	7.3464
Unigene10907	246	41	11.9011
Unigene10908	343	50	10.4091
Unigene10909	584	42	5.1354
Unigene1090	319	16	3.5815
Unigene10910	370	90	17.3692
Unigene10911	295	475	114.977
Unigene10912	1152	168	10.4135
Unigene10913	224	2	0.6376
Unigene10914	388	26	4.785
Unigene10915	657	38	4.1301
Unigene10916	480	11	1.6364
Unigene10917	215	6	1.9927
Unigene10918	561	65	8.2735
Unigene10919	287	23	5.7225
Unigene1091	206	4	1.3865
Unigene10920	322	12	2.6611
Unigene10921	1820	362	14.2029
Unigene10922	902	187	14.8038
Unigene10923	292	4	0.9782
Unigene10924	305	55	12.8766
Unigene10925	213	8	2.6819
Unigene10926	378	32	6.045
Unigene10927	212	14	4.7155
Unigene10928	327	51	11.1368
Unigene10929	252	18	5.1005
Unigene1092	288	7	1.7356
Unigene10930	216	4	1.3223
Unigene10931	406	21	3.6935
Unigene10932	498	45	6.4524
Unigene10933	1343	192	10.2086
Unigene10934	1395	365	18.6835
Unigene10935	271	2	0.527
Unigene10936	737	170	16.471
Unigene10937	470	27	4.1021
Unigene10938	344	21	4.3591
Unigene10939	281	9	2.287
Unigene1093	516	53	7.3344
Unigene10940	496	38	5.4707
Unigene10941	223	3	0.9606
Unigene10942	217	3	0.9872
Unigene10943	909	177	13.9043
Unigene10944	882	250	20.24
Unigene10945	291	7	1.7177
Unigene10946	689	45	4.6637
Unigene10947	368	83	16.1053
Unigene10948	493	80	11.5873
Unigene10949	1598	369	16.4888
Unigene1094	1027	165	11.4724
Unigene10950	337	38	8.0518
Unigene10951	237	1793	540.221
Unigene10952	673	70	7.4271
Unigene10953	463	20	3.0845
Unigene10954	201	74	26.289
Unigene10955	539	63	8.3462
Unigene10956	212	6	2.0209
Unigene10957	244	27	7.9016
Unigene10958	427	102	17.0573
Unigene10959	468	95	14.495
Unigene1095	202	12	4.242
Unigene10960	430	21	3.4873
Unigene10961	220	7	2.272
Unigene10962	449	88	13.9951
Unigene10963	202	6	2.121
Unigene10964	219	2	0.6521
Unigene10965	203	5	1.7588
Unigene10966	263	9	2.4436
Unigene10967	602	45	5.3377
Unigene10968	1426	287	14.3715
Unigene10969	765	120	11.2011
Unigene1096	492	34	4.9346
Unigene10970	869	84	6.9024
Unigene10971	323	8	1.7686
Unigene10972	216	4	1.3223
Unigene10973	225	2	0.6347
Unigene10974	475	26	3.9086
Unigene10975	723	53	5.2345
Unigene10976	583	41	5.0217
Unigene10977	306	48	11.2011
Unigene10978	1044	279	19.0828
Unigene10979	577	142	17.5732
Unigene1097	345	32	6.6232
Unigene10980	216	5	1.6529
Unigene10981	967	118	8.7135
Unigene10982	347	46	9.466
Unigene10983	395	31	5.6041
Unigene10984	406	13	2.2864
Unigene10985	225	3	0.9521
Unigene10986	969	138	10.1694
Unigene10987	991	340	24.4988
Unigene10988	367	21	4.0859
Unigene10989	270	5	1.3223
Unigene1098	442	37	5.9775
Unigene10990	220	15	4.8686
Unigene10991	1130	137	8.6573
Unigene10992	689	91	9.4311
Unigene10993	284	19	4.7772
Unigene10994	376	25	4.7478
Unigene10995	280	51	13.0062
Unigene10996	208	7	2.4031
Unigene10997	1118	133	8.4947
Unigene10998	559	36	4.5986
Unigene10999	397	53	9.5329
Unigene1099	753	163	15.4572
Unigene109	215	5	1.6606
Unigene10	216	14	4.6282
Unigene11000	475	78	11.7257
Unigene11001	410	13	2.2641
Unigene11002	201	4	1.421
Unigene11003	565	54	6.8247
Unigene11004	221	9	2.908
Unigene11005	319	55	12.3115
Unigene11006	224	5	1.5939
Unigene11007	312	0	0
Unigene11008	212	4	1.3473
Unigene11009	564	52	6.5836
Unigene1100	1288	177	9.8129
Unigene11010	224	7	2.2315
Unigene11011	222	5	1.6083
Unigene11012	221	4	1.2924
Unigene11013	217	5	1.6453
Unigene11014	951	218	16.3687
Unigene11015	429	13	2.1638
Unigene11016	363	1	0.1967
Unigene11017	229	0	0
Unigene11018	1094	219	14.2944
Unigene11019	371	39	7.5064
Unigene1101	278	6	1.5412
Unigene11020	470	21	3.1905
Unigene11021	899	240	19.063
Unigene11022	357	18	3.6003
Unigene11023	388	2	0.3681
Unigene11024	576	72	8.9258
Unigene11025	961	332	24.6691
Unigene11026	222	4	1.2866
Unigene11027	340	57	11.9711
Unigene11028	324	56	12.3419
Unigene11029	223	4	1.2808
Unigene1102	371	25	4.8118
Unigene11030	860	197	16.3571
Unigene11031	415	7	1.2045
Unigene11032	203	31	10.9045
Unigene11033	298	16	3.8339
Unigene11034	233	8	2.4517
Unigene11035	543	13	1.7096
Unigene11036	238	19	5.7005
Unigene11037	265	22	5.9281
Unigene11038	1663	301	12.9245
Unigene11039	297	23	5.5298
Unigene1103	259	9	2.4813
Unigene11040	225	6	1.9042
Unigene11041	245	11	3.206
Unigene11042	784	186	16.9409
Unigene11043	699	82	8.3768
Unigene11044	919	46	3.5742
Unigene11045	207	4	1.3798
Unigene11046	358	10	1.9946
Unigene11047	500	50	7.1407
Unigene11048	223	2	0.6404
Unigene11049	882	42	3.4003
Unigene1104	205	7	2.4383
Unigene11050	379	29	5.4638
Unigene11051	220	51	16.5534
Unigene11052	241	3	0.8889
Unigene11053	721	46	4.5558
Unigene11054	256	31	8.6469
Unigene11055	238	4	1.2001
Unigene11056	268	44	11.7235
Unigene11057	616	161	18.6631
Unigene11058	249	18	5.1619
Unigene11059	948	102	7.683
Unigene1105	404	56	9.898
Unigene11060	358	19	3.7897
Unigene11061	256	8	2.2315
Unigene11062	758	83	7.8189
Unigene11063	268	13	3.4638
Unigene11064	475	103	15.484
Unigene11065	760	64	6.0132
Unigene11066	459	46	7.1562
Unigene11067	224	2	0.6376
Unigene11068	655	170	18.533
Unigene11069	1642	281	12.22
Unigene1106	202	4	1.414
Unigene11070	395	22	3.9771
Unigene11071	224	2	0.6376
Unigene11072	312	1	0.2289
Unigene11073	688	147	15.257
Unigene11074	545	58	7.5992
Unigene11075	301	53	12.5733
Unigene11076	512	26	3.6261
Unigene11077	282	9	2.2789
Unigene11078	563	183	23.2104
Unigene11079	1158	319	19.6708
Unigene1107	494	61	8.8174
Unigene11080	290	35	8.6181
Unigene11081	202	19	6.7165
Unigene11082	1000	72	5.1413
Unigene11083	298	12	2.8754
Unigene11084	329	19	4.1238
Unigene11085	211	318	107.618
Unigene11086	224	6	1.9127
Unigene11087	1377	414	21.4687
Unigene11088	330	44	9.5209
Unigene11089	575	67	8.3204
Unigene1108	1592	153	6.8626
Unigene11090	879	119	9.6671
Unigene11091	234	44	13.4269
Unigene11092	459	78	12.1345
Unigene11093	216	5	1.6529
Unigene11094	255	2	0.5601
Unigene11095	1233	524	30.3464
Unigene11096	1815	424	16.6812
Unigene11097	560	139	17.7242
Unigene11098	1096	224	14.5941
Unigene11099	315	56	12.6945
Unigene1109	312	25	5.7217
Unigene110	644	42	4.657
Unigene11100	432	49	8.0994
Unigene11101	1559	397	18.1838
Unigene11102	217	15	4.9359
Unigene11103	227	16	5.0331
Unigene11104	269	14	3.7163
Unigene11105	799	157	14.0311
Unigene11106	595	21	2.5202
Unigene11107	278	2	0.5137
Unigene11108	665	247	26.5225
Unigene11109	340	64	13.4413
Unigene1110	995	148	10.6213
Unigene11110	302	15	3.5467
Unigene11111	1376	463	24.0271
Unigene11112	683	22	2.3001
Unigene11113	246	12	3.4833
Unigene11114	357	13	2.6002
Unigene11115	224	7	2.2315
Unigene11116	520	372	51.0833
Unigene11117	618	159	18.3716
Unigene11118	237	2	0.6026
Unigene11119	230	5	1.5523
Unigene1111	460	37	5.7436
Unigene11120	265	35	9.4311
Unigene11121	491	37	5.381
Unigene11122	656	121	13.1711
Unigene11123	504	29	4.1087
Unigene11124	318	2	0.4491
Unigene11125	224	8	2.5502
Unigene11126	1131	306	19.3196
Unigene11127	380	51	9.5835
Unigene11128	513	47	6.5421
Unigene11129	225	1	0.3174
Unigene1112	261	53	14.5002
Unigene11130	226	1	0.316
Unigene11131	328	3	0.6531
Unigene11132	943	85	6.4364
Unigene11133	223	1	0.3202
Unigene11134	229	1	0.3118
Unigene11135	218	3	0.9827
Unigene11136	808	82	7.2467
Unigene11137	557	68	8.7175
Unigene11138	457	50	7.8126
Unigene11139	932	165	12.6417
Unigene1113	226	6	1.8958
Unigene11140	744	396	38.0068
Unigene11141	477	8	1.1976
Unigene11142	440	7	1.136
Unigene11143	220	6	1.9475
Unigene11144	244	12	3.5118
Unigene11145	1014	272	19.1545
Unigene11146	320	36	8.0333
Unigene11147	223	3	0.9606
Unigene11148	508	117	16.446
Unigene11149	940	177	13.4457
Unigene1114	296	72	17.3692
Unigene11150	995	85	6.1001
Unigene11151	496	47	6.7664
Unigene11152	272	5	1.3126
Unigene11153	670	31	3.3039
Unigene11154	217	3	0.9872
Unigene11155	217	12	3.9488
Unigene11156	301	28	6.6425
Unigene11157	231	4	1.2365
Unigene11158	221	6	1.9386
Unigene11159	220	6	1.9475
Unigene1115	200	2	0.7141
Unigene11160	288	43	10.6614
Unigene11161	250	9	2.5706
Unigene11162	321	30	6.6735
Unigene11163	1517	247	11.6265
Unigene11164	323	1	0.2211
Unigene11165	375	8	1.5233
Unigene11166	471	43	6.5191
Unigene11167	254	39	10.964
Unigene11168	224	6	1.9127
Unigene11169	223	2	0.6404
Unigene1116	208	1	0.3433
Unigene11170	219	3	0.9782
Unigene11171	1082	249	16.4328
Unigene11172	223	6	1.9213
Unigene11173	257	2	0.5557
Unigene11174	658	134	14.5418
Unigene11175	226	2	0.6319
Unigene11176	405	19	3.3499
Unigene11177	206	7	2.4264
Unigene11178	303	13	3.0637
Unigene11179	1151	193	11.9735
Unigene1117	249	2	0.5735
Unigene11180	273	29	7.5853
Unigene11181	1556	279	12.8036
Unigene11182	404	23	4.0652
Unigene11183	329	18	3.9068
Unigene11184	344	13	2.6985
Unigene11185	2898	572	14.0941
Unigene11186	331	40	8.6292
Unigene11187	201	14	4.9736
Unigene11188	223	2	0.6404
Unigene11189	662	252	27.182
Unigene1118	363	39	7.6718
Unigene11190	499	56	8.0136
Unigene11191	336	25	5.313
Unigene11192	254	8	2.249
Unigene11193	342	22	4.5934
Unigene11194	251	40	11.3796
Unigene11195	333	8	1.7155
Unigene11196	917	86	6.6968
Unigene11197	562	39	4.9553
Unigene11198	217	7	2.3034
Unigene11199	341	51	10.6796
Unigene1119	372	16	3.0713
Unigene111	722	191	18.8901
Unigene11200	389	18	3.3042
Unigene11201	323	50	11.0537
Unigene11202	539	115	15.2352
Unigene11203	994	65	4.6695
Unigene11204	329	18	3.9068
Unigene11205	229	3	0.9355
Unigene11206	336	15	3.1878
Unigene11207	353	39	7.8891
Unigene11208	450	17	2.6976
Unigene11209	914	217	16.9532
Unigene1120	271	8	2.1079
Unigene11210	424	42	7.0733
Unigene11211	218	5	1.6378
Unigene11212	690	84	8.693
Unigene11213	248	5	1.4397
Unigene11214	514	43	5.9737
Unigene11215	1084	170	11.1985
Unigene11216	530	162	21.8262
Unigene11217	417	82	14.0416
Unigene11218	963	146	10.8259
Unigene11219	227	5	1.5728
Unigene1121	435	2	0.3283
Unigene11220	257	13	3.612
Unigene11221	235	2	0.6077
Unigene11222	1888	144	5.4463
Unigene11223	1682	280	11.887
Unigene11224	909	60	4.7133
Unigene11225	221	6	1.9386
Unigene11226	254	9	2.5302
Unigene11227	488	38	5.5604
Unigene11228	228	5	1.5659
Unigene11229	289	24	5.93
Unigene1122	263	10	2.7151
Unigene11230	265	21	5.6586
Unigene11231	390	12	2.1971
Unigene11232	630	41	4.6471
Unigene11233	528	64	8.6554
Unigene11234	393	43	7.8129
Unigene11235	421	20	3.3922
Unigene11236	2040	273	9.5559
Unigene11237	598	40	4.7764
Unigene11238	206	43	14.9053
Unigene11239	1771	501	20.2003
Unigene1123	211	1	0.3384
Unigene11240	484	80	11.8028
Unigene11241	736	150	14.553
Unigene11242	574	25	3.11
Unigene11243	424	47	7.9154
Unigene11244	215	9	2.9891
Unigene11245	297	16	3.8468
Unigene11246	219	4	1.3042
Unigene11247	252	3	0.8501
Unigene11248	567	119	14.9866
Unigene11249	317	1	0.2253
Unigene1124	691	95	9.8171
Unigene11250	1747	408	16.6766
Unigene11251	2407	446	13.2312
Unigene11252	702	86	8.7478
Unigene11253	561	25	3.1821
Unigene11254	549	68	8.8445
Unigene11255	314	28	6.3675
Unigene11256	221	3	0.9693
Unigene11257	246	14	4.0638
Unigene11258	246	5	1.4514
Unigene11259	678	98	10.3213
Unigene1125	493	9	1.3036
Unigene11260	222	480	154.393
Unigene11261	443	47	7.5759
Unigene11262	216	1	0.3306
Unigene11263	272	11	2.8878
Unigene11264	299	44	10.508
Unigene11265	251	62	17.6383
Unigene11266	3288	751	16.3097
Unigene11267	542	53	6.9826
Unigene11268	396	27	4.8686
Unigene11269	205	17	5.9215
Unigene1126	406	11	1.9347
Unigene11270	510	105	14.7014
Unigene11271	252	1	0.2834
Unigene11272	211	4	1.3537
Unigene11273	367	7	1.362
Unigene11274	691	406	41.9553
Unigene11275	315	27	6.1206
Unigene11276	370	31	5.9827
Unigene11277	316	6	1.3558
Unigene11278	861	53	4.3955
Unigene11279	243	7	2.057
Unigene1127	1607	245	10.8865
Unigene11280	221	2	0.6462
Unigene11281	314	8	1.8193
Unigene11282	497	52	7.4711
Unigene11283	223	3	0.9606
Unigene11284	441	77	12.4678
Unigene11285	336	40	8.5008
Unigene11286	464	95	14.6199
Unigene11287	224	2	0.6376
Unigene11288	225	2	0.6347
Unigene11289	206	3	1.0399
Unigene1128	427	12	2.0067
Unigene11290	363	74	14.5567
Unigene11291	358	24	4.787
Unigene11292	225	1	0.3174
Unigene11293	228	4	1.2527
Unigene11294	669	267	28.4986
Unigene11295	266	19	5.1005
Unigene11296	1538	243	11.2821
Unigene11297	319	17	3.8054
Unigene11298	603	96	11.3682
Unigene11299	251	26	7.3967
Unigene1129	358	54	10.7708
Unigene112	1195	152	9.0827
Unigene11300	220	3	0.9737
Unigene11301	350	27	5.5085
Unigene11302	219	4	1.3042
Unigene11303	562	32	4.0659
Unigene11304	209	4	1.3666
Unigene11305	299	22	5.254
Unigene11306	875	172	14.0365
Unigene11307	324	63	13.8846
Unigene11308	532	14	1.8791
Unigene11309	947	197	14.8544
Unigene1130	224	4	1.2751
Unigene11310	508	30	4.2169
Unigene11311	224	2	0.6376
Unigene11312	499	11	1.5741
Unigene11313	1580	326	14.7333
Unigene11314	266	2	0.5369
Unigene11315	389	10	1.8356
Unigene11316	354	5	1.0086
Unigene11317	716	87	8.6765
Unigene11318	227	2	0.6291
Unigene11319	224	2	0.6376
Unigene1131	1334	193	10.331
Unigene11320	2441	705	20.6234
Unigene11321	522	15	2.0519
Unigene11322	300	30	7.1407
Unigene11323	217	15	4.9359
Unigene11324	301	13	3.084
Unigene11325	476	40	6.0006
Unigene11326	261	25	6.8397
Unigene11327	204	25	8.7508
Unigene11328	1379	130	6.7316
Unigene11329	297	57	13.7043
Unigene1132	468	42	6.4083
Unigene11330	554	25	3.2223
Unigene11331	291	6	1.4723
Unigene11332	383	14	2.6102
Unigene11333	467	48	7.3394
Unigene11334	543	17	2.2356
Unigene11335	220	2	0.6492
Unigene11336	384	85	15.8062
Unigene11337	2139	566	18.8949
Unigene11338	819	377	32.8698
Unigene11339	223	6	1.9213
Unigene1133	260	15	4.1196
Unigene11340	305	50	11.706
Unigene11341	322	31	6.8746
Unigene11342	555	36	4.6318
Unigene11343	1505	315	14.9456
Unigene11344	216	21	6.9423
Unigene11345	844	94	7.9529
Unigene11346	1203	165	9.7939
Unigene11347	407	77	13.5094
Unigene11348	1049	293	19.9449
Unigene11349	302	22	5.2018
Unigene1134	292	5	1.2227
Unigene11350	946	124	9.3599
Unigene11351	228	6	1.8791
Unigene11352	220	3	0.9737
Unigene11353	433	12	1.9789
Unigene11354	222	4	1.2866
Unigene11355	843	185	15.6705
Unigene11356	500	79	11.2823
Unigene11357	291	31	7.6069
Unigene11358	223	1	0.3202
Unigene11359	682	91	9.5279
Unigene1135	230	0	0
Unigene11360	535	26	3.4702
Unigene11361	748	33	3.1503
Unigene11362	214	4	1.3347
Unigene11363	346	29	5.985
Unigene11364	1376	394	20.4464
Unigene11365	227	0	0
Unigene11366	2044	766	26.7601
Unigene11367	264	21	5.6801
Unigene11368	783	165	15.0474
Unigene11369	314	5	1.137
Unigene1136	578	48	5.93
Unigene11370	239	7	2.0914
Unigene11371	203	6	2.1105
Unigene11372	222	4	1.2866
Unigene11373	230	1	0.3105
Unigene11374	288	1	0.2479
Unigene11375	1255	254	14.452
Unigene11376	433	24	3.9579
Unigene11377	227	2	0.6291
Unigene11378	242	1	0.2951
Unigene11379	638	156	17.46
Unigene1137	546	82	10.7241
Unigene11380	385	5	0.9274
Unigene11381	240	5	1.4876
Unigene11382	1316	327	17.7432
Unigene11383	287	43	10.6986
Unigene11384	492	125	18.142
Unigene11385	245	10	2.9146
Unigene11386	611	110	12.8555
Unigene11387	915	222	17.3249
Unigene11388	468	384	58.5901
Unigene11389	326	17	3.7237
Unigene1138	383	46	8.5763
Unigene11390	287	6	1.4928
Unigene11391	1761	524	21.2477
Unigene11392	998	324	23.1821
Unigene11393	217	18	5.9231
Unigene11394	1928	529	19.5924
Unigene11395	620	53	6.1041
Unigene11396	573	49	6.1063
Unigene11397	236	12	3.6309
Unigene11398	236	12	3.6309
Unigene11399	220	2	0.6492
Unigene1139	441	145	23.4784
Unigene113	266	17	4.5636
Unigene11400	323	2	0.4421
Unigene11401	229	2	0.6236
Unigene11402	227	0	0
Unigene11403	659	114	12.3526
Unigene11404	251	17	4.8363
Unigene11405	570	31	3.8835
Unigene11406	576	32	3.967
Unigene11407	841	100	8.4907
Unigene11408	1519	241	11.3292
Unigene11409	458	58	9.0428
Unigene1140	334	4	0.8552
Unigene11410	758	52	4.8986
Unigene11411	221	5	1.6155
Unigene11412	652	25	2.738
Unigene11413	456	41	6.4203
Unigene11414	730	177	17.3137
Unigene11415	320	11	2.4546
Unigene11416	329	4	0.8682
Unigene11417	252	10	2.8336
Unigene11418	227	4	1.2583
Unigene11419	277	9	2.3201
Unigene1141	663	64	6.893
Unigene11420	614	49	5.6986
Unigene11421	567	39	4.9116
Unigene11422	784	50	4.554
Unigene11423	201	19	6.7499
Unigene11424	738	28	2.7092
Unigene11425	250	5	1.4281
Unigene11426	538	15	1.9909
Unigene11427	371	24	4.6193
Unigene11428	276	54	13.9709
Unigene11429	596	30	3.5943
Unigene1142	616	59	6.8393
Unigene11430	232	3	0.9234
Unigene11431	224	5	1.5939
Unigene11432	222	4	1.2866
Unigene11433	259	3	0.8271
Unigene11434	311	24	5.5105
Unigene11435	305	13	3.0436
Unigene11436	296	33	7.9609
Unigene11437	294	17	4.129
Unigene11438	318	31	6.961
Unigene11439	520	57	7.8273
Unigene1143	297	20	4.8085
Unigene11440	222	2	0.6433
Unigene11441	808	124	10.9585
Unigene11442	221	4	1.2924
Unigene11443	216	2	0.6612
Unigene11444	346	19	3.9212
Unigene11445	238	1	0.3
Unigene11446	407	23	4.0353
Unigene11447	682	129	13.5066
Unigene11448	225	2	0.6347
Unigene11449	293	20	4.8742
Unigene1144	1161	253	15.5606
Unigene11450	214	7	2.3357
Unigene11451	777	24	2.2056
Unigene11452	309	8	1.8487
Unigene11453	273	2	0.5231
Unigene11454	646	115	12.7117
Unigene11455	276	13	3.3634
Unigene11456	1087	106	6.9633
Unigene11457	222	1	0.3217
Unigene11458	225	1	0.3174
Unigene11459	440	64	10.3864
Unigene1145	222	4	1.2866
Unigene11460	773	147	13.5793
Unigene11461	337	38	8.0518
Unigene11462	222	4	1.2866
Unigene11463	268	14	3.7302
Unigene11464	382	16	2.9909
Unigene11465	231	5	1.5456
Unigene11466	223	0	0
Unigene11467	261	18	4.9246
Unigene11468	225	3	0.9521
Unigene11469	331	6	1.2944
Unigene1146	272	11	2.8878
Unigene11470	661	164	17.7166
Unigene11471	247	7	2.0237
Unigene11472	1472	362	17.5606
Unigene11473	222	2	0.6433
Unigene11474	403	10	1.7719
Unigene11475	225	1	0.3174
Unigene11476	313	2	0.4563
Unigene11477	216	5	1.6529
Unigene11478	612	57	6.6506
Unigene11479	227	4	1.2583
Unigene1147	200	0	0
Unigene11480	1390	405	20.8056
Unigene11481	601	76	9.0298
Unigene11482	500	83	11.8535
Unigene11483	1560	326	14.9222
Unigene11484	267	7	1.8721
Unigene11485	249	27	7.7429
Unigene11486	361	14	2.7692
Unigene11487	223	3	0.9606
Unigene11488	282	30	7.5965
Unigene11489	559	77	9.836
Unigene1148	347	20	4.1157
Unigene11490	727	154	15.126
Unigene11491	1049	190	12.9335
Unigene11492	628	135	15.3502
Unigene11493	362	37	7.2985
Unigene11494	724	68	6.7067
Unigene11495	237	26	7.8336
Unigene11496	227	11	3.4602
Unigene11497	248	31	8.9258
Unigene11498	234	2	0.6103
Unigene11499	443	17	2.7402
Unigene1149	271	6	1.581
Unigene114	322	24	5.3222
Unigene11500	647	142	15.672
Unigene11501	511	42	5.869
Unigene11502	455	35	5.4928
Unigene11503	380	58	10.8989
Unigene11504	259	7	1.9299
Unigene11505	219	6	1.9563
Unigene11506	218	5	1.6378
Unigene11507	568	56	7.0401
Unigene11508	1234	411	23.783
Unigene11509	513	8	1.1136
Unigene1150	633	45	5.0763
Unigene11510	505	145	20.5029
Unigene11511	313	4	0.9125
Unigene11512	454	54	8.4933
Unigene11513	487	2124	311.433
Unigene11514	364	16	3.1388
Unigene11515	369	18	3.4833
Unigene11516	304	16	3.7582
Unigene11517	354	8	1.6137
Unigene11518	365	76	14.8682
Unigene11519	228	2	0.6264
Unigene1151	274	9	2.3455
Unigene11520	361	23	4.5495
Unigene11521	223	2	0.6404
Unigene11522	316	34	7.683
Unigene11523	884	312	25.2024
Unigene11524	629	76	8.6278
Unigene11525	384	13	2.4174
Unigene11526	563	37	4.6928
Unigene11527	311	37	8.4953
Unigene11528	518	16	2.2056
Unigene11529	221	2	0.6462
Unigene1152	315	24	5.4405
Unigene11530	931	124	9.5107
Unigene11531	236	3	0.9077
Unigene11532	263	24	6.5162
Unigene11533	285	11	2.756
Unigene11534	752	144	13.6736
Unigene11535	1117	197	12.5937
Unigene11536	226	4	1.2638
Unigene11537	227	2	0.6291
Unigene11538	563	63	7.9905
Unigene11539	228	2	0.6264
Unigene1153	389	14	2.5699
Unigene11540	251	29	8.2502
Unigene11541	403	55	9.7453
Unigene11542	280	6	1.5301
Unigene11543	226	3	0.9479
Unigene11544	300	19	4.5224
Unigene11545	1582	635	28.662
Unigene11546	1275	236	13.2172
Unigene11547	1457	298	14.6048
Unigene11548	442	88	14.2167
Unigene11549	209	11	3.7582
Unigene1154	1909	393	14.7003
Unigene11550	244	1	0.2927
Unigene11551	672	103	10.9448
Unigene11552	315	33	7.4807
Unigene11553	553	424	54.7495
Unigene11554	251	10	2.8449
Unigene11555	274	7	1.8243
Unigene11556	245	3	0.8744
Unigene11557	323	37	8.1797
Unigene11558	232	5	1.5389
Unigene11559	476	21	3.1503
Unigene1155	707	48	4.848
Unigene11560	221	11	3.5542
Unigene11561	222	3	0.965
Unigene11562	341	5	1.047
Unigene11563	613	140	16.3082
Unigene11564	239	9	2.689
Unigene11565	349	13	2.6598
Unigene11566	977	264	19.2952
Unigene11567	372	21	4.031
Unigene11568	322	2	0.4435
Unigene11569	315	1	0.2267
Unigene1156	210	6	2.0402
Unigene11570	573	93	11.5896
Unigene11571	216	26	8.5953
Unigene11572	378	7	1.3223
Unigene11573	345	9	1.8628
Unigene11574	1927	258	9.5604
Unigene11575	882	196	15.8682
Unigene11576	1058	170	11.4737
Unigene11577	790	52	4.7002
Unigene11578	743	132	12.686
Unigene11579	295	26	6.2935
Unigene1157	1196	190	11.3439
Unigene11580	740	234	22.58
Unigene11581	319	16	3.5815
Unigene11582	252	28	7.9341
Unigene11583	229	2	0.6236
Unigene11584	1113	94	6.0308
Unigene11585	367	51	9.923
Unigene11586	244	1	0.2927
Unigene11587	207	9	3.1046
Unigene11588	305	12	2.8094
Unigene11589	831	188	16.1546
Unigene1158	1232	179	10.3748
Unigene11590	229	2	0.6236
Unigene11591	571	42	5.2523
Unigene11592	960	376	27.9676
Unigene11593	589	41	4.9706
Unigene11594	239	32	9.5607
Unigene11595	222	3	0.965
Unigene11596	237	2	0.6026
Unigene11597	1504	441	20.9377
Unigene11598	1313	348	18.9258
Unigene11599	323	57	12.6012
Unigene1159	382	19	3.5516
Unigene115	370	36	6.9477
Unigene11600	389	10	1.8356
Unigene11601	538	34	4.5127
Unigene11602	1269	222	12.492
Unigene11603	471	526	79.7451
Unigene11604	603	26	3.0789
Unigene11605	274	40	10.4243
Unigene11606	745	125	11.981
Unigene11607	226	5	1.5798
Unigene11608	327	29	6.3327
Unigene11609	245	1	0.2915
Unigene1160	329	2	0.4341
Unigene11610	479	54	8.05
Unigene11611	230	2	0.6209
Unigene11612	226	4	1.2638
Unigene11613	1378	194	10.0529
Unigene11614	861	103	8.5423
Unigene11615	260	20	5.4928
Unigene11616	227	2	0.6291
Unigene11617	1208	273	16.1374
Unigene11618	239	6	1.7926
Unigene11619	210	7	2.3802
Unigene1161	313	9	2.0532
Unigene11620	227	9	2.8311
Unigene11621	375	5	0.9521
Unigene11622	584	51	6.2359
Unigene11623	217	19	6.2522
Unigene11624	1093	206	13.4582
Unigene11625	232	0	0
Unigene11626	613	112	13.0466
Unigene11627	429	96	15.9791
Unigene11628	232	1	0.3078
Unigene11629	370	43	8.2986
Unigene1162	570	15	1.8791
Unigene11630	1655	239	10.3119
Unigene11631	317	1	0.2253
Unigene11632	307	11	2.5585
Unigene11633	1618	543	23.9641
Unigene11634	549	84	10.9256
Unigene11635	704	138	13.9973
Unigene11636	604	33	3.9014
Unigene11637	450	15	2.3802
Unigene11638	584	159	19.4412
Unigene11639	292	6	1.4673
Unigene1163	242	5	1.4753
Unigene11640	971	142	10.4426
Unigene11641	683	19	1.9864
Unigene11642	227	1	0.3146
Unigene11643	221	5	1.6155
Unigene11644	303	23	5.4203
Unigene11645	301	17	4.0329
Unigene11646	820	24	2.09
Unigene11647	545	66	8.6474
Unigene11648	313	8	1.8251
Unigene11649	490	39	5.6834
Unigene1164	317	12	2.7031
Unigene11650	224	4	1.2751
Unigene11651	257	10	2.7785
Unigene11652	896	96	7.6507
Unigene11653	200	2	0.7141
Unigene11654	279	63	16.1241
Unigene11655	1465	241	11.7468
Unigene11656	415	10	1.7206
Unigene11657	416	55	9.4408
Unigene11658	302	11	2.6009
Unigene11659	554	29	3.7379
Unigene1165	285	2	0.5011
Unigene11660	607	108	12.705
Unigene11661	340	36	7.5607
Unigene11662	301	4	0.9489
Unigene11663	257	17	4.7234
Unigene11664	230	4	1.2419
Unigene11665	679	116	12.1991
Unigene11666	866	127	10.4719
Unigene11667	1232	358	20.7497
Unigene11668	1088	109	7.1538
Unigene11669	932	220	16.8557
Unigene1166	727	121	11.8848
Unigene11670	630	43	4.8738
Unigene11671	1041	271	18.5891
Unigene11672	786	60	5.4509
Unigene11673	394	11	1.9936
Unigene11674	211	12	4.061
Unigene11675	283	6	1.5139
Unigene11676	222	4	1.2866
Unigene11677	316	13	2.9376
Unigene11678	233	1	0.3065
Unigene11679	370	6	1.1579
Unigene1167	256	7	1.9525
Unigene11680	302	51	12.0588
Unigene11681	765	145	13.5346
Unigene11682	509	76	10.6619
Unigene11683	788	50	4.5309
Unigene11684	235	1	0.3039
Unigene11685	283	14	3.5325
Unigene11686	205	8	2.7866
Unigene11687	386	121	22.384
Unigene11688	751	91	8.6525
Unigene11689	1534	430	20.0162
Unigene1168	1346	428	22.7059
Unigene11690	341	23	4.8163
Unigene11691	353	38	7.6868
Unigene11692	222	3	0.965
Unigene11693	268	13	3.4638
Unigene11694	253	15	4.2336
Unigene11695	315	7	1.5868
Unigene11696	365	30	5.869
Unigene11697	229	3	0.9355
Unigene11698	530	242	32.6046
Unigene11699	523	81	11.0592
Unigene1169	480	19	2.8265
Unigene116	564	62	7.8497
Unigene11700	239	6	1.7926
Unigene11701	359	15	2.9836
Unigene11702	224	2	0.6376
Unigene11703	426	13	2.1791
Unigene11704	397	46	8.2738
Unigene11705	672	98	10.4135
Unigene11706	247	1	0.2891
Unigene11707	210	6	2.0402
Unigene11708	224	2	0.6376
Unigene11709	564	84	10.635
Unigene1170	833	143	12.2583
Unigene11710	571	114	14.2563
Unigene11711	602	135	16.0131
Unigene11712	615	54	6.2699
Unigene11713	1843	380	14.723
Unigene11714	305	11	2.5753
Unigene11715	582	94	11.533
Unigene11716	420	7	1.1901
Unigene11717	463	62	9.562
Unigene11718	381	67	12.5571
Unigene11719	256	9	2.5104
Unigene1171	328	17	3.701
Unigene11720	247	0	0
Unigene11721	499	11	1.5741
Unigene11722	229	11	3.43
Unigene11723	499	79	11.3049
Unigene11724	448	99	15.7796
Unigene11725	454	10	1.5728
Unigene11726	228	3	0.9396
Unigene11727	871	124	10.1658
Unigene11728	506	177	24.9782
Unigene11729	560	35	4.4629
Unigene1172	473	82	12.3792
Unigene11730	228	2	0.6264
Unigene11731	745	129	12.3644
Unigene11732	228	2	0.6264
Unigene11733	225	3	0.9521
Unigene11734	208	9	3.0897
Unigene11735	517	16	2.2099
Unigene11736	204	12	4.2004
Unigene11737	534	125	16.7151
Unigene11738	222	2	0.6433
Unigene11739	924	256	19.7837
Unigene1173	1074	141	9.3746
Unigene11740	507	130	18.3094
Unigene11741	231	5	1.5456
Unigene11742	971	156	11.4721
Unigene11743	200	5	1.7852
Unigene11744	278	14	3.596
Unigene11745	306	74	17.2683
Unigene11746	833	161	13.8013
Unigene11747	222	4	1.2866
Unigene11748	809	295	26.0383
Unigene11749	314	5	1.137
Unigene1174	532	29	3.8925
Unigene11750	768	36	3.3472
Unigene11751	225	3	0.9521
Unigene11752	506	13	1.8346
Unigene11753	426	34	5.6991
Unigene11754	564	46	5.824
Unigene11755	220	4	1.2983
Unigene11756	306	32	7.4674
Unigene11757	317	46	10.3619
Unigene11758	358	81	16.1563
Unigene11759	289	13	3.2121
Unigene1175	210	2	0.6801
Unigene11760	212	12	4.0419
Unigene11761	273	18	4.7081
Unigene11762	397	122	21.9436
Unigene11763	345	16	3.3116
Unigene11764	228	1	0.3132
Unigene11765	296	67	16.163
Unigene11766	216	9	2.9753
Unigene11767	1173	270	16.4363
Unigene11768	304	2	0.4698
Unigene11769	215	6	1.9927
Unigene1176	544	109	14.3076
Unigene11770	926	156	12.0296
Unigene11771	500	10	1.4281
Unigene11772	1610	319	14.1483
Unigene11773	219	6	1.9563
Unigene11774	986	101	7.3145
Unigene11775	262	21	5.7234
Unigene11776	299	36	8.5975
Unigene11777	205	16	5.5732
Unigene11778	386	36	6.6597
Unigene11779	353	8	1.6183
Unigene1177	511	43	6.0088
Unigene11780	287	27	6.7177
Unigene11781	337	10	2.1189
Unigene11782	511	106	14.8124
Unigene11783	376	34	6.457
Unigene11784	1031	196	13.5749
Unigene11785	212	5	1.6841
Unigene11786	447	10	1.5975
Unigene11787	422	32	5.4147
Unigene11788	208	9	3.0897
Unigene11789	1144	336	20.9726
Unigene1178	313	15	3.422
Unigene11790	993	275	19.7753
Unigene11791	227	1	0.3146
Unigene11792	225	13	4.1257
Unigene11793	219	4	1.3042
Unigene11794	423	10	1.6881
Unigene11795	517	11	1.5193
Unigene11796	403	84	14.8838
Unigene11797	408	84	14.7014
Unigene11798	309	17	3.9285
Unigene11799	221	336	108.564
Unigene1179	340	60	12.6012
Unigene117	300	12	2.8563
[truncated: 89,126 more rows]
