# Supplementary material for: Transcriptome Sequencing and Analysis of Leaf Tissue of Avicennia marina Using the Illumina Platform
Source: PLoS One. 2014 Sep 29;9(9):e108785. doi: 10.1371/journal.pone.0108785 (PMC4181315; doi:10.1371/journal.pone.0108785)
Supplement: Table S3 — Summary for BLAST of Avicennia marina Sanger EST sequences against unigenes. (XLSX) [file pone.0108785.s005.xlsx]

## Sheet: BLAST ESTs against unigenes
Category	Values
Total number of Sanger EST sequences for BLAST	1893
Number of Sanger EST sequences with at least one BLAST hit against unigene sequences	1755
Percentage of Sanger EST sequences with a BLAST hit against unigene sequences	0.9271
Number of unigenes with BLAST hits against 1755 Sanger EST sequences	3480
Average percent length coverage of Sanger EST sequences by aligned unigenes	0.5153
Average percent length coverage of Sanger EST sequences by the best aligned unigenes sequences	0.7152
Average number of unigenes aligned per Sanger EST sequence	3.28
Median number of unigenes aligned per Sanger EST sequence	2
Mean percent identity of Sanger vs. all unigenes BLAST hit alignments	0.8538
Mean percent identity of Sanger vs. best unigenes BLAST hit alignment	0.9423
Mean alignment length (nt) for Sanger vs. unigenes	220
Mean number of gaps within Sanger vs. all unigenes BLAST hit alignments	2.3
All BLAST results refer to hits with E-value lesser than or equal to 1E-10. Percentage length coverage refers to the total extent of Sanger EST sequences covered by aligned unigene sequences.
