# Supplementary material for: Transcriptome Sequencing and Analysis of Leaf Tissue of Avicennia marina Using the Illumina Platform
Source: PLoS One. 2014 Sep 29;9(9):e108785. doi: 10.1371/journal.pone.0108785 (PMC4181315; doi:10.1371/journal.pone.0108785)
Supplement: Table S5 — Numbers of Avicennia marina unigenes in 134 KEGG pathways. (XLSX) [file pone.0108785.s007.xlsx]

## Sheet: Sheet1
Rank	Pathway	Unigenes with pathway annotation (23966)	Pathway ID
1	Metabolic pathways	5949 (24.82%)	ko01100
2	Biosynthesis of secondary metabolites	3103 (12.95%)	ko01110
3	Microbial metabolism in diverse environments	1492 (6.23%)	ko01120
4	Plant-pathogen interaction	1377 (5.75%)	ko04626
5	Spliceosome	977 (4.08%)	ko03040
6	Carbon metabolism	881 (3.68%)	ko01200
7	Ribosome	828 (3.45%)	ko03010
8	Biosynthesis of amino acids	796 (3.32%)	ko01230
9	Starch and sucrose metabolism	637 (2.66%)	ko00500
10	Protein processing in endoplasmic reticulum	614 (2.56%)	ko04141
11	Purine metabolism	514 (2.14%)	ko00230
12	Ubiquitin mediated proteolysis	509 (2.12%)	ko04120
13	Oxidative phosphorylation	476 (1.99%)	ko00190
14	Endocytosis	445 (1.86%)	ko04144
15	Pyrimidine metabolism	441 (1.84%)	ko00240
16	Glycolysis / Gluconeogenesis	437 (1.82%)	ko00010
17	RNA transport	428 (1.79%)	ko03013
18	Plant hormone signal transduction	424 (1.77%)	ko04075
19	Cell cycle	407 (1.7%)	ko04110
20	Phenylpropanoid biosynthesis	387 (1.61%)	ko00940
21	RNA degradation	356 (1.49%)	ko03018
22	Cysteine and methionine metabolism	341 (1.42%)	ko00270
23	Amino sugar and nucleotide sugar metabolism	328 (1.37%)	ko00520
24	Pyruvate metabolism	317 (1.32%)	ko00620
25	Peroxisome	313 (1.31%)	ko04146
26	Fatty acid metabolism	309 (1.29%)	ko01212
27	Regulation of actin cytoskeleton	298 (1.24%)	ko04810
28	cAMP signaling pathway	274 (1.14%)	ko04024
29	Circadian rhythm - plant	263 (1.1%)	ko04712
30	Arginine and proline metabolism	258 (1.08%)	ko00330
31	Carbon fixation in photosynthetic organisms	255 (1.06%)	ko00710
32	Stilbenoid,diarylheptanoid and gingerol biosynthesis	255 (1.06%)	ko00945
33	Glycerophospholipid metabolism	252 (1.05%)	ko00564
34	Galactose metabolism	245 (1.02%)	ko00052
35	Citrate cycle (TCA cycle)	244 (1.02%)	ko00020
36	Fatty acid degradation	242 (1.01%)	ko00071
37	Limonene and pinene degradation	234 (0.98%)	ko00903
38	Phenylalanine metabolism	221 (0.92%)	ko00360
39	RNA polymerase	221 (0.92%)	ko03020
40	Inositol phosphate metabolism	217 (0.91%)	ko00562
41	Pentose and glucuronate interconversions	210 (0.88%)	ko00040
42	Fructose and mannose metabolism	209 (0.87%)	ko00051
43	Glycine,serine and threonine metabolism	209 (0.87%)	ko00260
44	Nucleotide excision repair	209 (0.87%)	ko03420
45	Aminoacyl-tRNA biosynthesis	208 (0.87%)	ko00970
46	mRNA surveillance pathway	207 (0.86%)	ko03015
47	Proteasome	202 (0.84%)	ko03050
48	Glyoxylate and dicarboxylate metabolism	200 (0.83%)	ko00630
49	ABC transporters	198 (0.83%)	ko02010
50	Calcium signaling pathway	196 (0.82%)	ko04020
51	Alanine,aspartate and glutamate metabolism	192 (0.8%)	ko00250
52	Basal transcription factors	192 (0.8%)	ko03022
53	Tight junction	190 (0.79%)	ko04530
54	Pentose phosphate pathway	189 (0.79%)	ko00030
55	Glutathione metabolism	184 (0.77%)	ko00480
56	Glycerolipid metabolism	181 (0.76%)	ko00561
57	Tyrosine metabolism	174 (0.73%)	ko00350
58	Focal adhesion	172 (0.72%)	ko04510
59	Cyanoamino acid metabolism	168 (0.7%)	ko00460
60	Gap junction	162 (0.68%)	ko04540
61	Valine,leucine and isoleucine degradation	162 (0.68%)	ko00280
62	Tryptophan metabolism	161 (0.67%)	ko00380
63	beta-Alanine metabolism	160 (0.67%)	ko00410
64	Flavonoid biosynthesis	158 (0.66%)	ko00941
65	Adherens junction	155 (0.65%)	ko04520
66	Nitrogen metabolism	153 (0.64%)	ko00910
67	Propanoate metabolism	153 (0.64%)	ko00640
68	alpha-Linolenic acid metabolism	148 (0.62%)	ko00592
69	Terpenoid backbone biosynthesis	147 (0.61%)	ko00900
70	Biosynthesis of unsaturated fatty acids	143 (0.6%)	ko01040
71	DNA replication	141 (0.59%)	ko03030
72	Protein export	133 (0.55%)	ko03060
73	Lysine degradation	131 (0.55%)	ko00310
74	Phenylalanine,tyrosine and tryptophan biosynthesis	125 (0.52%)	ko00400
75	N-Glycan biosynthesis	122 (0.51%)	ko00510
76	Porphyrin and chlorophyll metabolism	121 (0.5%)	ko00860
77	Base excision repair	119 (0.5%)	ko03410
78	Sphingolipid metabolism	119 (0.5%)	ko00600
79	Fatty acid biosynthesis	115 (0.48%)	ko00061
80	Mismatch repair	113 (0.47%)	ko03430
81	Steroid biosynthesis	111 (0.46%)	ko00100
82	Ubiquinone and other terpenoid-quinone biosynthesis	106 (0.44%)	ko00130
83	Carotenoid biosynthesis	105 (0.44%)	ko00906
84	Photosynthesis	103 (0.43%)	ko00195
85	Homologous recombination	101 (0.42%)	ko03440
86	Histidine metabolism	100 (0.42%)	ko00340
87	Ribosome biogenesis in eukaryotes	96 (0.4%)	ko03008
88	Ether lipid metabolism	93 (0.39%)	ko00565
89	SNARE interactions in vesicular transport	89 (0.37%)	ko04130
90	Various types of N-glycan biosynthesis	89 (0.37%)	ko00513
91	Other glycan degradation	86 (0.36%)	ko00511
92	Degradation of aromatic compounds	83 (0.35%)	ko01220
93	Linoleic acid metabolism	79 (0.33%)	ko00591
94	Biotin metabolism	73 (0.3%)	ko00780
95	Sulfur metabolism	73 (0.3%)	ko00920
96	Two-component system	70 (0.29%)	ko02020
97	Isoquinoline alkaloid biosynthesis	69 (0.29%)	ko00950
98	Zeatin biosynthesis	67 (0.28%)	ko00908
99	Diterpenoid biosynthesis	65 (0.27%)	ko00904
100	Tropane,piperidine and pyridine alkaloid biosynthesis	63 (0.26%)	ko00960
101	One carbon pool by folate	59 (0.25%)	ko00670
102	Pantothenate and CoA biosynthesis	59 (0.25%)	ko00770
103	Valine,leucine and isoleucine biosynthesis	59 (0.25%)	ko00290
104	Lysine biosynthesis	49 (0.2%)	ko00300
105	Glucosinolate biosynthesis	37 (0.15%)	ko00966
106	Indole alkaloid biosynthesis	37 (0.15%)	ko00901
107	Nicotinate and nicotinamide metabolism	37 (0.15%)	ko00760
108	Polyketide sugar unit biosynthesis	37 (0.15%)	ko00523
109	Glycosaminoglycan degradation	33 (0.14%)	ko00531
110	Non-homologous end-joining	33 (0.14%)	ko03450
111	Glycosphingolipid biosynthesis - globo series	30 (0.13%)	ko00603
112	Brassinosteroid biosynthesis	29 (0.12%)	ko00905
113	Synthesis and degradation of ketone bodies	27 (0.11%)	ko00072
114	Arachidonic acid metabolism	26 (0.11%)	ko00590
115	Flavone and flavonol biosynthesis	26 (0.11%)	ko00944
116	Other types of O-glycan biosynthesis	25 (0.1%)	ko00514
117	Riboflavin metabolism	25 (0.1%)	ko00740
118	C5-Branched dibasic acid metabolism	24 (0.1%)	ko00660
119	Fatty acid elongation	24 (0.1%)	ko00062
120	Photosynthesis - antenna proteins	23 (0.1%)	ko00196
121	Sesquiterpenoid and triterpenoid biosynthesis	23 (0.1%)	ko00909
122	Lipopolysaccharide biosynthesis	22 (0.09%)	ko00540
123	Folate biosynthesis	20 (0.08%)	ko00790
124	Vitamin B6 metabolism	17 (0.07%)	ko00750
125	Phosphonate and phosphinate metabolism	16 (0.07%)	ko00440
126	Glycosphingolipid biosynthesis - ganglio series	14 (0.06%)	ko00604
127	Caffeine metabolism	13 (0.05%)	ko00232
128	Sulfur relay system	12 (0.05%)	ko04122
129	Betalain biosynthesis	11 (0.05%)	K01593
130	Monoterpenoid biosynthesis	10 (0.04%)	K07385
131	D-Glutamine and D-glutamate metabolism	9 (0.04%)	K00261
132	Biosynthesis of terpenoids and steroids	8 (0.03%)	K13421
133	Anthocyanin biosynthesis	6 (0.03%)	ko00942
134	Peptidoglycan biosynthesis	3 (0.01%)	K01000
