# Supplementary material for: Transcriptome Sequencing and Analysis of Leaf Tissue of Avicennia marina Using the Illumina Platform
Source: PLoS One. 2014 Sep 29;9(9):e108785. doi: 10.1371/journal.pone.0108785 (PMC4181315; doi:10.1371/journal.pone.0108785)
Supplement: Table S6 — PCR primers and information for 2418 SSRs identified from Avicennia marina transcriptome. (XLSX) [file pone.0108785.s008.xlsx]

## Sheet: Am_SSR_primer
Seq ID	Primer type	Motif	Motif Len	SSR	SSRLen	Orientation	Start	Len	tm	GC%	Any compl	3' compl	Seq	Orientation	Start	Len	tm	GC%	Any compl	3' compl	Seq	Prod size	Seq len	Included len	Pair any compl	Pair 3' compl	——
Unigene10015	SSR	AG	2	AGAGAGAGAGAGAGAGAGAGAG	22	FORWARD	1	19	51.1	42.11	4	2	CAAAAAGCTACTCATCTGC	REVERSE	159	21	54.96	33.33	5	3	AAAGGTTTGCTCTGAGAATTT	159	1814	1814	4	1	——
Unigene10021	SSR	TC	2	TCTCTCTCTCTCTCTCTCTCTCTCTCTCTC	30	FORWARD	48	21	53.68	38.1	4	1	CCACACCTTGTCTTTTTAACT	REVERSE	211	21	55.1	33.33	2	0	CCTTTATTTGGTGGTTTTTCT	164	279	279	4	0	——
Unigene10045	SSR	AG	2	AGAGAGAGAGAGAGAGAG	18	FORWARD	51	21	55.16	38.1	4	2	CTGAGATGGATGGTGAAATTA	REVERSE	197	21	55.27	38.1	4	2	AGAAGAGGAATGAAAATCGAG	147	277	277	3	0	——
Unigene10051	SSR	AG	2	AGAGAGAGAGAGAGAG	16	FORWARD	130	21	54.76	38.1	5	2	AAGGCTTCCAGTCTGATTATT	REVERSE	272	22	54.85	40.91	4	2	TGAACATTAGTTACCTCTGCTG	143	1614	1614	3	0	——
Unigene10153	SSR	AG	2	AGAGAGAGAGAGAGAGAGAG	20	FORWARD	124	20	55.51	35	5	2	TTTTTCAAACTTCTCCATGC	REVERSE	274	21	54.65	33.33	5	3	TGCTTAAAAGATGATGGTTTC	151	1213	1213	4	0	——
Unigene10185	SSR	GGC	3	GGCGGCGGCGGCGGC	15	FORWARD	1260	21	56.38	42.86	6	1	GTAGTTCAAGAACGGATTTGG	REVERSE	1406	21	55.24	38.1	3	0	CTCCAAATAACAATCAGACCA	147	1505	1505	6	3	——
Unigene10205	SSR	TC	2	TCTCTCTCTCTC	12	FORWARD	30	21	55.15	38.1	4	0	TAAGTATGGGCCTTTTAATCC	REVERSE	175	21	55.05	42.86	5	2	CTCAGAACATTGTGGTAAAGC	146	213	213	4	0	——
Unigene10207	SSR	GA	2	GAGAGAGAGAGA	12	FORWARD	215	21	55.08	38.1	4	2	GAGGTTAAAAATCGGTGTCTT	REVERSE	366	21	55.24	38.1	4	0	GTTCCCTTCAAATTACATTCC	152	366	366	3	0	——
Unigene10211	SSR	AC	2	ACACACACACACACACAC	18	FORWARD	2	21	55.1	47.62	1	0	GTGTGTGTGTGTGTGTGTTCT	REVERSE	152	21	54.92	38.1	3	0	TTGTGTTGGAGTTTTCTCTGT	151	973	973	2	0	——
Unigene10214	SSR	TG	2	TGTGTGTGTGTG	12	FORWARD	49	21	55.04	33.33	6	0	GCTTTGCACAGAGAAAATAAA	REVERSE	197	21	55.26	42.86	4	2	TCTTGTACCTGTATGGAATGC	149	358	358	5	3	——
Unigene10240	SSR	CT	2	CTCTCTCTCTCTCTCTCTCTCTCT	24	FORWARD	174	21	55.24	38.1	4	1	CTGGAACCATGAATGAACTAA	REVERSE	325	21	54.34	42.86	6	3	TGAAGCTGATGTACACTGGTA	152	506	506	4	1	——
Unigene10240	SSR	TA	2	TATATATATATATATA	16	FORWARD	174	21	55.24	38.1	4	1	CTGGAACCATGAATGAACTAA	REVERSE	325	21	54.34	42.86	6	3	TGAAGCTGATGTACACTGGTA	152	506	506	4	1	——
Unigene10261	SSR	TG	2	TGTGTGTGTGTG	12	FORWARD	110	21	55.13	38.1	4	2	TCAGAATTGTTATCGACTGCT	REVERSE	264	21	54.9	42.86	6	1	CTGTTGACTTCAAATGGTAGG	155	1338	1338	3	1	——
Unigene10327	SSR	AC	2	ACACACACACACACAC	16	FORWARD	254	21	54.69	42.86	5	2	GAGCAACCAATGTATTACCAC	REVERSE	413	21	54.88	38.1	6	2	CGCTATCAACAATTATGATCC	160	428	428	3	0	——
Unigene10330	SSR	GGC	3	GGCGGCGGCGGCGGC	15	FORWARD	655	21	54.54	38.1	4	0	TACGTTTGTTTGCTCTTCTCT	REVERSE	800	21	55.46	47.62	8	2	GACTTCAACCTCGAGGAATAC	146	1530	1530	4	2	——
Unigene10376	SSR	TC	2	TCTCTCTCTCTCTCTCTCTCTCTCTCTCTCTC	32	FORWARD	41	21	55.45	42.86	3	3	GGGCTGCTATCTTGCTATTAT	REVERSE	190	21	54.78	47.62	4	2	GTACCAGAGGGTTTGTAGGAT	150	357	357	4	2	——
Unigene10399	SSR	TATG	4	TATGTATGTATGTATGTATG	20	FORWARD	205	21	54.72	38.1	4	2	ACCAAACGCCCTACTTATATT	REVERSE	344	21	55.07	38.1	8	2	GAAGTTGCAACAATACTTTGG	140	376	376	5	2	——
Unigene10405	SSR	AC	2	ACACACACACACACAC	16	FORWARD	362	21	55.14	38.1	3	2	TGTTTCTTCTTTGAGTCCTGA	REVERSE	513	21	54.84	38.1	4	1	AAAAGTAGGGCTTCTCATTGT	152	521	521	5	1	——
Unigene10479	SSR	TC	2	TCTCTCTCTCTCTC	14	FORWARD	88	21	55.08	38.1	5	0	CATTATGGATCTTCAGCTTTG	REVERSE	240	21	55.02	38.1	4	3	CAGGTTACACCATTTCAACAT	153	300	300	4	1	——
Unigene10479	SSR	CA	2	CACACACACACACACA	16	FORWARD	88	21	55.08	38.1	5	0	CATTATGGATCTTCAGCTTTG	REVERSE	240	21	55.02	38.1	4	3	CAGGTTACACCATTTCAACAT	153	300	300	4	1	——
Unigene1048	SSR	TG	2	TGTGTGTGTGTGTGTGTGTG	20	FORWARD	65	21	55.16	38.1	3	0	CTGAATGATGACCTAAATGGA	REVERSE	216	21	55.12	42.86	3	3	TCCCCTCTTACTCTTTGAATC	152	1710	1710	3	2	——
Unigene10489	SSR	AG	2	AGAGAGAGAGAGAGAGAGAG	20	FORWARD	1992	21	55.04	47.62	4	0	CAAGCATGTCTCTTGACTACC	REVERSE	2141	21	55.63	33.33	5	3	AATTCCCTTTTCATCATCAAC	150	2348	2348	4	0	——
Unigene1053	SSR	TC	2	TCTCTCTCTCTCTC	14	FORWARD	83	21	55.35	33.33	6	2	AAGCTTCCAAGTTCAAAATTC	REVERSE	237	21	54.52	42.86	4	0	CTAATCAGAAAGACCCTCACA	155	717	717	3	0	——
Unigene1053	SSR	TCT	3	TCTTCTTCTTCTTCTTCT	18	FORWARD	274	21	54.77	38.1	6	1	CAATTTGATCAGTCCTTCAAC	REVERSE	428	21	54.25	47.62	4	0	CGGTGGTATAGGTTGTAGTGT	155	717	717	5	3	——
Unigene10555	SSR	AG	2	AGAGAGAGAGAGAG	14	FORWARD	133	21	54.55	47.62	4	3	CACTAGCCAGAATAGCGTTAC	REVERSE	282	21	54.19	42.86	2	2	GAGAAGACAAGTGAGAAATGC	150	1863	1863	4	3	——
Unigene10555	SSR	TAT	3	TATTATTATTATTAT	15	FORWARD	1289	21	54.84	33.33	4	0	AATTATCCCCGAATTTACAAC	REVERSE	1439	22	53.42	31.82	6	3	GAGGAGTGGGAATTATTATTTT	151	1863	1863	6	1	——
Unigene10595	SSR	AC	2	ACACACACACACACAC	16	FORWARD	69	21	54.86	33.33	3	1	GCAAAATAAAGGCAAGTATGA	REVERSE	226	21	54.72	38.1	7	3	TACCTTTTGATGACACCAACT	158	1351	1351	5	2	——
Unigene10609	SSR	TG	2	TGTGTGTGTGTGTG	14	FORWARD	863	20	54.36	45	4	0	AACGTGGAAGTTGGAGATAG	REVERSE	1056	18	55.93	50	2	1	CTCCATTTCCCGTTCACT	194	1116	1116	8	2	——
Unigene10628	SSR	GTT	3	GTTGTTGTTGTTGTT	15	FORWARD	224	21	55.22	42.86	4	2	TGCAGCTTTTATCTCACTAGC	REVERSE	374	21	53.89	38.1	3	0	CCCTAAGACGACAATAGAAAA	151	451	451	4	2	——
Unigene10632	SSR	TG	2	TGTGTGTGTGTGTGTGTGTGTG	22	FORWARD	6	21	55.56	38.1	4	3	TAATGAAAGTCTGCTCCATTG	REVERSE	157	21	54.29	38.1	3	1	AAGGGTTTATTAGGGTTTCTG	152	204	204	5	0	——
Unigene10646	SSR	TG	2	TGTGTGTGTGTGTGTGTGTGTG	22	FORWARD	120	21	54.98	33.33	3	3	CTAAGTTTTTGCCTTTTGTCA	REVERSE	274	21	55	38.1	5	0	AATAATATGTCACCCCAACCT	155	655	655	3	1	——
Unigene10646	SSR	CT	2	CTCTCTCTCTCTCT	14	FORWARD	254	21	55	38.1	5	3	AGGTTGGGGTGACATATTATT	REVERSE	408	21	54.91	38.1	7	3	CACCTCTTTCATAATGCAATC	155	655	655	5	2	——
Unigene10679	SSR	ACC	3	ACCACCACCACCACCACC	18	FORWARD	80	19	54.98	42.11	6	0	AATATTTGCCACCTCAACC	REVERSE	230	21	54.2	38.1	3	3	GGTGGTAGGTATTCATTTTGA	151	434	434	7	2	——
Unigene10695	SSR	GAT	3	GATGATGATGATGAT	15	FORWARD	815	21	54.98	33.33	7	0	ACCATGAAATTGATGAAGATG	REVERSE	963	21	54.76	38.1	3	2	ATCTCTGCCAAAAACCTCTAT	149	3635	3635	4	2	——
Unigene10768	SSR	CT	2	CTCTCTCTCTCTCTCTCTCTCTCTCTCTCTCTCT	34	FORWARD	95	21	54.77	38.1	5	0	GAAATTCATCACAACAGGAAG	REVERSE	244	20	54.86	35	4	2	CATGTATTCCAAATGGGTTT	150	1048	1048	5	1	——
Unigene10808	SSR	CA	2	CACACACACACACA	14	FORWARD	97	21	55.45	33.33	4	1	CGAAATATAGGCATGAAATGA	REVERSE	249	21	54.99	33.33	4	3	ATGCAGTTTACAATCCTTCAA	153	521	521	4	2	——
Unigene10824	SSR	GAA	3	GAAGAAGAAGAAGAA	15	FORWARD	61	19	56.02	47.37	2	1	ACAAAGGACGGACAATCAG	REVERSE	210	18	59.49	55.56	5	1	GTCACCGTGCCATTTGTG	150	222	222	7	1	——
Unigene10862	SSR	TG	2	TGTGTGTGTGTGTGTGTGTGTG	22	FORWARD	468	21	56.2	42.86	4	2	GAAGACTCGGCCTTGTAAATA	REVERSE	619	21	54.52	42.86	2	0	CTTCCAGTTCTCTACCATCAA	152	665	665	4	1	——
Unigene10868	SSR	TC	2	TCTCTCTCTCTC	12	FORWARD	212	21	54.13	38.1	4	0	TAGTAATTCTTAACGGCTTGG	REVERSE	356	21	54.51	33.33	7	3	ATGAAATCGTAACAATTCTGC	145	393	393	6	3	——
Unigene10912	SSR	TG	2	TGTGTGTGTGTGTGTGTG	18	FORWARD	751	21	53.93	38.1	4	0	AAGAAGATCATGTGAAGGAGA	REVERSE	903	21	54.78	33.33	6	1	ATAACTTTCCAAAGCTCCATT	153	1152	1152	4	3	——
Unigene10962	SSR	GA	2	GAGAGAGAGAGAGAGAGAGAGA	22	FORWARD	76	21	54.95	42.86	6	1	AAGTGAAGTGTACTTGGACGA	REVERSE	205	21	55.54	42.86	6	2	ACCGGTTCACCTATTATCATC	130	449	449	5	3	——
Unigene10966	SSR	TCTTTT	6	TCTTTTTCTTTTTCTTTTTCTTTT	24	FORWARD	90	21	55.13	42.86	3	0	CGAAGCAATCAACAGTATCTC	REVERSE	247	21	55.21	38.1	4	2	TATAAATTGAGGACGACATGG	158	263	263	4	1	——
Unigene11014	SSR	CA	2	CACACACACACACACA	16	FORWARD	5	22	54.5	54.55	2	2	CTCTCTCTCTCTCTCTCTCTCG	REVERSE	164	21	55.09	33.33	4	0	GGGTGAACTATTTTTCGTTTT	160	951	951	2	0	——
Unigene11074	SSR	CAC	3	CACCACCACCACCACCAC	18	FORWARD	9	21	55.65	52.38	5	3	GACTTCCGAGCCATAGTCTAC	REVERSE	235	21	53.26	38.1	4	2	GAAATCCCTATTTACAAGTGC	227	545	545	4	0	——
Unigene11076	SSR	TA	2	TATATATATATA	12	FORWARD	367	20	55.31	50	6	3	GTTCAGATATGGACCGTCAC	REVERSE	510	21	55.32	38.1	4	0	GAAACCAAGAAACCATTAACC	144	512	512	4	0	——
Unigene11111	SSR	CT	2	CTCTCTCTCTCTCTCTCTCT	20	FORWARD	53	21	55.09	42.86	4	0	TCCCCCATTATATGTACTCCT	REVERSE	200	21	55.01	42.86	4	0	AGTGTTTCTGTGTCAGCTTGT	148	1376	1376	3	0	——
Unigene11154	SSR	TG	2	TGTGTGTGTGTGTGTGTGTGTG	22	FORWARD	53	21	55.35	42.86	2	1	CTTGTTTGCCTTACCCTTACT	REVERSE	210	21	55.89	33.33	4	0	ACATGCTCAAAACATCAAGAA	158	217	217	5	2	——
Unigene11163	SSR	TCG	3	TCGTCGTCGTCGTCG	15	FORWARD	501	21	55.1	52.38	4	2	GAGTGGACACAGCTACTTGAG	REVERSE	653	21	55.13	42.86	7	0	TGTCTCCAGTGAAGAAGAAGA	153	1517	1517	6	1	——
Unigene11208	SSR	AC	2	ACACACACACACAC	14	FORWARD	316	21	54.9	42.86	2	2	TGGACAGGTAGGAACAAAGTA	REVERSE	446	23	55.44	52.17	0	0	TCTCTCTCTCTCTCTCTCTCTCC	131	450	450	4	3	——
Unigene11222	SSR	CAT	3	CATCATCATCATCATCAT	18	FORWARD	459	21	55.14	38.1	6	3	AAGCCAGCTGATCTTTAACTT	REVERSE	608	21	54.95	38.1	3	1	TTTTGACCAGGATAGAACTGA	150	1888	1888	4	2	——
Unigene1129	SSR	TAC	3	TACTACTACTACTAC	15	FORWARD	52	18	54.99	61.11	4	0	AGGAGCACCACTCTACCC	REVERSE	223	21	54.78	38.1	4	3	GCTATCTCGACAATGAAAAGA	172	358	358	3	1	——
Unigene11291	SSR	AAG	3	AAGAAGAAGAAGAAG	15	FORWARD	26	20	55.02	50	3	0	CAACCAAGAAGGCTCTACAC	REVERSE	181	21	54.78	42.86	4	1	CCACAGCCAGAATATAACATC	156	358	358	4	0	——
Unigene11315	SSR	GA	2	GAGAGAGAGAGAGA	14	FORWARD	5	21	55.25	42.86	6	2	AACAGTAGCAATACTGCCTGA	REVERSE	120	19	55.06	42.11	4	2	TTTTTGGGCTAGGGTTCTA	116	389	389	5	3	——
Unigene11328	SSR	AGA	3	AGAAGAAGAAGAAGAAGA	18	FORWARD	808	21	54.83	38.1	4	2	AGTTTCTGATTGTTGTCAGGA	REVERSE	957	21	55.38	42.86	2	0	CTGTTTATCTGCCTCCTTCTT	150	1379	1379	4	2	——
Unigene11345	SSR	CTT	3	CTTCTTCTTCTTCTT	15	FORWARD	675	20	55	45	3	1	CTCCTGTTGTTTTCTTCCAG	REVERSE	811	21	55.41	42.86	4	2	ACACGAACTCCTCCAATTAGT	137	844	844	4	0	——
Unigene11409	SSR	CT	2	CTCTCTCTCTCTCTCT	16	FORWARD	270	21	55.2	47.62	2	2	GGAGTGTGTGGTGTTAGAAGA	REVERSE	414	21	55.91	42.86	2	2	AATCCCTCGTCAATACAGAAG	145	458	458	4	2	——
Unigene11464	SSR	AC	2	ACACACACACACACAC	16	FORWARD	3	21	54.19	38.1	6	3	ATATTGCACCTCTGAAGAGAA	REVERSE	142	21	55.85	42.86	4	1	GTGTGTGTGTTTTGGATCACT	140	382	382	3	2	——
Unigene11464	SSR	CA	2	CACACACACACACACACA	18	FORWARD	18	21	55.1	42.86	1	0	AGAGAAACCAAACACACACAC	REVERSE	136	21	54.83	42.86	4	2	GTGTTTTGGATCACTTCAGAG	119	382	382	7	1	——
Unigene11464	SSR	AC	2	ACACACACACACAC	14	FORWARD	101	21	54.79	38.1	4	3	CATAAGATTTTGCCTCTCTGA	REVERSE	244	21	54.9	38.1	6	0	AATATTCCCGTTCCTTTACAC	144	382	382	4	0	——
Unigene11464	SSR	CA	2	CACACACACACACACACACACA	22	FORWARD	101	21	54.79	38.1	4	3	CATAAGATTTTGCCTCTCTGA	REVERSE	244	21	54.9	38.1	6	0	AATATTCCCGTTCCTTTACAC	144	382	382	4	0	——
Unigene11482	SSR	GT	2	GTGTGTGTGTGTGTGTGTGT	20	FORWARD	32	21	54.83	38.1	3	1	TTTCAGACAAGATGGACAGTT	REVERSE	187	21	54.76	38.1	3	3	CGGGAGCAGTTATTTGTATTA	156	500	500	4	3	——
Unigene11500	SSR	AC	2	ACACACACACACACACACACACAC	24	FORWARD	15	21	55.22	33.33	4	2	TATTTCCAAGCATAGCCATAA	REVERSE	164	21	55.24	38.1	7	0	GGATTGAATCTGGGTTTTTAC	150	647	647	3	2	——
Unigene11503	SSR	AGA	3	AGAAGAAGAAGAAGA	15	FORWARD	216	21	54.86	38.1	6	2	AGATAGTATTGCAACCACCAA	REVERSE	365	21	54.66	38.1	6	3	ACCACATTAGCAGATGTCATT	150	380	380	3	2	——
Unigene11519	SSR	CA	2	CACACACACACA	12	FORWARD	68	21	55.75	38.1	6	1	CTGGACATCCAATACCTTTTT	REVERSE	222	21	55.84	33.33	4	3	TGGGAAAAAGTGTGCATATTA	155	228	228	6	3	——
Unigene11526	SSR	GTT	3	GTTGTTGTTGTTGTTGTTGTTGTTGTTGTT	30	FORWARD	56	21	54.32	47.62	4	1	GTCATCAAGGACGCTTAGTAG	REVERSE	255	21	54.08	38.1	4	2	ATATCCTGGTAACAACAATGG	200	563	563	4	1	——
Unigene11531	SSR	GA	2	GAGAGAGAGAGA	12	FORWARD	58	21	55.78	38.1	6	0	TTGCTTTCTAGAGGGTCATTT	REVERSE	204	21	54.26	42.86	2	0	CAGCAGAGAGAAAAGAGAGAA	147	236	236	5	2	——
Unigene11563	SSR	TGA	3	TGATGATGATGATGA	15	FORWARD	288	21	55.39	33.33	4	2	AATTTGAATGTCTTGCATCTG	REVERSE	444	21	54.68	38.1	3	2	ACCAAAAGTCGTTCCTCTAAT	157	613	613	5	1	——
Unigene11584	SSR	GAT	3	GATGATGATGATGAT	15	FORWARD	174	21	54.68	38.1	4	0	GCCTGATACTCGAAAAATACA	REVERSE	325	21	55.23	42.86	2	0	CGTTCTCTACATCCCTTTCTT	152	1113	1113	4	2	——
Unigene11613	SSR	AGC	3	AGCAGCAGCAGCAGC	15	FORWARD	742	21	55.69	47.62	6	3	GTTTGTCTACCCGGATACTGT	REVERSE	895	21	55.06	47.62	2	2	ATACTCTCCCTTCTCCAACTG	154	1378	1378	3	2	——
Unigene11670	SSR	CTT	3	CTTCTTCTTCTTCTT	15	FORWARD	371	21	54.89	42.86	3	0	TCTGACTCTTTTCCTTCTCCT	REVERSE	473	21	54.22	38.1	5	3	GATATTGGTGCATCTGAGAAT	103	630	630	5	2	——
Unigene11688	SSR	CT	2	CTCTCTCTCTCTCTCTCTCTCTCTCTCT	28	FORWARD	66	21	55.04	33.33	4	2	TTGTCGCCATTACATAACTTT	REVERSE	228	20	55.32	50	3	0	CTTATCGCAGCCACTCTAAC	163	751	751	4	1	——
Unigene11709	SSR	GAG	3	GAGGAGGAGGAGGAGGAGGAGGAG	24	FORWARD	400	20	54.89	50	2	1	GAGGAGGATGAGGAAGAAGT	REVERSE	549	21	56.01	47.62	4	1	CTCACGTTCTGCAACTGTATC	150	564	564	4	2	——
Unigene11735	SSR	CT	2	CTCTCTCTCTCTCT	14	FORWARD	295	21	54.55	38.1	3	1	TTTAGATGTTGTTCTGGGAAG	REVERSE	444	22	54.8	40.91	7	2	GAATAGACAGGATTCCTAAACG	150	517	517	5	3	——
Unigene11737	SSR	AG	2	AGAGAGAGAGAGAGAG	16	FORWARD	23	21	54.39	42.86	6	1	AAGCTTTAGCCCTAGTCAAGT	REVERSE	197	21	55.67	38.1	3	3	GGGTTTGTCATCCCTTTATTA	175	534	534	4	3	——
Unigene11761	SSR	AG	2	AGAGAGAGAGAG	12	FORWARD	83	21	54.84	38.1	2	2	GGTGAACTAAATCCCAGAAAT	REVERSE	227	20	55.11	50	2	0	GCAATCTCTAACCCTCCTCT	145	273	273	4	0	——
Unigene11804	SSR	TGA	3	TGATGATGATGATGA	15	FORWARD	34	20	50.61	30	8	2	TGTTTGTTTGATGAAACTCT	REVERSE	178	20	54.66	40	3	3	GTTGGGTTTCCATAACTTTG	145	663	663	5	1	——
Unigene1181	SSR	AC	2	ACACACACACACACACACACACACACAC	28	FORWARD	108	21	55.11	42.86	5	1	GATATTATTCTGCGAGGGAGT	REVERSE	251	21	54.41	38.1	4	0	CTAGAAAACAAACTGCCAAAC	144	314	314	4	2	——
Unigene11826	SSR	TGC	3	TGCTGCTGCTGCTGC	15	FORWARD	103	21	55.58	33.33	6	2	TCACCAAATGGAGAATTCATA	REVERSE	268	21	55.24	38.1	2	0	CGGGACTTTCTTTATTTCTGT	166	937	937	6	1	——
Unigene11862	SSR	GTT	3	GTTGTTGTTGTTGTT	15	FORWARD	82	21	55.7	33.33	4	2	AAATTGAGGGCAAAATCTCTA	REVERSE	221	20	55.19	40	6	2	GTGGCTCATGAAACAAGATT	140	222	222	5	3	——
Unigene11865	SSR	CGT	3	CGTCGTCGTCGTCGT	15	FORWARD	238	20	55.78	50	4	2	TGACAGATGCACTCGTACTG	REVERSE	359	18	56.69	61.11	3	1	GTAGAGGGCGACAACCTG	122	402	402	5	1	——
Unigene11925	SSR	AC	2	ACACACACACACACACACAC	20	FORWARD	86	21	54.93	47.62	4	2	GGAGTAGTTATGGTGTTGCAG	REVERSE	238	21	55.04	33.33	4	2	TTTAATGTGGCGTGAAAGTAT	153	342	342	3	0	——
Unigene11925	SSR	TTG	3	TTGTTGTTGTTGTTGTTG	18	FORWARD	86	21	54.93	47.62	4	2	GGAGTAGTTATGGTGTTGCAG	REVERSE	238	21	55.04	33.33	4	2	TTTAATGTGGCGTGAAAGTAT	153	342	342	3	0	——
Unigene11928	SSR	CGG	3	CGGCGGCGGCGGCGG	15	FORWARD	189	21	54.66	33.33	6	2	TAAAAAGGAATTCGACATCTG	REVERSE	337	21	55.11	33.33	4	0	TCAAATTCCATTCTCATGTTC	149	344	344	8	3	——
Unigene1198	SSR	AT	2	ATATATATATATATATATAT	20	FORWARD	921	21	55.16	38.1	2	2	CGTTTCTCCATCCTTTTCTAT	REVERSE	1101	21	55.91	33.33	6	2	GCGGTGTTAAATAACCAAAAT	181	1102	1102	4	2	——
Unigene12020	SSR	GA	2	GAGAGAGAGAGA	12	FORWARD	6	22	54.79	36.36	6	0	TGAAGGTTATAGCATTGTGAAG	REVERSE	156	22	54.79	36.36	6	0	TCTATGGCACATGTCATTATCT	151	341	341	5	3	——
Unigene12020	SSR	AG	2	AGAGAGAGAGAG	12	FORWARD	142	22	55.21	36.36	6	2	GACATGTGCCATAGATTAATGA	REVERSE	288	21	54.98	38.1	4	1	AATACCCTTACGTTTTTGGTC	147	341	341	3	2	——
Unigene12025	SSR	AT	2	ATATATATATATAT	14	FORWARD	32	21	55.12	33.33	3	3	ACATCCAAACAAGGGAATAAT	REVERSE	181	18	55.17	55.56	4	2	AGTGCCCTCTACTGCACA	150	224	224	4	1	——
Unigene121	SSR	CA	2	CACACACACACACACACACACA	22	FORWARD	24	21	54.36	42.86	4	3	CATCGCCTTGTAGTTAGAAAC	REVERSE	179	21	54.87	33.33	8	1	AAGAAACTTGTTTGTTTGCTG	156	308	308	4	3	——
Unigene121	SSR	AT	2	ATATATATATAT	12	FORWARD	24	21	54.36	42.86	4	3	CATCGCCTTGTAGTTAGAAAC	REVERSE	179	21	54.87	33.33	8	1	AAGAAACTTGTTTGTTTGCTG	156	308	308	4	3	——
Unigene12105	SSR	GAA	3	GAAGAAGAAGAAGAA	15	FORWARD	49	21	54.87	33.33	6	2	GGAATTTGGTAAATCAAACCT	REVERSE	199	21	54.84	38.1	4	3	TTTTGTTGGGGATGTACTAGA	151	1376	1376	5	1	——
Unigene12111	SSR	CA	2	CACACACACACA	12	FORWARD	261	21	55.11	42.86	3	0	CCATAGTAACATCCACCAAGA	REVERSE	411	21	53.9	38.1	6	0	TGCTCATTAATAGGTTGTGTG	151	418	418	4	2	——
Unigene1212	SSR	GGA	3	GGAGGAGGAGGAGGAGGAGGAGGA	24	FORWARD	46	21	55.12	52.38	4	2	CGACTTACTCTCTGTGGAGTG	REVERSE	211	19	55.59	52.63	3	0	AAAGCACTCCTCCTCCTCT	166	732	732	6	2	——
Unigene12133	SSR	CT	2	CTCTCTCTCTCTCT	14	FORWARD	13	20	55.02	50	4	2	CAGCTCCAAGTCAAAGTACC	REVERSE	124	21	54.93	38.1	5	3	ACAGGTTCCATTATTGATGTG	112	338	338	4	2	——
Unigene12160	SSR	CT	2	CTCTCTCTCTCT	12	FORWARD	180	21	54.29	38.1	4	2	CCCACCAAAATATAACCTGTA	REVERSE	332	21	55.31	42.86	4	0	GGAGGTGATTTAAGACCAAAC	153	651	651	5	1	——
Unigene12167	SSR	TG	2	TGTGTGTGTGTGTG	14	FORWARD	166	21	54.53	38.1	4	2	AGGACAACTTCCCTTGTTAAT	REVERSE	321	21	55.16	38.1	3	3	TACTAAAATGCCAAGGTCAGA	156	452	452	5	3	——
Unigene12194	SSR	TG	2	TGTGTGTGTGTG	12	FORWARD	168	21	54.97	38.1	3	3	AATCTTGGCTGTTCTGACATA	REVERSE	327	21	55.04	38.1	3	0	AGGAATCAAACACACACAAAC	160	381	381	5	0	——
Unigene12217	SSR	AG	2	AGAGAGAGAGAGAGAGAG	18	FORWARD	291	21	55.18	42.86	4	3	CCTTCAATATAGCACACTTGC	REVERSE	459	21	54.84	42.86	5	3	CTCACTGTGTTTTAGGGCTTA	169	823	823	5	0	——
Unigene1225	SSR	GT	2	GTGTGTGTGTGTGTGT	16	FORWARD	62	21	55.08	42.86	4	2	TATCTTCCCCGTATATGTGTG	REVERSE	221	21	54.43	42.86	4	2	GGCTGTCACGTATGTTTAGAT	160	753	753	5	0	——
Unigene1225	SSR	TA	2	TATATATATATATATA	16	FORWARD	62	21	55.08	42.86	4	2	TATCTTCCCCGTATATGTGTG	REVERSE	221	21	54.43	42.86	4	2	GGCTGTCACGTATGTTTAGAT	160	753	753	5	0	——
Unigene12253	SSR	TG	2	TGTGTGTGTGTG	12	FORWARD	295	21	55.29	42.86	4	2	TAGAACAAACTGACGCTGTCT	REVERSE	453	20	55.16	45	7	3	CCTTTCTTCAACTTGAGCAC	159	739	739	5	2	——
Unigene1228	SSR	TC	2	TCTCTCTCTCTCTCTCTCTCTCTC	24	FORWARD	22	21	55.01	38.1	6	0	AATATTTTCTTCCCACCAGAG	REVERSE	163	21	55.09	42.86	3	0	TTACTCCGTATCTGTGCTTGT	142	396	396	4	2	——
Unigene12285	SSR	GA	2	GAGAGAGAGAGAGAGAGA	18	FORWARD	38	21	55.03	42.86	2	2	AACCCTAACCCTAACCCTAAT	REVERSE	188	21	55.63	38.1	4	0	CGTAAAGAATTGAAGGGAAAC	151	276	276	4	1	——
Unigene12301	SSR	GAA	3	GAAGAAGAAGAAGAAGAA	18	FORWARD	295	21	54.91	38.1	6	0	CCACAAAATATTAGGGGTTCT	REVERSE	444	20	55.01	50	5	2	GTGTTCTAAGACGGCAAGTC	150	496	496	4	0	——
Unigene12320	SSR	AT	2	ATATATATATATATATATATAT	22	FORWARD	216	21	55.02	42.86	8	0	ACTTCATGAACACACACCTTC	REVERSE	364	21	54.95	38.1	4	2	GCCATTCAGTAACAATAATGC	149	414	414	4	0	——
Unigene12321	SSR	CCT	3	CCTCCTCCTCCTCCTCCTCCTCCTCCT	27	FORWARD	75	21	54.52	38.1	5	3	GTTATGCAAAGGACCTGAATA	REVERSE	223	21	55.13	42.86	4	2	GGAACTACAATCCAGTGTTGA	149	1170	1170	4	2	——
Unigene1244	SSR	TG	2	TGTGTGTGTGTGTG	14	FORWARD	272	21	54.45	33.33	6	2	ACAAATGAGATCGATTTTGAG	REVERSE	420	21	54.79	38.1	3	0	AGTTACGGGACAACAAATACA	149	558	558	4	1	——
Unigene12507	SSR	AC	2	ACACACACACACACAC	16	FORWARD	83	21	55.19	38.1	4	3	TACCATGAAACTGGATAATGC	REVERSE	223	21	55.01	38.1	3	0	AAAAAGACTCAATGGGGATAG	141	734	734	4	1	——
Unigene12528	SSR	AG	2	AGAGAGAGAGAGAGAGAGAGAG	22	FORWARD	80	21	54.43	38.1	5	3	AAAATTCACTCAACTGTCAGG	REVERSE	214	21	55.23	47.62	4	2	ACTGTAGTGGTTGTGATCTGC	135	514	514	4	1	——
Unigene12556	SSR	CGG	3	CGGCGGCGGCGGCGG	15	FORWARD	802	21	54.95	42.86	4	2	TAAGTGATCTGAGCTGTGGAT	REVERSE	967	21	53.91	33.33	5	0	AATGTAGTCTCATCCCAAAAA	166	1057	1057	4	1	——
Unigene12570	SSR	TC	2	TCTCTCTCTCTC	12	FORWARD	39	21	54.08	47.62	2	2	CTAACCCATCTACTCATCTCG	REVERSE	188	21	55.05	38.1	6	2	TTCTTGTACCAAGCATCTGTT	150	709	709	3	1	——
Unigene12583	SSR	TC	2	TCTCTCTCTCTC	12	FORWARD	10	21	54.92	42.86	4	2	AAAGATGAAGCTAGGAGGGTA	REVERSE	175	21	55.06	33.33	5	3	ACATTCAAAATGGATTCAGTG	166	427	427	4	0	——
Unigene12583	SSR	CA	2	CACACACACACACACA	16	FORWARD	24	21	54.75	52.38	4	0	GAGGGTACGTTTCTCTCTCTC	REVERSE	175	21	55.06	33.33	5	3	ACATTCAAAATGGATTCAGTG	152	427	427	3	1	——
Unigene12630	SSR	AG	2	AGAGAGAGAGAGAGAGAGAGAG	22	FORWARD	90	21	54.85	33.33	2	0	TTGTGTTTCTGGACTGATTTT	REVERSE	241	21	55.05	33.33	2	0	CAAGAAACAAAAATGAACTGG	152	564	564	8	2	——
Unigene1266	SSR	TA	2	TATATATATATATA	14	FORWARD	7	21	54.22	42.86	4	0	CAGAAAATACACTCCGGTAAG	REVERSE	165	21	55.26	33.33	2	1	TTTATTTTAGGATGGGCTTTC	159	775	775	6	3	——
Unigene12673	SSR	AC	2	ACACACACACACACACACAC	20	FORWARD	66	21	54.99	33.33	6	2	TCAAACAACAATTGCCTCTAT	REVERSE	229	21	54.88	33.33	5	3	CGGCATCTAATTTTGAGTAAA	164	699	699	5	2	——
Unigene12737	SSR	TG	2	TGTGTGTGTGTG	12	FORWARD	158	21	54.97	42.86	4	2	GTGATTATGGTGCAGAAGAAG	REVERSE	307	20	55.98	45	6	2	AGATCTATGCCTTCCCAAAG	150	329	329	4	0	——
Unigene12757	SSR	AG	2	AGAGAGAGAGAGAG	14	FORWARD	1284	21	54.02	42.86	7	2	TAGTAACTAGGGTTCGTTTCG	REVERSE	1439	21	55.3	38.1	4	2	TACATGCAAACTCACAAGTCA	156	1580	1580	4	1	——
Unigene1282	SSR	ATC	3	ATCATCATCATCATC	15	FORWARD	236	21	55.17	33.33	5	2	TACCAATGAAGATGATTTTGG	REVERSE	379	21	54.74	38.1	3	2	AGTGTTTTACCCTTGCCTAAT	144	553	553	3	2	——
Unigene12832	SSR	CT	2	CTCTCTCTCTCTCTCTCTCTCTCTCTCTCT	30	FORWARD	96	23	53.84	30.43	4	2	TTTTTCTCACTCTAATATGCTCA	REVERSE	239	21	55.07	33.33	6	0	GGAAAGAATTTTTGGGATAGA	144	364	364	5	3	——
Unigene12846	SSR	TG	2	TGTGTGTGTGTGTGTGTG	18	FORWARD	501	21	55.23	42.86	4	3	TTAGATGGATTCAGGACAGTG	REVERSE	650	21	53.92	33.33	5	0	TTAAGCACTGTTACAAACGAA	150	723	723	6	2	——
Unigene12851	SSR	GAC	3	GACGACGACGACGAC	15	FORWARD	447	18	56.25	50	5	3	AATAGGGCCTCGGAAGTT	REVERSE	596	19	55.61	47.37	4	2	GAAGAAATCGTCGTCCAAC	150	1247	1247	3	3	——
Unigene12864	SSR	AAAAT	5	AAAATAAAATAAAATAAAAT	20	FORWARD	242	21	54.92	47.62	6	1	TCTCTAGCTCAAAGACACTGG	REVERSE	405	21	54.91	33.33	6	0	AAGCAATTGATGATGGTTAGA	164	405	405	4	2	——
Unigene12944	SSR	GAC	3	GACGACGACGACGACGAC	18	FORWARD	141	21	55.01	47.62	3	2	GGCTTAGATGGAGTGATACCT	REVERSE	280	21	54.89	33.33	4	1	TTTCCTTCACCAATATCTTCA	140	288	288	4	1	——
Unigene1298	SSR	CT	2	CTCTCTCTCTCT	12	FORWARD	1	21	55.9	38.1	2	2	CTTTCCACCTAACGATTTCAT	REVERSE	119	21	55.14	38.1	6	2	AATCAAGCTAGAACTGCCTTT	119	226	226	4	1	——
Unigene13011	SSR	CA	2	CACACACACACACACACACACACA	24	FORWARD	66	21	55.12	33.33	4	2	ATCCAATTTTGTTGGTCCTAT	REVERSE	210	21	54.97	38.1	6	3	ATAATATCACATGCGCAGACT	145	247	247	3	0	——
Unigene13011	SSR	CA	2	CACACACACACACACACACACACA	24	FORWARD	66	21	55.12	33.33	4	2	ATCCAATTTTGTTGGTCCTAT	REVERSE	210	21	54.97	38.1	6	3	ATAATATCACATGCGCAGACT	145	247	247	3	0	——
Unigene13049	SSR	ATAC	4	ATACATACATACATACATAC	20	FORWARD	27	20	54.92	35	5	3	AATTTTACATGCTGGATGCT	REVERSE	182	21	55.13	47.62	3	1	CCGTCAGTTCAGAGTTTGTAG	156	438	438	4	2	——
Unigene13049	SSR	ATAC	4	ATACATACATACATACATAC	20	FORWARD	27	20	54.92	35	5	3	AATTTTACATGCTGGATGCT	REVERSE	182	21	55.13	47.62	3	1	CCGTCAGTTCAGAGTTTGTAG	156	438	438	4	2	——
Unigene1305	SSR	AC	2	ACACACACACACACACACAC	20	FORWARD	585	21	54.43	42.86	4	2	GCTTCTACAATTCTTCTGCAC	REVERSE	741	21	55.23	33.33	6	2	TTCATGCATAGCTCAAGAAAT	157	762	762	5	3	——
Unigene13051	SSR	TC	2	TCTCTCTCTCTCTCTCTCTCTCTCTCTCTCTCTCTCTC	38	FORWARD	496	21	55.2	38.1	5	0	AGCATCATCAAGATTCACAAC	REVERSE	642	21	55.82	42.86	5	1	CATCATCAAGATTCTCAGCAC	147	1533	1533	6	0	——
Unigene13051	SSR	TC	2	TCTCTCTCTCTCTCTCTCTCTCTCTCTCTCTCTCTCTC	38	FORWARD	496	21	55.2	38.1	5	0	AGCATCATCAAGATTCACAAC	REVERSE	642	21	55.82	42.86	5	1	CATCATCAAGATTCTCAGCAC	147	1533	1533	6	0	——
Unigene13055	SSR	CT	2	CTCTCTCTCTCT	12	FORWARD	106	21	54.82	33.33	4	1	CTTGATTTCCAAGCTCAATAA	REVERSE	254	21	55.02	42.86	6	1	AGGGCTATATATGGGAAGTTG	149	499	499	4	2	——
Unigene13055	SSR	CT	2	CTCTCTCTCTCT	12	FORWARD	106	21	54.82	33.33	4	1	CTTGATTTCCAAGCTCAATAA	REVERSE	254	21	55.02	42.86	6	1	AGGGCTATATATGGGAAGTTG	149	499	499	4	2	——
Unigene13073	SSR	CCA	3	CCACCACCACCACCA	15	FORWARD	557	21	54.84	38.1	4	2	TGACCCAAAACCATTACTAGA	REVERSE	702	21	54.49	47.62	4	2	GTGCTAGAGTTGGAAGCATAG	146	835	835	4	1	——
Unigene13073	SSR	CCA	3	CCACCACCACCACCA	15	FORWARD	557	21	54.84	38.1	4	2	TGACCCAAAACCATTACTAGA	REVERSE	702	21	54.49	47.62	4	2	GTGCTAGAGTTGGAAGCATAG	146	835	835	4	1	——
Unigene1311	SSR	CA	2	CACACACACACACACA	16	FORWARD	64	19	55.69	42.11	4	0	GCCTTCAACCAGCTAAAAA	REVERSE	212	21	54.59	42.86	8	3	TGTAAACTCGAGGTTCTTCAC	149	583	583	4	2	——
Unigene1311	SSR	CT	2	CTCTCTCTCTCTCTCTCT	18	FORWARD	64	19	55.69	42.11	4	0	GCCTTCAACCAGCTAAAAA	REVERSE	212	21	54.59	42.86	8	3	TGTAAACTCGAGGTTCTTCAC	149	583	583	4	2	——
Unigene13143	SSR	CA	2	CACACACACACACACACACACACACA	26	FORWARD	611	21	54.86	38.1	5	3	TATTCAATCTCCCTCTTGACA	REVERSE	794	21	54.12	38.1	4	2	TTAATAGCCTTGTACCTTTGC	184	831	831	4	1	——
Unigene13143	SSR	CA	2	CACACACACACACACACACACACACA	26	FORWARD	611	21	54.86	38.1	5	3	TATTCAATCTCCCTCTTGACA	REVERSE	794	21	54.12	38.1	4	2	TTAATAGCCTTGTACCTTTGC	184	831	831	4	1	——
Unigene13161	SSR	AAC	3	AACAACAACAACAACAACAACAACAAC	27	FORWARD	51	21	55.6	38.1	3	3	GATTTCAGCACAAGAGTTCAA	REVERSE	195	21	55.02	33.33	3	1	ATTTTTGTCGTTTCTGAGTGA	145	334	334	4	2	——
Unigene13161	SSR	AAC	3	AACAACAACAACAACAACAACAACAAC	27	FORWARD	51	21	55.6	38.1	3	3	GATTTCAGCACAAGAGTTCAA	REVERSE	195	21	55.02	33.33	3	1	ATTTTTGTCGTTTCTGAGTGA	145	334	334	4	2	——
Unigene13231	SSR	TTC	3	TTCTTCTTCTTCTTCTTCTTCTTCTTCTTCTTCTTCTTCTTCTTC	45	FORWARD	91	21	54.22	42.86	8	0	AGGCATTATAATCTCCCTCTC	REVERSE	249	21	54.75	38.1	4	2	GAACCATGTGGATTGTGTTAT	159	363	363	4	2	——
Unigene13231	SSR	TTC	3	TTCTTCTTCTTCTTCTTCTTCTTCTTCTTCTTCTTCTTCTTCTTC	45	FORWARD	91	21	54.22	42.86	8	0	AGGCATTATAATCTCCCTCTC	REVERSE	249	21	54.75	38.1	4	2	GAACCATGTGGATTGTGTTAT	159	363	363	4	2	——
Unigene13358	SSR	CCA	3	CCACCACCACCACCA	15	FORWARD	1341	21	55.23	38.1	5	1	GGTTCACAAGGCTTATCTTTT	REVERSE	1489	21	54.88	47.62	3	1	CATTGTCCTCCAGTAAGAGTG	149	1949	1949	4	1	——
Unigene13358	SSR	CCA	3	CCACCACCACCACCA	15	FORWARD	1341	21	55.23	38.1	5	1	GGTTCACAAGGCTTATCTTTT	REVERSE	1489	21	54.88	47.62	3	1	CATTGTCCTCCAGTAAGAGTG	149	1949	1949	4	1	——
Unigene13365	SSR	TGGCGG	6	TGGCGGTGGCGGTGGCGGTGGCGGTGGCGG	30	FORWARD	111	21	56.29	47.62	3	0	TAGGACTCTTCCGCACTTTAC	REVERSE	256	21	54.63	33.33	4	0	TGCAAATCTATCCGTTTATTC	146	723	723	3	0	——
Unigene13365	SSR	TGGCGG	6	TGGCGGTGGCGGTGGCGGTGGCGGTGGCGG	30	FORWARD	111	21	56.29	47.62	3	0	TAGGACTCTTCCGCACTTTAC	REVERSE	256	21	54.63	33.33	4	0	TGCAAATCTATCCGTTTATTC	146	723	723	3	0	——
Unigene13381	SSR	TG	2	TGTGTGTGTGTGTGTG	16	FORWARD	627	20	54.99	40	5	3	TTTGTCCGAGTCTGAAACTT	REVERSE	778	21	55.01	42.86	3	0	ACTCTCCCAGACTTTTCATTC	152	806	806	6	3	——
Unigene13381	SSR	TG	2	TGTGTGTGTGTGTGTG	16	FORWARD	627	20	54.99	40	5	3	TTTGTCCGAGTCTGAAACTT	REVERSE	778	21	55.01	42.86	3	0	ACTCTCCCAGACTTTTCATTC	152	806	806	6	3	——
Unigene13384	SSR	TC	2	TCTCTCTCTCTCTC	14	FORWARD	67	21	54.97	33.33	4	0	TAAAAACACGCACTTTTCTTC	REVERSE	216	21	54.9	33.33	6	2	ATGAAAGCGTTGCATATAAAG	150	770	770	4	3	——
Unigene13384	SSR	CT	2	CTCTCTCTCTCTCTCTCT	18	FORWARD	67	21	54.97	33.33	4	0	TAAAAACACGCACTTTTCTTC	REVERSE	216	21	54.9	33.33	6	2	ATGAAAGCGTTGCATATAAAG	150	770	770	4	3	——
Unigene13384	SSR	TC	2	TCTCTCTCTCTCTC	14	FORWARD	67	21	54.97	33.33	4	0	TAAAAACACGCACTTTTCTTC	REVERSE	216	21	54.9	33.33	6	2	ATGAAAGCGTTGCATATAAAG	150	770	770	4	3	——
Unigene13384	SSR	CT	2	CTCTCTCTCTCTCTCTCT	18	FORWARD	67	21	54.97	33.33	4	0	TAAAAACACGCACTTTTCTTC	REVERSE	216	21	54.9	33.33	6	2	ATGAAAGCGTTGCATATAAAG	150	770	770	4	3	——
Unigene1340	SSR	CA	2	CACACACACACACACACACACACA	24	FORWARD	23	21	55.24	38.1	2	0	TGTCCTGATTTTGGTAGATTG	REVERSE	185	21	55.05	38.1	4	2	TGCAGAGGACATAACAAGTTT	163	210	210	6	2	——
Unigene13411	SSR	TC	2	TCTCTCTCTCTCTCTCTCTCTC	22	FORWARD	19	21	55.1	33.33	3	2	TCAAAGTGAAAATCATCTGCT	REVERSE	174	21	54.92	33.33	5	2	GACATGAATTATTGGATGGAA	156	654	654	5	1	——
Unigene13411	SSR	TC	2	TCTCTCTCTCTCTCTCTCTCTC	22	FORWARD	19	21	55.1	33.33	3	2	TCAAAGTGAAAATCATCTGCT	REVERSE	174	21	54.92	33.33	5	2	GACATGAATTATTGGATGGAA	156	654	654	5	1	——
Unigene13429	SSR	TG	2	TGTGTGTGTGTGTGTGTGTG	20	FORWARD	121	21	55.1	42.86	3	1	GTTACGATTGGTGGATAGTGA	REVERSE	282	20	55.28	50	3	3	GCATCTCCTATCTCCTGTCA	162	319	319	5	3	——
Unigene13429	SSR	TG	2	TGTGTGTGTGTGTGTGTGTG	20	FORWARD	121	21	55.1	42.86	3	1	GTTACGATTGGTGGATAGTGA	REVERSE	282	20	55.28	50	3	3	GCATCTCCTATCTCCTGTCA	162	319	319	5	3	——
Unigene13431	SSR	TC	2	TCTCTCTCTCTCTCTCTCTCTCTCTCTCTCTC	32	FORWARD	86	21	54.45	42.86	5	3	ATGCTCAAGATGACTCTTCAC	REVERSE	234	22	55.39	40.91	4	3	GAACATCAAACGTGACTACTGA	149	312	312	4	3	——
Unigene13431	SSR	TC	2	TCTCTCTCTCTCTCTCTCTCTCTCTCTCTCTC	32	FORWARD	86	21	54.45	42.86	5	3	ATGCTCAAGATGACTCTTCAC	REVERSE	234	22	55.39	40.91	4	3	GAACATCAAACGTGACTACTGA	149	312	312	4	3	——
Unigene13480	SSR	CA	2	CACACACACACACA	14	FORWARD	123	21	54.88	38.1	4	2	CTTTCTTTACAGGATCAAGCA	REVERSE	283	21	54.5	33.33	3	2	CAATGGAAGAGGAAACAAATA	161	429	429	5	0	——
Unigene13480	SSR	CA	2	CACACACACACACA	14	FORWARD	123	21	54.88	38.1	4	2	CTTTCTTTACAGGATCAAGCA	REVERSE	283	21	54.5	33.33	3	2	CAATGGAAGAGGAAACAAATA	161	429	429	5	0	——
Unigene13484	SSR	TG	2	TGTGTGTGTGTGTGTG	16	FORWARD	1111	21	54.97	38.1	4	3	ATGGTTGCATCTTCTGAGTAA	REVERSE	1254	21	54.42	38.1	4	2	ATAAGCATCCGCACTAGAATA	144	1425	1425	5	3	——
Unigene13484	SSR	TG	2	TGTGTGTGTGTGTGTG	16	FORWARD	1111	21	54.97	38.1	4	3	ATGGTTGCATCTTCTGAGTAA	REVERSE	1254	21	54.42	38.1	4	2	ATAAGCATCCGCACTAGAATA	144	1425	1425	5	3	——
Unigene13495	SSR	CTT	3	CTTCTTCTTCTTCTT	15	FORWARD	613	21	55.09	38.1	4	2	AGGAGAGAATCCAAATTATCG	REVERSE	750	20	54.9	40	3	3	AAAAGAGCAGCAAAAGTGAC	138	1271	1271	2	1	——
Unigene13495	SSR	CTT	3	CTTCTTCTTCTTCTT	15	FORWARD	613	21	55.09	38.1	4	2	AGGAGAGAATCCAAATTATCG	REVERSE	750	20	54.9	40	3	3	AAAAGAGCAGCAAAAGTGAC	138	1271	1271	2	1	——
Unigene13512	SSR	CTG	3	CTGCTGCTGCTGCTG	15	FORWARD	325	21	54.7	33.33	2	0	CTTGCTTTCTTTTTCTTGTTG	REVERSE	474	21	54.98	42.86	6	3	GAATATCTTCCGAGTTGGACT	150	872	872	3	0	——
Unigene13518	SSR	GCA	3	GCAGCAGCAGCAGCA	15	FORWARD	1202	21	55.11	38.1	4	3	GCTTTGTTTAGCTGTTCAAGA	REVERSE	1367	21	54.66	38.1	4	2	AGGCTGTAATGAAACTTGTTG	166	1635	1635	4	3	——
Unigene13518	SSR	TCC	3	TCCTCCTCCTCCTCC	15	FORWARD	1342	21	54.91	38.1	5	0	CGGTTCAACAAGTTTCATTAC	REVERSE	1529	21	55.13	42.86	3	0	TGACAACCATTCTGTAACCTC	188	1635	1635	4	1	——
Unigene13531	SSR	AG	2	AGAGAGAGAGAGAGAGAGAGAGAGAG	26	FORWARD	62	21	55.18	42.86	4	3	GCACCTTACATGCTTATTCAG	REVERSE	229	21	54.84	38.1	4	0	AGCATTAGTCCAAGTCCTTTT	168	1861	1861	5	0	——
Unigene13555	SSR	TG	2	TGTGTGTGTGTGTGTGTGTGTGTG	24	FORWARD	55	21	55.59	38.1	7	2	AGAAGATGTTCCTTCTTCCAA	REVERSE	172	21	55.12	33.33	7	0	CAAATTTTGAATGCAACTCTC	118	397	397	5	2	——
Unigene13555	SSR	GA	2	GAGAGAGAGAGA	12	FORWARD	109	21	54.69	42.86	7	0	TCTGTCATCAGATGTGTGTGT	REVERSE	257	20	55.08	35	4	2	AAATTATCAGACGCAGCAAT	149	397	397	5	3	——
Unigene13555	SSR	CT	2	CTCTCTCTCTCT	12	FORWARD	238	20	55.08	35	4	3	ATTGCTGCGTCTGATAATTT	REVERSE	387	21	54.76	38.1	5	3	CTTTCTGAATCAAGTTGCTGT	150	397	397	4	0	——
Unigene13594	SSR	GGA	3	GGAGGAGGAGGAGGAGGAGGA	21	FORWARD	238	21	54.97	42.86	4	0	ATGTAGATGTCACGGTAATGG	REVERSE	404	19	55.83	52.63	6	0	GTAGATCAGCCGTTCTTGG	167	554	554	4	0	——
Unigene13648	SSR	TC	2	TCTCTCTCTCTCTCTCTCTCTCTCTC	26	FORWARD	83	21	55.24	38.1	6	0	TGACTAGTTACAAGCCCAAAA	REVERSE	238	20	55.31	30	6	2	AATTTGGATTCAAGCATTTG	156	437	437	5	3	——
Unigene13648	SSR	TTC	3	TTCTTCTTCTTCTTCTTCTTCTTCTTCTTCTTCTTCTTCTTCTTCTTCTTCTTCTTC	57	FORWARD	63	21	54.88	47.62	6	3	GGGTGGATCTACTTTGAGTCT	REVERSE	213	21	54.66	42.86	2	0	TCAAAAGCAGAGAGAGAGAGA	151	437	437	6	3	——
Unigene13681	SSR	TG	2	TGTGTGTGTGTG	12	FORWARD	396	21	54.75	33.33	4	0	GCTGATTGCTAATTTTTGTGT	REVERSE	554	21	54.78	42.86	5	2	CCATGTTAGGACATAGCAATC	159	586	586	8	3	——
Unigene13702	SSR	ATA	3	ATAATAATAATAATA	15	FORWARD	130	21	54.8	33.33	2	1	TGAAGGGATAAATGAAGATGA	REVERSE	278	21	55.56	42.86	8	2	CATTCTAGAAGCTCATGGACA	149	1287	1287	4	3	——
Unigene13714	SSR	AG	2	AGAGAGAGAGAGAGAG	16	FORWARD	136	21	55.88	47.62	4	1	GGTCTTGATAAGGGAGACTGA	REVERSE	277	21	54.55	38.1	5	2	AGTTATTGCCATTATGCTGTC	142	317	317	5	2	——
Unigene13725	SSR	CTG	3	CTGCTGCTGCTGCTG	15	FORWARD	1615	21	54.99	33.33	5	3	AGACGTTATGATTTCGTTCAA	REVERSE	1758	21	55.05	33.33	4	0	TTCGAGATGAATAAGAACCAA	144	2136	2136	5	3	——
Unigene13756	SSR	TG	2	TGTGTGTGTGTGTGTGTGTG	20	FORWARD	42	21	55.02	38.1	5	3	GCTGTTTTGCTAGATTCAAGA	REVERSE	203	21	54.85	38.1	2	0	CTTTGCTTTCTCTCTCCTTTT	162	209	209	3	2	——
Unigene13787	SSR	TC	2	TCTCTCTCTCTCTCTC	16	FORWARD	52	21	55.13	42.86	4	2	ACTATTGTGGGCAGTGATATG	REVERSE	203	21	55.41	47.62	3	2	AGAAATAGGAGTAGCCTGTGC	152	235	235	5	1	——
Unigene13822	SSR	AC	2	ACACACACACACACACAC	18	FORWARD	36	21	54.68	33.33	4	2	TCAATTTCAATCTCACCTCAT	REVERSE	202	18	55.33	50	4	2	ATGTAACCGGCAGTGTTG	167	516	516	3	1	——
Unigene13854	SSR	GT	2	GTGTGTGTGTGTGT	14	FORWARD	390	20	54.43	35	3	2	GATTGAAGGAGCAAAAACAT	REVERSE	541	21	54.97	38.1	8	3	TGCATTAATGGTGAGACTCTT	152	726	726	3	2	——
Unigene13865	SSR	GT	2	GTGTGTGTGTGT	12	FORWARD	52	21	54.88	38.1	2	2	TAAGACAGGAAAGAGCAAATG	REVERSE	201	21	55.12	33.33	4	3	AATTGTTGCAGCCTATAATCA	150	366	366	4	2	——
Unigene13865	SSR	GA	2	GAGAGAGAGAGAGAGAGA	18	FORWARD	52	21	54.88	38.1	2	2	TAAGACAGGAAAGAGCAAATG	REVERSE	201	21	55.12	33.33	4	3	AATTGTTGCAGCCTATAATCA	150	366	366	4	2	——
Unigene1389	SSR	CT	2	CTCTCTCTCTCTCT	14	FORWARD	241	21	54.78	42.86	6	3	AGCTTGATCAGCAGTTGTTAC	REVERSE	413	21	55.05	42.86	3	2	GATTGTCATTGTGGGAGAGTA	173	531	531	3	3	——
Unigene13892	SSR	AG	2	AGAGAGAGAGAG	12	FORWARD	11	21	54.42	38.1	5	3	TCCCTCGCATAAATATCATAC	REVERSE	163	21	55.05	42.86	2	0	TACATCCTTCATCTTCACCAC	153	613	613	3	0	——
Unigene13896	SSR	TCC	3	TCCTCCTCCTCCTCC	15	FORWARD	218	21	55.09	42.86	4	2	TAGCTCACTTCTGTGAAAAGC	REVERSE	367	21	54.85	42.86	2	2	TTATCTTCTCTTCCAGCACAG	150	526	526	5	3	——
Unigene13901	SSR	CA	2	CACACACACACACA	14	FORWARD	296	21	54.81	38.1	4	1	AGTACATGCAGTTTGCTTTTC	REVERSE	446	21	55.18	33.33	5	0	CTTGCTTTGAAAAATATGTGG	151	785	785	5	1	——
Unigene13910	SSR	CCT	3	CCTCCTCCTCCTCCT	15	FORWARD	479	21	55.59	47.62	3	0	CTCATTGTCCTCCTCTTCTTC	REVERSE	641	21	55.51	42.86	3	2	TTACACTTCCAGTTCGTATGC	163	748	748	3	0	——
Unigene13922	SSR	GA	2	GAGAGAGAGAGAGAGAGAGAGAGAGA	26	FORWARD	193	21	54.99	33.33	4	0	ATGATTTAACAAGCAGGAACA	REVERSE	326	21	55	42.86	8	0	GATATACGTATCCGCACAAAG	134	959	959	3	0	——
Unigene13924	SSR	ATT	3	ATTATTATTATTATT	15	FORWARD	106	21	55.35	33.33	4	0	AACTCTGCATTTTTCCTTTTC	REVERSE	285	21	54.36	42.86	3	2	GTAACTGGCAACCACAACTAT	180	294	294	3	0	——
Unigene14035	SSR	TG	2	TGTGTGTGTGTGTGTGTGTG	20	FORWARD	155	21	55.21	33.33	4	0	CAAAAGAAGCAGAAATTAGCA	REVERSE	301	21	55.22	42.86	4	2	GAGCTTGACCAAATAGAAGGT	147	2315	2315	4	1	——
Unigene14096	SSR	CCT	3	CCTCCTCCTCCTCCT	15	FORWARD	639	20	55.72	40	3	0	CAACAACCTGATTTCCTTTG	REVERSE	794	21	54.58	38.1	6	1	AAAGAGCTTCACATGTTTGTC	156	1118	1118	4	1	——
Unigene14101	SSR	AG	2	AGAGAGAGAGAGAG	14	FORWARD	174	19	55.44	47.37	6	2	TTTATCGGAGCTCAGGAAC	REVERSE	322	21	54.59	42.86	2	2	ACCTCACTTCCTTCTTCTCAT	149	327	327	5	1	——
Unigene14117	SSR	AG	2	AGAGAGAGAGAG	12	FORWARD	64	21	55.55	42.86	3	2	GACAGTAAAAACCTGGAAAGG	REVERSE	213	20	55.58	45	4	2	GCAGGTAGCCAAAGTTGATA	150	350	350	5	0	——
Unigene14139	SSR	GA	2	GAGAGAGAGAGAGA	14	FORWARD	370	21	54.41	38.1	4	0	CTAGTTTGTAAATTGGGCTTG	REVERSE	523	21	55.53	33.33	6	2	CCTTGAAACTTGTTCACAAAA	154	527	527	6	1	——
Unigene14171	SSR	GGC	3	GGCGGCGGCGGCGGCGGC	18	FORWARD	209	21	55.2	38.1	5	3	AGGACGCCTTTAATAATCAAC	REVERSE	368	21	54.74	38.1	5	2	AGACTCAAGATGATTTGTCCA	160	776	776	5	3	——
Unigene14203	SSR	ACT	3	ACTACTACTACTACT	15	FORWARD	36	21	54.88	33.33	4	1	AACATGAGATGCAAAAAGTGT	REVERSE	175	21	54.99	38.1	5	0	CGTCATGTGGTATTAAATGGT	140	245	245	6	0	——
Unigene14243	SSR	TC	2	TCTCTCTCTCTC	12	FORWARD	472	21	56.23	38.1	5	2	TCCTGGAGTGTTGGTTTTTAT	REVERSE	619	21	55.07	42.86	3	0	ACAGTCCCTAATCCTCAAAAG	148	989	989	5	2	——
Unigene14257	SSR	ATTTT	5	ATTTTATTTTATTTTATTTT	20	FORWARD	204	21	55.02	38.1	5	2	TTGTCGGCACTACTGATAAAT	REVERSE	356	21	55.18	33.33	7	3	ACAAGCAGAATCAACTTGAAA	153	482	482	4	1	——
Unigene14294	SSR	GAG	3	GAGGAGGAGGAGGAG	15	FORWARD	543	21	54.66	42.86	4	2	AGAGAGAAGGATCTGACGAAT	REVERSE	698	21	54.73	33.33	4	1	TGTTTCCAAGCTCAAAAATAC	156	733	733	3	2	——
Unigene1430	SSR	GA	2	GAGAGAGAGAGA	12	FORWARD	775	21	54.69	42.86	5	3	TAGAGTTCCGTCTGATTTCTG	REVERSE	947	20	54.86	50	3	0	GCCACTTGAACATCTCTCTC	173	1050	1050	5	1	——
Unigene14359	SSR	TC	2	TCTCTCTCTCTCTCTCTCTCTCTC	24	FORWARD	49	21	55.3	33.33	6	3	CCACGGAATGTTTAATACAAA	REVERSE	179	21	57.41	38.1	6	2	GGATTATTGCAAATCTTGCTG	131	206	206	4	1	——
Unigene14361	SSR	AG	2	AGAGAGAGAGAGAGAGAGAGAGAG	24	FORWARD	75	21	54.93	33.33	7	3	ACTGATTTCTCACGAATCAAA	REVERSE	225	21	54.38	38.1	3	2	ACGCTGCTTCTTATGTGTAAT	151	1276	1276	4	2	——
Unigene1437	SSR	GCA	3	GCAGCAGCAGCAGCA	15	FORWARD	167	19	54.94	52.63	5	1	AGAAAGAGCTGCTGAGAGG	REVERSE	316	21	55.16	38.1	3	2	CGCTCTCTTATTGCTAAATCA	150	329	329	5	0	——
Unigene14409	SSR	GGC	3	GGCGGCGGCGGCGGC	15	FORWARD	791	20	55.29	40	5	3	TTCTCTTTTGCGACTCGTAT	REVERSE	957	21	54.72	33.33	2	1	TTCTTGCTCTCTTTCTTTTCA	167	1005	1005	2	1	——
Unigene14409	SSR	CGTGTA	6	CGTGTACGTGTACGTGTACGTGTA	24	FORWARD	174	21	54.93	47.62	4	2	TACCAGCTACGCTCATAACTC	REVERSE	324	21	54.71	47.62	4	0	GGATCTGAGGTAAGGAAGAAG	151	1005	1005	5	3	——
Unigene14411	SSR	AG	2	AGAGAGAGAGAGAG	14	FORWARD	2	20	54.59	50	4	0	GTAGACTGGAATTGGTGGAG	REVERSE	161	22	54.7	31.82	6	2	TTTATCCAGCAATATTATGCAC	160	1172	1172	7	3	——
Unigene14420	SSR	TAG	3	TAGTAGTAGTAGTAGTAG	18	FORWARD	1	20	55.44	40	4	3	AAATCACAAAAGCTCGTGAC	REVERSE	151	21	55.47	38.1	6	0	TTGCAACTTTAGTGTCAATCC	151	237	237	6	0	——
Unigene14425	SSR	TG	2	TGTGTGTGTGTGTGTGTGTGTGTGTG	26	FORWARD	89	21	55.16	42.86	2	0	TCAAATCCACTCTCATCACTC	REVERSE	251	21	54.91	47.62	4	2	CGGACATATACACTCCTTACG	163	533	533	3	1	——
Unigene14470	SSR	AC	2	ACACACACACAC	12	FORWARD	420	21	54.72	42.86	3	2	CTAAGGATTTGTTGGTCACAC	REVERSE	564	21	55.87	38.1	2	2	GGGGTGATGTTTCTTTCTTTA	145	904	904	4	0	——
Unigene14497	SSR	AG	2	AGAGAGAGAGAGAGAGAG	18	FORWARD	372	21	54.64	38.1	3	1	GCTGCTTTATGATGAGACATT	REVERSE	526	21	56.61	52.38	1	0	CAACACACACACACTCTCTCC	155	530	530	4	3	——
Unigene145	SSR	TA	2	TATATATATATATA	14	FORWARD	184	20	55.12	45	3	2	CCGACTCTCAAAAAGCATAC	REVERSE	323	21	55.84	42.86	5	1	GTTGCCAATGACTTTGTACTG	140	332	332	5	3	——
Unigene1453	SSR	AGA	3	AGAAGAAGAAGAAGA	15	FORWARD	466	21	55.69	33.33	4	2	AAAAACAGTGCAGAAAAGGAT	REVERSE	618	21	54.81	47.62	3	3	TGTGTTAGCCAGTCTCCTTAG	153	983	983	5	2	——
Unigene14532	SSR	GAT	3	GATGATGATGATGAT	15	FORWARD	246	21	55.19	42.86	3	3	ATTGTGAGAGATGATGCTGAC	REVERSE	400	21	55.01	42.86	4	2	CTCTTCCAACTTTCATGTCTG	155	2161	2161	6	3	——
Unigene14595	SSR	CT	2	CTCTCTCTCTCTCTCTCTCT	20	FORWARD	100	21	55.07	38.1	2	0	TTCTTCTTCGTCCTCTTCTTT	REVERSE	256	21	55.47	33.33	4	2	CTGCAAAACATCACAATTCTT	157	307	307	3	0	——
Unigene14597	SSR	CA	2	CACACACACACACA	14	FORWARD	98	21	55.34	38.1	4	2	AGCAATAGCGACTTTGATGTA	REVERSE	244	21	54.79	42.86	3	3	GTCTGTATGCCTTTGTGAATC	147	319	319	4	2	——
Unigene14597	SSR	GA	2	GAGAGAGAGAGAGAGA	16	FORWARD	171	21	55.04	42.86	4	0	CATATCCAAGTGCCTACAAAG	REVERSE	314	20	55.12	40	7	1	CAATGCTGTTACTGCAAAGA	144	319	319	3	0	——
Unigene14600	SSR	CAA	3	CAACAACAACAACAA	15	FORWARD	523	21	56.1	38.1	5	3	GTTGCTTCCAAACTTCTGAAT	REVERSE	669	21	55.08	38.1	7	2	TACGGTTTCAAACTTCAGGTA	147	2387	2387	5	3	——
Unigene14655	SSR	AGA	3	AGAAGAAGAAGAAGA	15	FORWARD	79	21	55.05	38.1	4	0	TAATGGCCCTACACAACTAAA	REVERSE	249	21	55.22	42.86	4	3	GTGGAGAGAAGGCAGTAATTT	171	1072	1072	4	3	——
Unigene14669	SSR	GA	2	GAGAGAGAGAGA	12	FORWARD	45	21	55.27	33.33	6	2	AATCGTGGTCTGGAAATTTAT	REVERSE	199	21	55.08	47.62	3	1	CCACACTCTCAACAGAAGAAG	155	387	387	4	1	——
Unigene14686	SSR	GTG	3	GTGGTGGTGGTGGTG	15	FORWARD	1437	20	55.29	45	2	2	GGCTGAAGGTGATGAGAATA	REVERSE	1592	21	55.23	33.33	4	3	ACTTGAAATTGGATTCTGGAT	156	1624	1624	5	3	——
Unigene14717	SSR	GT	2	GTGTGTGTGTGTGTGTGTGTGT	22	FORWARD	57	21	55.02	33.33	4	2	ACTCAAGTCAAATGTCGAAAA	REVERSE	210	21	54.99	38.1	5	0	CGTTTTGATAACTCATCGTTC	154	1305	1305	5	1	——
Unigene14723	SSR	ATAG	4	ATAGATAGATAGATAGATAGATAGATAG	28	FORWARD	65	21	54.96	33.33	6	3	AGTTCCTTTCTCTTGCAATTT	REVERSE	210	21	54.98	38.1	6	3	TTATCCACATTTGATGGAGTC	146	549	549	3	0	——
Unigene14736	SSR	GTG	3	GTGGTGGTGGTGGTG	15	FORWARD	236	20	55.25	50	7	1	ACTCTGGCTGAGTGATGTTC	REVERSE	371	21	54.77	38.1	4	1	GTTTCATTCACTTTGGATCAG	136	373	373	5	2	——
Unigene14737	SSR	CCT	3	CCTCCTCCTCCTCCT	15	FORWARD	13	19	54.58	52.63	2	0	CTCCCTTACCCAGAAACAC	REVERSE	147	21	55.05	38.1	7	1	TGATTCTCAGCATCGATAAGT	135	872	872	5	2	——
Unigene14768	SSR	CA	2	CACACACACACACACACA	18	FORWARD	23	21	54.37	52.38	8	2	GTCATAGCTCTCTGACTCTCG	REVERSE	171	21	54.65	38.1	4	1	CTTGTCAGGAAGAATTTGAGA	149	241	241	5	3	——
Unigene14770	SSR	AATAA	5	AATAAAATAAAATAAAATAA	20	FORWARD	39	21	55.03	38.1	2	0	GGTTCTTGATTTCTGTTTCCT	REVERSE	207	21	55.4	38.1	7	2	CATCCATTGAGATGATCAAAC	169	250	250	5	3	——
Unigene14773	SSR	GCG	3	GCGGCGGCGGCGGCG	15	FORWARD	849	20	55.1	40	2	2	CATTTCTTCTTCCACTTTCG	REVERSE	997	21	53.96	33.33	4	2	ATAAACCAATTAGCAGAAACG	149	1013	1013	6	2	——
Unigene14780	SSR	TTC	3	TTCTTCTTCTTCTTC	15	FORWARD	1	21	54.15	47.62	4	1	GGACTGTAGTGGTGTTTGAGT	REVERSE	151	21	54.92	38.1	4	1	ACTTTACTCAAATGGGTTTCC	151	480	480	7	2	——
Unigene14781	SSR	TC	2	TCTCTCTCTCTC	12	FORWARD	314	21	54.73	33.33	6	1	TACAAGCTTTCCATTTTCAAC	REVERSE	463	21	55.09	38.1	2	2	CCTTTCTTTTACTGGTTGGAT	150	1325	1325	4	3	——
Unigene14792	SSR	GA	2	GAGAGAGAGAGAGAGAGAGAGAGAGA	26	FORWARD	55	21	54.83	42.86	4	2	TGTGGCTTCTATATTCTCTCG	REVERSE	218	20	54.67	40	4	0	GACAAATCCTCCATGAAAAG	164	254	254	3	1	——
Unigene14880	SSR	TTG	3	TTGTTGTTGTTGTTGTTGTTG	21	FORWARD	19	21	54.94	38.1	4	0	TATGTACGTGTTGCTTTGTTG	REVERSE	162	20	55.05	30	2	2	AAAAACGCACAAAACAGAAT	144	243	243	6	3	——
Unigene14880	SSR	TGC	3	TGCTGCTGCTGCTGC	15	FORWARD	53	21	54.94	33.33	0	0	TGTTGTTGTTGTTGTTGTTGT	REVERSE	239	20	55.01	30	5	2	TTCACAAACATTGGAACAAA	187	243	243	5	3	——
Unigene14890	SSR	GA	2	GAGAGAGAGAGA	12	FORWARD	33	21	54.83	38.1	6	0	ACAATCTTTCAAGAGACCACA	REVERSE	173	21	55.31	38.1	6	2	TCTGCTTGAATTCCATATCAC	141	231	231	7	0	——
Unigene14895	SSR	TA	2	TATATATATATATATATA	18	FORWARD	271	21	55.17	42.86	5	3	CTCTCAACAATGTCTTCAAGC	REVERSE	428	21	55.61	47.62	2	0	ATCTTCCTCCTTACCTTCCTC	158	580	580	3	0	——
Unigene14895	SSR	AG	2	AGAGAGAGAGAGAGAGAGAGAGAGAGAG	28	FORWARD	271	21	55.17	42.86	5	3	CTCTCAACAATGTCTTCAAGC	REVERSE	428	21	55.61	47.62	2	0	ATCTTCCTCCTTACCTTCCTC	158	580	580	3	0	——
Unigene14900	SSR	TC	2	TCTCTCTCTCTCTCTCTC	18	FORWARD	85	21	55.24	33.33	4	0	GTAATTTGGCTTTCTTTTGGT	REVERSE	241	21	55.47	38.1	4	3	TAAATTCAACCTGTTCTGCAC	157	389	389	5	2	——
Unigene14934	SSR	GCC	3	GCCGCCGCCGCCGCC	15	FORWARD	542	21	54.84	38.1	3	0	AACTACCAATCCTTCCATTTC	REVERSE	702	21	55.2	33.33	2	0	CGTTTGATGTGTATTTGGTTT	161	791	791	5	0	——
Unigene14938	SSR	CA	2	CACACACACACACACACACACACACA	26	FORWARD	82	21	54.92	42.86	6	1	AGTAATTAGCCCTCCTCTGAA	REVERSE	209	21	55.07	47.62	4	1	AGCCATCCTATACGGTTCTAC	128	362	362	3	1	——
Unigene14939	SSR	GA	2	GAGAGAGAGAGA	12	FORWARD	78	21	55.04	42.86	7	1	AGCCAAGACAGACTGTATCAA	REVERSE	239	21	54.37	42.86	6	1	GTACTTGGTTCTGCTGAAAAG	162	242	242	5	2	——
Unigene14945	SSR	TG	2	TGTGTGTGTGTGTG	14	FORWARD	68	21	55.1	38.1	3	3	TGTAGATGAGGCAGCAATAAT	REVERSE	219	21	55.5	33.33	4	2	ATTCAAACCAAGGCAGTTTAT	152	318	318	4	3	——
Unigene14945	SSR	GA	2	GAGAGAGAGAGAGAGAGAGAGAGA	24	FORWARD	68	21	55.1	38.1	3	3	TGTAGATGAGGCAGCAATAAT	REVERSE	219	21	55.5	33.33	4	2	ATTCAAACCAAGGCAGTTTAT	152	318	318	4	3	——
Unigene14980	SSR	CT	2	CTCTCTCTCTCT	12	FORWARD	31	21	55.58	38.1	6	0	GTATTTGTCGCCTAATTTTCC	REVERSE	168	21	54.66	33.33	5	3	CGATTTTACCTCAGAAATTCA	138	602	602	5	3	——
Unigene15000	SSR	GA	2	GAGAGAGAGAGAGAGAGAGAGA	22	FORWARD	100	21	54.75	42.86	4	0	TTACTGTGGAGGAAGCTAATG	REVERSE	261	21	55.69	42.86	6	3	GAAAGTTTAACCTGGCTTGAC	162	393	393	4	1	——
Unigene15091	SSR	AG	2	AGAGAGAGAGAGAG	14	FORWARD	122	21	55.23	42.86	6	1	GTACCGCTTTCGGTATAGATT	REVERSE	264	21	55.26	33.33	5	0	AGAGCAGCTTTTTCTTCATTT	143	469	469	3	1	——
Unigene15119	SSR	GT	2	GTGTGTGTGTGTGTGTGTGTGTGTGTGTGT	30	FORWARD	62	21	54.7	38.1	4	2	TATGCTCCACTCAATTAAAGG	REVERSE	190	21	54.71	42.86	4	3	AAATAGAGCTGTCATCAGACG	129	796	796	5	0	——
Unigene1512	SSR	TC	2	TCTCTCTCTCTCTC	14	FORWARD	117	21	55.71	38.1	6	1	ATTGGAGAATTCCTGTTTGAC	REVERSE	266	21	54.84	33.33	4	0	TAAAGGTTCCCAGTTTCTTTT	150	287	287	4	0	——
Unigene15127	SSR	TG	2	TGTGTGTGTGTGTGTGTGTGTG	22	FORWARD	24	21	54.74	38.1	5	2	ATCCTGGAAGAAGAAAAGGTA	REVERSE	176	21	54.24	47.62	4	0	CAGGTAATTGCTCTCTCTCAC	153	201	201	4	2	——
Unigene15259	SSR	GA	2	GAGAGAGAGAGAGAGA	16	FORWARD	42	21	55.09	42.86	1	0	GGTCTCTTCTGTTTTTGGTCT	REVERSE	198	21	54.96	33.33	5	0	TAAATGTTTTAAGCCCTTCCT	157	642	642	3	0	——
Unigene15297	SSR	GCC	3	GCCGCCGCCGCCGCC	15	FORWARD	897	20	56.11	50	5	2	GCAGTCAGGCTGTATTTACG	REVERSE	1040	21	54.93	33.33	6	3	GTTGCATAGAAATCAATTTGG	144	1215	1215	4	0	——
Unigene1532	SSR	CA	2	CACACACACACACA	14	FORWARD	44	21	55.28	33.33	3	3	TGTTTCTTTTGGTTGTGATTC	REVERSE	197	21	54.89	38.1	6	0	ACAATAGACGTCAAAGGTGAA	154	464	464	5	3	——
Unigene15327	SSR	CCA	3	CCACCACCACCACCACCA	18	FORWARD	341	20	55.17	45	3	2	GGATTATGAGTGCTTGGGTA	REVERSE	488	21	55.96	47.62	2	2	GAACAAAGGGTGAGAGAGGTA	148	600	600	3	2	——
Unigene15349	SSR	GT	2	GTGTGTGTGTGTGTGTGT	18	FORWARD	95	21	54.95	38.1	2	0	TAGAAGAAACAGAATGGTGGA	REVERSE	251	21	55.53	42.86	4	2	ATAAGAGGTTGCAGAGAAAGC	157	304	304	3	0	——
Unigene15364	SSR	TGA	3	TGATGATGATGATGA	15	FORWARD	476	21	55.25	42.86	3	0	CGTCTATTGTGTGTGAAACCT	REVERSE	625	20	54.98	40	3	3	GAGGGTTTTTGCTTACAATG	150	1799	1799	5	3	——
Unigene15374	SSR	CA	2	CACACACACACACACACACACA	22	FORWARD	93	21	54.62	38.1	4	2	ATCATCCACGTATGGTTAGAA	REVERSE	241	21	54.81	38.1	4	3	TTGTGTGTACCCTTTCAACTT	149	446	446	4	2	——
Unigene15387	SSR	GA	2	GAGAGAGAGAGAGAGAGAGAGA	22	FORWARD	82	21	54.85	42.86	4	2	TTGAACACACGGTAAGGTACT	REVERSE	223	21	54.61	33.33	3	0	ATGTTACCGTTGATTTTGTGT	142	232	232	7	3	——
Unigene15388	SSR	GA	2	GAGAGAGAGAGAGAGAGAGAGA	22	FORWARD	51	21	54.81	38.1	5	2	AAGTCTTGCTGTGCATTTAAC	REVERSE	203	21	54.78	42.86	4	2	GGCTAAAAGTGCTTAACTCCT	153	1069	1069	4	2	——
Unigene15388	SSR	GAG	3	GAGGAGGAGGAGGAG	15	FORWARD	81	21	54.48	38.1	4	2	CAAACTAGGCAACATGGTTAT	REVERSE	235	21	54.09	38.1	6	0	CCAAGATCTACCTCATTTTTG	155	1069	1069	4	3	——
Unigene15389	SSR	GAA	3	GAAGAAGAAGAAGAA	15	FORWARD	73	23	53.86	34.78	5	0	TGTTTTAGTATTACCCAGTGTTG	REVERSE	279	20	55.11	40	2	0	CCTCCTCTTTCTCCATTTTT	207	280	280	2	0	——
Unigene15390	SSR	GA	2	GAGAGAGAGAGAGAGA	16	FORWARD	353	21	55.27	33.33	7	0	ATCAAAAGCCTTCTTCATTTC	REVERSE	512	21	54.66	33.33	2	0	CATTCTATTTCTCGTTTTCCA	160	520	520	4	0	——
Unigene15410	SSR	CA	2	CACACACACACACACACACACACA	24	FORWARD	56	21	55.17	33.33	7	3	TTCCCATTCAATGTTTCTATG	REVERSE	265	21	55.11	42.86	6	2	CTTTGTAGCCATGTTTACGTC	210	287	287	3	1	——
Unigene1550	SSR	GA	2	GAGAGAGAGAGAGAGAGAGAGAGAGA	26	FORWARD	46	21	54.52	38.1	3	2	AGTGCGAAAACTCGTAGAATA	REVERSE	188	21	54.73	38.1	8	3	GCAAGCTTGTTCTGTCATTAT	143	382	382	4	3	——
Unigene15505	SSR	GT	2	GTGTGTGTGTGTGTGTGT	18	FORWARD	312	21	54.83	38.1	5	0	CCCAAAATGTGGTATATGTGT	REVERSE	464	22	54.12	31.82	6	2	GAATAAAATCACTTGCAATCAC	153	527	527	3	2	——
Unigene15505	SSR	AAG	3	AAGAAGAAGAAGAAGAAG	18	FORWARD	178	21	54.56	38.1	4	0	ACATATTTCGTTGCTGGATAG	REVERSE	327	21	54.54	38.1	5	3	TATACCACATTTTGGGACAGT	150	527	527	4	0	——
Unigene15528	SSR	GCG	3	GCGGCGGCGGCGGCG	15	FORWARD	820	19	56.11	52.63	5	2	GGACAGTCGAGATTCGGTA	REVERSE	977	21	54.85	42.86	6	0	TACTGGAAGCAATTGAGAGAG	158	1061	1061	4	0	——
Unigene15608	SSR	CT	2	CTCTCTCTCTCTCTCTCTCT	20	FORWARD	134	21	54.3	38.1	6	0	ATATTGTGTATCGCAATCTCC	REVERSE	308	21	54.72	42.86	4	1	GCTCCTTTCTTTCGACTTACT	175	330	330	4	0	——
Unigene15611	SSR	CT	2	CTCTCTCTCTCTCTCTCT	18	FORWARD	7	19	55.35	47.37	3	2	GTTGTCTGTTGACCGTTGA	REVERSE	156	21	54.03	42.86	4	2	CGAGTCCAAATTACTGATCTC	150	437	437	3	2	——
Unigene15621	SSR	AT	2	ATATATATATAT	12	FORWARD	379	21	55.14	47.62	6	1	GTATACAAGGCGGAGGTTACT	REVERSE	535	20	55.29	35	5	3	ATTGTTTTTGCCTTGACAAC	157	597	597	6	1	——
Unigene15651	SSR	TTC	3	TTCTTCTTCTTCTTCTTCTTC	21	FORWARD	50	21	54.97	38.1	3	1	AATAAAGGGATGCTGGTAATC	REVERSE	199	23	53.61	30.43	2	0	GAAGAAGAAGAAAGTAAAAATGG	150	206	206	2	1	——
Unigene15770	SSR	GCC	3	GCCGCCGCCGCCGCC	15	FORWARD	933	22	55.2	45.45	8	2	GGAACAAAGAAGAGCTCTGTAG	REVERSE	1095	19	55.26	52.63	5	3	ACGGCCACTACATTCTAGG	163	1113	1113	5	1	——
Unigene15777	SSR	AC	2	ACACACACACACACACACACACAC	24	FORWARD	92	21	55.07	33.33	2	2	TAGTCCAATCCGCAATAAATA	REVERSE	236	21	55.11	38.1	4	0	AATCCATTCCCTATCAGTTGT	145	371	371	3	2	——
Unigene15778	SSR	CCA	3	CCACCACCACCACCACCA	18	FORWARD	46	18	55.61	55.56	4	1	CACAATGCCCTGTACCAC	REVERSE	187	20	54.91	45	3	2	GTTTGAGGAAGTGGTGTCAT	142	317	317	5	3	——
Unigene15836	SSR	TA	2	TATATATATATA	12	FORWARD	71	21	55.37	42.86	6	0	ATTATAAGCCACACTGCACAC	REVERSE	228	21	54.94	42.86	5	3	ATAAGCTGCTGAGCTATGCTA	158	246	246	4	1	——
Unigene15840	SSR	AG	2	AGAGAGAGAGAGAG	14	FORWARD	41	21	55.1	38.1	4	2	AATGTTATTCATGTGGTCTCG	REVERSE	179	21	55.17	47.62	3	0	CCCATTGTCTCTTCTCTCTCT	139	665	665	4	0	——
Unigene15840	SSR	AG	2	AGAGAGAGAGAG	12	FORWARD	108	21	55.04	42.86	4	2	CAGAAGGTGGTTGCATTATAG	REVERSE	267	21	54.3	38.1	3	2	GTAATCAGTTGCCATAAAAGC	160	665	665	4	3	——
Unigene16002	SSR	TGA	3	TGATGATGATGATGA	15	FORWARD	883	21	54.95	38.1	5	2	ATCCATTGAAGGAAAGAGTTC	REVERSE	990	20	55.04	40	2	2	ATTTCATCTGCGGTCTCTTA	108	1004	1004	5	3	——
Unigene16004	SSR	GAA	3	GAAGAAGAAGAAGAA	15	FORWARD	439	19	53.88	52.63	4	3	CGATCAGGGTGTATCTGAG	REVERSE	538	21	55.55	47.62	4	2	CCTTCACTAGCCTTCCTCTTA	100	545	545	3	2	——
Unigene16023	SSR	CT	2	CTCTCTCTCTCTCTCTCTCTCTCT	24	FORWARD	46	21	55.38	38.1	4	1	ACCCAACATAGCCATAAAAGT	REVERSE	194	22	54.88	50	4	2	GAGAGAAGAGAGGAGATGTCTG	149	333	333	4	1	——
Unigene16081	SSR	TC	2	TCTCTCTCTCTCTCTCTCTCTCTCTCTCTCTCTCTC	36	FORWARD	36	21	55.35	33.33	4	2	AATATCACATGCTTTCAATCG	REVERSE	203	21	54.5	38.1	4	2	CATTTCTAACCTTTCAAGCTG	168	428	428	4	2	——
Unigene16110	SSR	TG	2	TGTGTGTGTGTGTGTGTGTG	20	FORWARD	43	21	54.75	42.86	5	3	TCGAAGACCGTAAGTTATCAG	REVERSE	183	21	54.52	42.86	2	1	CTCACTCCTACCTCAAAATCA	141	862	862	3	2	——
Unigene16127	SSR	CAT	3	CATCATCATCATCATCAT	18	FORWARD	94	21	54.3	38.1	6	2	GCGGTATGAGACATTCATATT	REVERSE	223	21	56.47	47.62	2	0	GAGAAGAGAGTTGGTTGGTTG	130	263	263	3	0	——
Unigene16180	SSR	AC	2	ACACACACACACACACACACACAC	24	FORWARD	109	21	54.29	33.33	6	2	CAACTTATTCCTTCGAAAATG	REVERSE	248	21	55.34	38.1	6	2	GAGAGCAAGTGGAATTCTTTT	140	288	288	5	3	——
Unigene16187	SSR	CA	2	CACACACACACACA	14	FORWARD	464	21	54.92	38.1	4	1	GAAAAATCTAGTGGGGTTGTT	REVERSE	617	21	54.56	38.1	2	2	TTCCCTTCCAACTAATCCTAT	154	730	730	5	3	——
Unigene16199	SSR	ATT	3	ATTATTATTATTATT	15	FORWARD	2	21	55.25	33.33	6	2	ACTTTCCCAAGATTTTAAACG	REVERSE	147	21	55.59	33.33	4	2	AAGATTGTCATTTGTGCATGT	146	666	666	4	2	——
Unigene16218	SSR	ACTTCT	6	ACTTCTACTTCTACTTCTACTTCTACTTCT	30	FORWARD	157	21	54.9	42.86	3	2	AAACAAGATAGGAGGGTTCAC	REVERSE	302	21	54.84	38.1	4	2	GGCAACATGCTAAAGAAGATA	146	1269	1269	3	0	——
Unigene16249	SSR	TA	2	TATATATATATATATA	16	FORWARD	23	21	55.56	38.1	4	0	CTCACAAAATGACCATCAAAC	REVERSE	176	21	54.73	33.33	6	3	TATGATGAGTTTGTTGCAATG	154	484	484	7	3	——
Unigene16274	SSR	CT	2	CTCTCTCTCTCTCTCT	16	FORWARD	395	21	55.38	42.86	2	0	AAGGATAAAACAGAGGCAGAG	REVERSE	542	21	55.15	38.1	4	0	TTTTACACAGGTTCCATGTTC	148	815	815	5	1	——
Unigene16297	SSR	TC	2	TCTCTCTCTCTC	12	FORWARD	14	21	55.48	42.86	5	0	CTCCGATCATCTCTAAATTCC	REVERSE	143	21	55.08	38.1	4	1	CGTTAAGGTTTTCATGTTGAG	130	798	798	4	1	——
Unigene16310	SSR	AG	2	AGAGAGAGAGAGAG	14	FORWARD	1	20	54.73	40	3	0	GCTTCTCTGATTTTGATGCT	REVERSE	143	21	54.97	33.33	4	0	TCAGATGAAGGTAAAAACCAA	143	1069	1069	7	3	——
Unigene16403	SSR	CAG	3	CAGCAGCAGCAGCAG	15	FORWARD	492	19	54.87	47.37	4	2	TGCCTACATGCGTTTACTC	REVERSE	656	19	55.7	52.63	3	0	AGAGCAGCAGAAGATGGAG	165	820	820	4	3	——
Unigene16415	SSR	TC	2	TCTCTCTCTCTCTC	14	FORWARD	314	21	54.9	42.86	2	0	GATACTTGGTGGTTGTGTGTT	REVERSE	468	21	54.95	33.33	4	0	AATTGGGGATAATGAAAAGAG	155	491	491	3	1	——
Unigene16425	SSR	GAC	3	GACGACGACGACGAC	15	FORWARD	43	21	55.01	42.86	6	2	ACGTCGTCGTATAGAGATGAA	REVERSE	206	21	55.59	38.1	3	2	TCTGAACCTCCAAGAAAGAAT	164	706	706	3	1	——
Unigene16430	SSR	TG	2	TGTGTGTGTGTGTGTGTGTGTG	22	FORWARD	81	22	55.03	36.36	4	1	TGCCCTAGATTAAAAACTGACT	REVERSE	227	20	55.44	40	8	2	GAGCTTCATGAACGTTTTGT	147	380	380	5	1	——
Unigene16446	SSR	AG	2	AGAGAGAGAGAGAGAGAG	18	FORWARD	5	18	55.25	55.56	2	0	CCTCCTCCATCTCATTCC	REVERSE	163	21	54.26	38.1	4	2	GGCCTTCTTAGGATCATTATT	159	672	672	4	0	——
Unigene16485	SSR	GT	2	GTGTGTGTGTGTGTGTGTGTGTGT	24	FORWARD	94	21	54.85	38.1	6	3	CTCTGGAAATTTTGTCAACAC	REVERSE	245	21	54.54	38.1	6	2	GGACGTCATCTTCAAAACTTA	152	631	631	6	2	——
Unigene16485	SSR	GA	2	GAGAGAGAGAGAGAGAGAGAGAGA	24	FORWARD	94	21	54.85	38.1	6	3	CTCTGGAAATTTTGTCAACAC	REVERSE	245	21	54.54	38.1	6	2	GGACGTCATCTTCAAAACTTA	152	631	631	6	2	——
Unigene16489	SSR	GA	2	GAGAGAGAGAGAGAGAGA	18	FORWARD	290	21	54.69	57.14	3	1	GTAGAGTAGTAGGGGGCAGTC	REVERSE	400	20	54.2	30	3	0	TGTGAAAATGGAAAACAGAA	111	436	436	2	1	——
Unigene16510	SSR	AC	2	ACACACACACAC	12	FORWARD	264	23	55.04	43.48	6	3	GTCGACATCTTGATACAGTACCT	REVERSE	412	22	54.84	40.91	5	3	TGCTGTGTGTATTGTTACAGTG	149	775	775	5	2	——
Unigene16529	SSR	AAG	3	AAGAAGAAGAAGAAGAAG	18	FORWARD	28	20	54.99	35	3	2	GGGATTTTTGTCATTTGGTA	REVERSE	132	20	55.32	45	2	0	AAAAGGGTCGTCTATGGTCT	105	1051	1051	4	1	——
Unigene1654	SSR	AC	2	ACACACACACAC	12	FORWARD	6	18	54.54	44.44	2	2	GGTGGGTGGGAAATAAAT	REVERSE	160	21	55.24	38.1	8	1	CTTGCAAGTAACAAGAATTGG	155	201	201	3	1	——
Unigene16549	SSR	TGC	3	TGCTGCTGCTGCTGC	15	FORWARD	166	21	54.68	33.33	6	2	TCCAACTCTTTGAAGAAAATG	REVERSE	311	21	55.23	42.86	4	2	CATGAATGGTCTGAGGAGTTA	146	452	452	5	1	——
Unigene16621	SSR	TC	2	TCTCTCTCTCTCTCTCTCTCTCTCTCTCTC	30	FORWARD	123	21	55.13	42.86	4	1	TGATTGGGTTCACTGTAGTTC	REVERSE	273	21	55.31	42.86	3	2	GAAGTCACCAAAATAGGAACC	151	433	433	5	3	——
Unigene16634	SSR	AAG	3	AAGAAGAAGAAGAAG	15	FORWARD	55	21	54.35	47.62	4	0	AGCTCAATCTATCTCCTCCTC	REVERSE	215	21	54.96	42.86	6	0	GCCTTAAGTTTCTTCAACTCC	161	1080	1080	3	0	——
Unigene16658	SSR	AC	2	ACACACACACACAC	14	FORWARD	1462	21	55.93	42.86	6	2	TTTACCAGATGTGGCTGAGTA	REVERSE	1605	21	55.05	38.1	3	2	GTGGAATAGTTGCCCTAAAAT	144	1620	1620	4	1	——
Unigene16681	SSR	CT	2	CTCTCTCTCTCTCT	14	FORWARD	13	19	55.03	36.84	4	1	TCGTTTATGAAATCGGTGA	REVERSE	170	21	54.62	38.1	4	2	TATTATGGACTCGTGTGGATT	158	434	434	4	1	——
Unigene16695	SSR	TAA	3	TAATAATAATAATAA	15	FORWARD	2374	21	54.68	33.33	4	2	TTCTTCCTTGTGATGATGAAT	REVERSE	2523	21	55.7	42.86	2	0	CCCTTTGTCTTCGTCTTTTAC	150	2552	2552	4	2	——
Unigene16704	SSR	GA	2	GAGAGAGAGAGAGAGAGAGAGAGAGAGAGAGAGAGAGAGAGAGAGAGAGAGAGAGAGA	58	FORWARD	82	21	55.4	38.1	4	0	CACTCAACCAACTTTAACCAA	REVERSE	245	21	54.65	42.86	4	2	CCACACAGCACACTATAATCA	164	512	512	3	0	——
Unigene16709	SSR	AGATC	5	AGATCAGATCAGATCAGATC	20	FORWARD	1156	21	54.84	38.1	4	2	GGGTTTTTGTTAGAGGAAAAG	REVERSE	1312	21	55.09	42.86	5	3	GAGAAGAACTGAGATCCGATT	157	1473	1473	4	1	——
Unigene16717	SSR	TG	2	TGTGTGTGTGTGTG	14	FORWARD	38	21	54.65	33.33	2	2	GCCAGACAAAAGAAATGAATA	REVERSE	188	21	54.61	42.86	3	1	CAACCTGGAAAGACTGTTAGA	151	692	692	4	0	——
Unigene16724	SSR	TG	2	TGTGTGTGTGTGTGTGTGTG	20	FORWARD	61	21	55.26	38.1	4	0	AGTTAAGGTTTCATTGGGTGT	REVERSE	203	21	54.89	33.33	4	0	TAAATGTGAATTGGGAGAGAA	143	236	236	4	1	——
Unigene16727	SSR	AG	2	AGAGAGAGAGAGAGAG	16	FORWARD	93	21	54.8	38.1	3	2	CAAATACCATAAAGCAGCACT	REVERSE	226	21	54.85	38.1	6	3	CTCGTGTGCAATTGTGTAATA	134	616	616	4	2	——
Unigene16727	SSR	AG	2	AGAGAGAGAGAG	12	FORWARD	133	21	55.52	42.86	5	1	CCTGTTTCAACTCAACAGAGA	REVERSE	279	21	55.07	47.62	2	0	AGGAGTGAAGTGAGAGGAAAC	147	616	616	7	2	——
Unigene16729	SSR	TG	2	TGTGTGTGTGTGTGTGTG	18	FORWARD	52	21	54.77	38.1	4	2	TACCGAACTTTTGATACAAGC	REVERSE	173	21	55.2	33.33	7	3	CATTTGCTCAAAGAACAAAAC	122	265	265	5	0	——
Unigene16739	SSR	CA	2	CACACACACACACACACACA	20	FORWARD	12	22	55.19	31.82	6	2	TCATTTGAAAATACACTGCCTA	REVERSE	128	21	55.17	38.1	7	0	AATTCTCTCAGTGAAACAGCA	117	423	423	5	1	——
Unigene16745	SSR	CTT	3	CTTCTTCTTCTTCTT	15	FORWARD	368	21	55.17	38.1	4	0	CTTCTGTTTTGGGTTTAAGGT	REVERSE	516	20	55.45	45	4	2	AACAGAAGAAGAGTGCATGG	149	637	637	8	0	——
Unigene16817	SSR	GC	2	GCGCGCGCGCGCGC	14	FORWARD	109	21	54.92	38.1	2	0	TCTGTTCACCTCTGTTTGTTT	REVERSE	260	21	55.12	38.1	4	0	CCAATTTCTCATCTTCCTCTT	152	344	344	3	0	——
Unigene16819	SSR	GC	2	GCGCGCGCGCGCGCGC	16	FORWARD	137	21	54.96	47.62	4	2	ATACACGACAGGGTACAGCTA	REVERSE	312	18	55.29	55.56	8	2	CACGATCGTAGCCTTCAG	176	488	488	5	2	——
Unigene16819	SSR	CG	2	CGCGCGCGCGCG	12	FORWARD	288	18	54.96	61.11	4	3	GGAGAGGCTGAAGGCTAC	REVERSE	480	20	55.07	45	4	2	CGTACAAAACAGCACGTCTA	193	488	488	4	1	——
Unigene16823	SSR	GAC	3	GACGACGACGACGACGAC	18	FORWARD	208	18	57.45	55.56	4	2	CGGTATGCCCGATATGAG	REVERSE	364	21	53.86	42.86	8	2	GACTAGTCAAGCTTTTTACGC	157	394	394	3	1	——
Unigene16932	SSR	TC	2	TCTCTCTCTCTCTCTCTCTC	20	FORWARD	192	19	54.06	52.63	6	2	CCTTATGCACGTGTAGGAC	REVERSE	324	20	55.61	35	6	2	ACTGAAGCAAAATTGCAAAC	133	328	328	4	0	——
Unigene1694	SSR	CT	2	CTCTCTCTCTCTCTCTCTCTCTCT	24	FORWARD	49	21	55.25	42.86	5	2	CCGTGTAGTGACTGAAACATT	REVERSE	208	21	55.16	38.1	6	2	TTATTGGACCTCAGCTGTTTA	160	211	211	5	2	——
Unigene1694	SSR	CA	2	CACACACACACA	12	FORWARD	59	21	55.37	38.1	6	2	ACTGAAACATTGCAACTTCAC	REVERSE	208	21	55.16	38.1	6	2	TTATTGGACCTCAGCTGTTTA	150	211	211	5	1	——
Unigene16983	SSR	AC	2	ACACACACACACACACAC	18	FORWARD	734	21	54.76	38.1	4	1	TTAGTCCATTCACATCCCTAA	REVERSE	881	21	54.81	33.33	4	0	TTGCATGTCTGTGTTATTTTG	148	1066	1066	4	2	——
Unigene17009	SSR	TG	2	TGTGTGTGTGTGTG	14	FORWARD	85	21	55.25	42.86	3	2	AGCATTGAGCAGTAACCTGTA	REVERSE	235	19	53.86	42.11	8	0	GAATCGATCACGTGAAAAC	151	257	257	3	1	——
Unigene17047	SSR	GC	2	GCGCGCGCGCGCGCGC	16	FORWARD	354	21	55.23	42.86	4	2	CTTTCCAAGTACAGATTGCAG	REVERSE	502	21	54.62	38.1	3	2	CCACAAAACTACCGATTTAGA	149	985	985	3	0	——
Unigene17047	SSR	GT	2	GTGTGTGTGTGT	12	FORWARD	354	21	55.23	42.86	4	2	CTTTCCAAGTACAGATTGCAG	REVERSE	502	21	54.62	38.1	3	2	CCACAAAACTACCGATTTAGA	149	985	985	3	0	——
Unigene17072	SSR	TG	2	TGTGTGTGTGTGTG	14	FORWARD	2	21	54.81	38.1	6	3	TTAAGCTGCTACAGCGATAAT	REVERSE	150	21	55.06	33.33	5	3	CAATTCAATCCATCACAAGTT	149	617	617	3	1	——
Unigene17135	SSR	AC	2	ACACACACACACACAC	16	FORWARD	124	21	55.22	42.86	3	2	GGTCCAACACAAACTTCACTA	REVERSE	261	21	55.02	33.33	5	0	GAGAACGGTTGGATTATTTTT	138	927	927	6	1	——
Unigene17135	SSR	CT	2	CTCTCTCTCTCTCTCT	16	FORWARD	124	21	55.22	42.86	3	2	GGTCCAACACAAACTTCACTA	REVERSE	261	21	55.02	33.33	5	0	GAGAACGGTTGGATTATTTTT	138	927	927	6	1	——
Unigene17135	SSR	TA	2	TATATATATATA	12	FORWARD	154	21	54.86	52.38	1	0	CACACACACACACACTCTCTC	REVERSE	305	21	54.41	33.33	3	2	AAACACCAAAGCAAAGAGTTA	152	927	927	5	2	——
Unigene17136	SSR	CGC	3	CGCCGCCGCCGCCGC	15	FORWARD	85	21	55.06	47.62	2	1	CTCTCCACCTCCAAATACTCT	REVERSE	259	20	56.38	50	4	3	CAGGAAAACCCTGTCTCTTC	175	632	632	3	0	——
Unigene17146	SSR	CT	2	CTCTCTCTCTCTCTCTCTCTCTCTCTCTCTCTCTCTCT	38	FORWARD	72	21	55.13	38.1	4	2	AGATTGTGCTTCGAGTAATGA	REVERSE	219	21	55.6	38.1	4	3	ACAACATACAAATGTCGGAGA	148	385	385	4	0	——
Unigene17152	SSR	GGT	3	GGTGGTGGTGGTGGT	15	FORWARD	36	21	54.81	42.86	3	0	ATCAGAGGAAGAGGAGAAAGA	REVERSE	236	19	55.48	42.11	3	2	AATGGGCTGCTGAAATAAG	201	584	584	4	0	——
Unigene17197	SSR	AC	2	ACACACACACACACACACACACAC	24	FORWARD	41	22	55.17	36.36	2	1	TGTTATTCTGGCTATTGTCTCA	REVERSE	205	21	54.76	38.1	3	0	AGAGAAAAGGCATAAGGATGT	165	234	234	7	2	——
Unigene17208	SSR	AG	2	AGAGAGAGAGAG	12	FORWARD	244	21	55.18	33.33	4	1	AAGCAAACATCTTCACAGAAA	REVERSE	393	21	55	42.86	4	0	AAAGCTGGACTGAAGAGAGTT	150	611	611	6	2	——
Unigene1722	SSR	TG	2	TGTGTGTGTGTG	12	FORWARD	125	21	54.7	38.1	6	2	CACGTGGTACGCTTTTATATT	REVERSE	247	21	54.89	42.86	4	1	CCAGAACGTAGTTGTTTCATC	123	495	495	4	0	——
Unigene17259	SSR	CT	2	CTCTCTCTCTCTCTCTCTCTCTCTCTCTCT	30	FORWARD	95	21	54.73	42.86	4	2	CTGTCCAATCCTCAATATCAG	REVERSE	238	21	54.74	38.1	4	2	TTCCGTACATTCCCATATCTA	144	550	550	4	2	——
Unigene17263	SSR	AG	2	AGAGAGAGAGAGAG	14	FORWARD	20	19	55.06	52.63	4	0	ACAGACCAGACTCGAAACC	REVERSE	189	21	55.23	38.1	4	2	ATCGAATCCTCCGTGTATATT	170	367	367	5	0	——
Unigene17392	SSR	TC	2	TCTCTCTCTCTC	12	FORWARD	1	22	55.57	31.82	4	2	CGAAAACATTGAAGATAAATCC	REVERSE	130	21	54.31	38.1	6	2	ATACACATTGGATCAAAGAGC	130	252	252	4	0	——
Unigene17394	SSR	GGT	3	GGTGGTGGTGGTGGT	15	FORWARD	285	21	54.16	47.62	7	0	GACAACTAGTAGATGGCTTGG	REVERSE	426	21	55.3	38.1	4	0	ATCATGTTTCACTTCCCTTCT	142	867	867	4	1	——
Unigene17442	SSR	TC	2	TCTCTCTCTCTCTC	14	FORWARD	69	21	55.88	42.86	8	3	ATCTTAAGACTGCTTGGCTGT	REVERSE	224	21	54.49	42.86	5	2	CAGTGTCATTGTTCACCTACA	156	235	235	4	3	——
Unigene17455	SSR	GA	2	GAGAGAGAGAGAGAGAGA	18	FORWARD	363	21	55.72	42.86	4	3	GGTTTTGAGTGTGTTTCACTG	REVERSE	510	21	55.31	42.86	3	0	CAGTTGTTTCCTACTCATCCA	148	515	515	5	2	——
Unigene17457	SSR	TG	2	TGTGTGTGTGTGTGTG	16	FORWARD	49	21	54.63	42.86	6	2	CATTTACTGTCCTGCAGTTCT	REVERSE	201	21	54.77	52.38	4	0	CCTTCTCAGCTCTCTCTCTCT	153	524	524	3	0	——
Unigene17457	SSR	GA	2	GAGAGAGAGAGAGAGAGA	18	FORWARD	132	21	55.5	38.1	6	2	ATTCTCCCATTTGTACAGCTT	REVERSE	282	21	55.34	38.1	3	2	GTGAAGGCTCAAGAAAAGAAT	151	524	524	5	1	——
Unigene17464	SSR	TG	2	TGTGTGTGTGTG	12	FORWARD	258	21	54.71	42.86	5	3	AAGCGTAGCGTGAAGATACTA	REVERSE	404	21	55.17	42.86	4	0	ATACACATGACTCCCTTTCCT	147	441	441	3	1	——
Unigene17488	SSR	AGAAA	5	AGAAAAGAAAAGAAAAGAAAAGAAA	25	FORWARD	81	21	54.51	38.1	3	0	AAAAGGCTAAAATCTCTCACC	REVERSE	239	21	55.13	38.1	6	2	GGTTTACAACCTGCCTTTTAT	159	466	466	7	3	——
Unigene17531	SSR	TTC	3	TTCTTCTTCTTCTTCTTC	18	FORWARD	96	21	55.35	47.62	2	1	CTCCTACTTCTTCCTCCTTCA	REVERSE	241	21	55.42	42.86	4	0	GCAGAAAGCCTAGAAAAGAAG	146	519	519	6	3	——
Unigene17539	SSR	CT	2	CTCTCTCTCTCT	12	FORWARD	154	21	56.18	52.38	2	0	CCTCTTCTCCCCTAATCTCTC	REVERSE	302	21	54.03	42.86	4	1	GAATCCTTCAAAGTGAGAGTG	149	937	937	5	3	——
Unigene1756	SSR	AT	2	ATATATATATATATAT	16	FORWARD	3	23	53.59	30.43	6	2	AATTCTGATCCATTTATATAGGC	REVERSE	148	21	54.95	38.1	5	3	TAACTTCCCAAGAATCTGACA	146	380	380	5	0	——
Unigene17561	SSR	AG	2	AGAGAGAGAGAGAGAGAGAG	20	FORWARD	47	21	54.76	38.1	5	3	TTAATAAGGTCATGGTCTCCA	REVERSE	195	21	55.38	33.33	5	0	GATTAAATTCCCGGTTTATTG	149	658	658	5	2	——
Unigene17577	SSR	TG	2	TGTGTGTGTGTGTGTG	16	FORWARD	74	21	55.6	33.33	5	0	ATCAAGACCTGAAAAAGGAAA	REVERSE	222	21	54.24	38.1	6	3	CCATGGCTTTTCTAATGATAG	149	701	701	5	1	——
Unigene1759	SSR	TGTTT	5	TGTTTTGTTTTGTTTTGTTTTGTTT	25	FORWARD	43	21	55.24	38.1	6	2	TGAAGATACGGAAGCTTATCA	REVERSE	190	19	54.96	42.11	2	1	GTGTTTGGGGGAAGAATAA	148	293	293	4	2	——
Unigene17595	SSR	GA	2	GAGAGAGAGAGAGA	14	FORWARD	2	21	55	57.14	2	2	GGAGAGAGAGAGAGAGACAGC	REVERSE	164	21	55.3	38.1	4	3	AGATTGAACGTGTCTGAAATG	163	412	412	5	1	——
Unigene17611	SSR	CT	2	CTCTCTCTCTCT	12	FORWARD	92	21	54.99	38.1	4	0	GTGATTCTGCTACAAAAATGG	REVERSE	228	21	53.49	33.33	6	2	GCGCTCAAAATAGTTTTTACT	137	259	259	5	0	——
Unigene17628	SSR	GA	2	GAGAGAGAGAGAGAGA	16	FORWARD	710	21	55.86	47.62	5	0	GGAGAAGTCTTGGTAGCTTTG	REVERSE	862	21	54.2	33.33	2	0	ACCAAAACCATAACAACAAAC	153	876	876	6	3	——
Unigene17633	SSR	TC	2	TCTCTCTCTCTC	12	FORWARD	93	21	55.35	38.1	4	2	ATGTATGTCCATGTCCTTTGA	REVERSE	244	21	55.04	42.86	3	3	AAGAACAGCAAGTTAGCACTG	152	406	406	5	0	——
Unigene17638	SSR	TTC	3	TTCTTCTTCTTCTTC	15	FORWARD	19	21	55.96	38.1	3	0	GCAATACCAAAGAAACCACTT	REVERSE	173	20	55.29	40	4	2	GTTAATCAAGCAAAGCGTTC	155	870	870	3	2	——
Unigene17659	SSR	TGT	3	TGTTGTTGTTGTTGT	15	FORWARD	15	21	54.7	33.33	2	0	GTTGTTTCTTTGTTTGCTGTT	REVERSE	182	21	55.11	38.1	5	1	ACAAAACCTTTGAAGAAGTCC	168	270	270	5	0	——
Unigene17691	SSR	CAG	3	CAGCAGCAGCAGCAG	15	FORWARD	2518	21	54.45	33.33	4	2	TTTCTCCATTTTACCTAAGCA	REVERSE	2667	21	56.27	38.1	8	0	TCTATAGAAAAGCGGAATTGG	150	2671	2671	5	1	——
Unigene17720	SSR	TG	2	TGTGTGTGTGTGTGTG	16	FORWARD	102	21	54.57	33.33	6	2	TTAACCTAATGGACATTTTCG	REVERSE	257	21	54.76	47.62	6	0	GTCCTCACATCTGCAGTAATC	156	264	264	4	1	——
Unigene17723	SSR	ATG	3	ATGATGATGATGATG	15	FORWARD	640	21	54.41	38.1	6	2	ACATTGATGAGTGTTCCAGAT	REVERSE	790	21	55.15	42.86	4	2	TCCTAGACATCACCTTGCTAA	151	1172	1172	5	1	——
Unigene17732	SSR	AGA	3	AGAAGAAGAAGAAGAAGAAGA	21	FORWARD	91	21	55.25	33.33	6	0	TTGGATTCAAAACATACAAGG	REVERSE	240	20	54.92	35	7	3	AGCAATTGATGACACAATGA	150	277	277	4	0	——
Unigene17781	SSR	CA	2	CACACACACACACACACA	18	FORWARD	140	21	55.69	33.33	4	3	AAAAACATGAAGGCAAAGACT	REVERSE	298	21	54.96	42.86	3	2	TCCACCTCTATTGTATGGCTA	159	481	481	4	2	——
Unigene17826	SSR	CCG	3	CCGCCGCCGCCGCCG	15	FORWARD	46	21	55.76	47.62	2	0	ACTCTACTCAACACGGACACA	REVERSE	244	21	54.8	42.86	3	0	CATTTGGTTTGGGTAGTAGTG	199	620	620	7	3	——
Unigene1783	SSR	TC	2	TCTCTCTCTCTCTCTC	16	FORWARD	1	18	60.4	55.56	4	0	CGCTGATCTTCGCTGCTT	REVERSE	128	21	54.6	33.33	4	0	CTCATTCTCAAGGAATCAAAA	128	270	270	4	2	——
Unigene17844	SSR	TTCCCC	6	TTCCCCTTCCCCTTCCCCTTCCCCTTCCCC	30	FORWARD	985	21	54.7	38.1	5	3	GCTTGGATTTAAGACTGTCAA	REVERSE	1141	21	53.37	38.1	4	2	TATATCAAGGAAGATGGAACC	157	1239	1239	5	0	——
Unigene17847	SSR	AC	2	ACACACACACACAC	14	FORWARD	256	21	55.08	38.1	2	0	TCTCTTCTTGTTTGTTGTCGT	REVERSE	411	21	54.58	38.1	6	2	CTTCCAATTGTCACATAGCTT	156	585	585	3	0	——
Unigene17861	SSR	CT	2	CTCTCTCTCTCTCTCTCTCT	20	FORWARD	48	21	55.18	38.1	8	2	CATTCCACATGTGTACAATCA	REVERSE	207	21	55.74	38.1	3	0	ATAAAACTATTGCGAGGGAGA	160	255	255	4	1	——
Unigene17867	SSR	TC	2	TCTCTCTCTCTCTC	14	FORWARD	19	21	55.44	38.1	4	2	TGACTGCCAAACCAAATATAG	REVERSE	225	21	55.02	42.86	4	2	GAGTAGAAATGCAACCATACG	207	254	254	3	1	——
Unigene17876	SSR	CTC	3	CTCCTCCTCCTCCTC	15	FORWARD	161	21	55.67	47.62	1	0	CCTTCTCCTTCACTTTCTCAC	REVERSE	307	21	55.29	47.62	3	2	GGCTGGAGAAGAGTTACAAGT	147	512	512	7	3	——
Unigene17881	SSR	CA	2	CACACACACACA	12	FORWARD	207	21	55.13	38.1	3	2	ATTCAGGGAGATGATTGAGAT	REVERSE	344	21	54.93	33.33	4	0	AATTGTCGAGATGAAAACAGA	138	414	414	4	1	——
Unigene17881	SSR	AC	2	ACACACACACACAC	14	FORWARD	252	21	55.67	33.33	5	3	CTTTCTTTTTCCACCAAAAAC	REVERSE	402	20	54.49	35	8	2	CCAAAATTTAGGGTTCAAGA	151	414	414	4	3	——
Unigene17935	SSR	AT	2	ATATATATATATATATATATATATATAT	28	FORWARD	99	21	54.86	42.86	4	1	GTTATTAGTGTGGCATTCCTG	REVERSE	256	21	55.58	47.62	2	2	GAGGGTGATAGACAGGAACAT	158	1483	1483	6	3	——
Unigene17937	SSR	TC	2	TCTCTCTCTCTCTC	14	FORWARD	24	21	56.04	47.62	3	1	CCACTGTCTGCGTTAGTTATG	REVERSE	181	21	55.03	33.33	5	1	CATTTATTTGGGGAACTTCTT	158	281	281	4	1	——
Unigene1795	SSR	ACGAGG	6	ACGAGGACGAGGACGAGGACGAGG	24	FORWARD	35	21	55.5	42.86	4	2	ATAGAGCGAAGGAAGTATTCG	REVERSE	193	21	55.22	42.86	6	2	GATGTTTCTTGTTAGGCCTCT	159	310	310	4	0	——
Unigene17981	SSR	GA	2	GAGAGAGAGAGAGAGAGAGAGAGAGAGAGAGAGAGA	36	FORWARD	118	20	55.95	45	2	0	ACAAAGTGGGAGAGGAAAAG	REVERSE	270	21	55.64	33.33	4	2	AATTCATGTCGCCAATACATA	153	1532	1532	5	0	——
Unigene18014	SSR	AG	2	AGAGAGAGAGAGAG	14	FORWARD	53	21	55.02	38.1	5	0	CAAATTGTGTGGTTATGAGGT	REVERSE	209	21	55.48	33.33	6	2	GAGAAAATATGGCCAAAAATC	157	580	580	4	1	——
Unigene1803	SSR	AT	2	ATATATATATATAT	14	FORWARD	61	21	54.83	33.33	4	2	AAAAACCAATCATCAGTCGTA	REVERSE	218	21	54.95	33.33	4	2	CGTTTGGCTTAATTTGTTCTA	158	433	433	5	2	——
Unigene18046	SSR	AG	2	AGAGAGAGAGAGAGAG	16	FORWARD	585	21	55.11	38.1	4	2	GATGAAACTCGAAAGAAGGAT	REVERSE	727	20	55.64	45	6	2	TCTCTCATGATCACGTTCCT	143	757	757	4	3	——
Unigene18051	SSR	AAAG	4	AAAGAAAGAAAGAAAGAAAG	20	FORWARD	137	21	55.08	38.1	3	2	TCTTATTGCTTCCCATCAGTA	REVERSE	281	21	54.93	33.33	7	2	ACGACAATTCAGAGATTGAAA	145	524	524	4	2	——
Unigene1806	SSR	GA	2	GAGAGAGAGAGAGA	14	FORWARD	3	20	55.15	50	2	0	CGGAAAGTGTGAAGAGAGAG	REVERSE	147	21	55.81	38.1	5	1	CAATGAAAACAACTTGGACTG	145	402	402	4	1	——
Unigene18065	SSR	CT	2	CTCTCTCTCTCTCT	14	FORWARD	3	20	54.53	45	3	2	ACTTTTGACCTTCAGACAGC	REVERSE	165	19	55	47.37	3	3	ACAACCCATTCTTCCTCAG	163	729	729	3	1	——
Unigene18075	SSR	TC	2	TCTCTCTCTCTCTCTCTCTCTC	22	FORWARD	32	21	54.65	33.33	6	2	AATGATAGCGCATATTTGTTC	REVERSE	176	21	54.67	47.62	4	0	GCTCACTATTTCTAGCCTCCT	145	521	521	4	0	——
Unigene18075	SSR	CGT	3	CGTCGTCGTCGTCGT	15	FORWARD	189	21	55.48	42.86	4	1	TATAACTACAACGGCCATCAG	REVERSE	352	21	55.77	42.86	4	1	ACACTTTATACCTGGCAATCC	164	521	521	5	1	——
Unigene18091	SSR	ACA	3	ACAACAACAACAACAACAACA	21	FORWARD	103	21	54.67	42.86	7	2	TGCAAGATAGAACTTCTGGAC	REVERSE	243	21	55.23	38.1	2	1	GTTGGGTTTGTTGTGAAGTAA	141	959	959	5	2	——
Unigene18137	SSR	CCG	3	CCGCCGCCGCCGCCG	15	FORWARD	141	21	55.47	38.1	4	2	CAAACAATGAGATCAGCAGTT	REVERSE	281	18	54.9	44.44	4	2	GCGCTTTTGGTTCTCATA	141	454	454	6	2	——
Unigene18138	SSR	AG	2	AGAGAGAGAGAGAGAGAGAGAGAGAG	26	FORWARD	86	21	55.51	33.33	2	0	CATCTTTTGCTCTTTCCTTTT	REVERSE	235	21	55.54	38.1	5	0	ATTCCGACACAGTTTCTTCTT	150	382	382	3	0	——
Unigene18151	SSR	GGT	3	GGTGGTGGTGGTGGTGGT	18	FORWARD	594	21	55.07	42.86	3	1	AATAGAAGGTTTGGGAGTCAG	REVERSE	738	21	53.78	33.33	8	0	CTCAAATATTTCCATTCATCC	145	1021	1021	5	1	——
Unigene18166	SSR	TC	2	TCTCTCTCTCTCTCTCTC	18	FORWARD	258	21	55.94	33.33	4	2	AACCTTCCAAATTCAAAACTG	REVERSE	415	21	55.77	38.1	6	2	TTTCTGCTCAAGAGAATTGTG	158	672	672	5	2	——
Unigene18174	SSR	TC	2	TCTCTCTCTCTCTCTCTC	18	FORWARD	269	21	54.97	42.86	3	1	GTATGCTTTCACTCCATTCTG	REVERSE	409	21	55.53	42.86	3	1	TATCTGTGGGGATGACACTAA	141	453	453	4	1	——
Unigene18229	SSR	TTA	3	TTATTATTATTATTA	15	FORWARD	1	21	55.47	42.86	4	0	TATAGCCCCTTACATCCACTT	REVERSE	151	21	54.44	38.1	6	2	GCACCTTGATCATAAATCCTA	151	336	336	3	1	——
Unigene18261	SSR	AT	2	ATATATATATATATATATAT	20	FORWARD	51	21	55.15	38.1	4	2	CAGCATAACACAACCCATATT	REVERSE	192	21	55.04	42.86	4	2	TGTCAGTCTTTACTGCCTCAT	142	462	462	4	1	——
Unigene18274	SSR	AG	2	AGAGAGAGAGAG	12	FORWARD	1589	21	54.23	38.1	8	2	GTTCTTGATCTTGAACTTTGC	REVERSE	1745	21	55.79	42.86	3	0	GTCACTCCATTTCTCCACTTT	157	1752	1752	3	0	——
Unigene18285	SSR	CT	2	CTCTCTCTCTCT	12	FORWARD	168	21	54.83	33.33	4	2	TTAATCACGAGGTTGATGTTT	REVERSE	315	21	54.02	52.38	1	1	CCAGAACACAGAGAGAGAGAC	148	412	412	4	2	——
Unigene18313	SSR	TC	2	TCTCTCTCTCTC	12	FORWARD	1112	20	55.16	45	2	1	ATAGAAACCCAACACGACTG	REVERSE	1222	21	56.83	42.86	3	1	TATGTCAGTTCTATGGCGTGA	111	1228	1228	6	2	——
Unigene18348	SSR	CT	2	CTCTCTCTCTCTCTCTCTCTCTCTCTCT	28	FORWARD	78	20	55.14	45	7	2	ACCTCAGTGAGAAAGCTCAA	REVERSE	237	21	55.04	33.33	5	2	GGTGGTTTTTCTTTGAAATCT	160	2751	2751	5	3	——
Unigene18363	SSR	GGC	3	GGCGGCGGCGGCGGCGGCGGCGGCGGC	27	FORWARD	360	21	54.96	38.1	3	0	CAGTGCTAAAACAGGAGAAAA	REVERSE	529	21	55.15	38.1	4	0	TTTAAGATGGACAACAACCAC	170	760	760	4	0	——
Unigene18390	SSR	TC	2	TCTCTCTCTCTCTCTCTC	18	FORWARD	100	21	54.62	33.33	6	2	CTTTGATCAGAATCTTGCATT	REVERSE	255	21	54.73	33.33	5	1	TTTTTGTAAAGTCTGCAATCC	156	470	470	5	3	——
Unigene18394	SSR	TCT	3	TCTTCTTCTTCTTCT	15	FORWARD	864	21	54.47	38.1	2	0	TTCTTTCTCAATCCAACTCAC	REVERSE	985	20	54.91	45	4	0	GTCCCTCTCAAATTCTCCTT	122	994	994	3	0	——
Unigene18404	SSR	CT	2	CTCTCTCTCTCTCTCT	16	FORWARD	1	20	53.08	35	4	3	ACAATTTCAAGCACTCTTTG	REVERSE	151	21	55.99	38.1	2	0	GCCTAAAAACAAGAAACGAAG	151	1490	1490	4	3	——
Unigene18440	SSR	CA	2	CACACACACACACA	14	FORWARD	145	21	55.21	38.1	2	0	CACCCCAATACTTACAAACAA	REVERSE	276	21	55.76	42.86	6	2	TATATATGTGTGGGTGGATGC	132	468	468	6	0	——
Unigene18546	SSR	CT	2	CTCTCTCTCTCTCT	14	FORWARD	13	21	54.16	42.86	5	0	AGGATCTTCCTCTTTTACACC	REVERSE	159	21	54.77	38.1	5	1	GTTTTCTGAACAAGGATGATG	147	289	289	6	3	——
Unigene18574	SSR	CT	2	CTCTCTCTCTCTCTCTCTCTCTCTCT	26	FORWARD	94	21	55.03	38.1	2	0	ACAAAGGATGAAAGGAGAAAC	REVERSE	247	21	55.23	42.86	2	0	GGAGAGAGAATGAGAAAGGAA	154	642	642	2	0	——
Unigene18574	SSR	TC	2	TCTCTCTCTCTC	12	FORWARD	178	21	54.9	42.86	2	0	GAATACAAGACCAAACCTCCT	REVERSE	321	21	55.04	47.62	3	3	GAATAACGGTGGAGAGAGACT	144	642	642	4	2	——
Unigene1858	SSR	AG	2	AGAGAGAGAGAGAG	14	FORWARD	153	21	55.44	38.1	4	0	GAGAGAAGAGGCCAATAAAAA	REVERSE	359	21	54.42	33.33	5	0	CTCAATCTTCAATATCCCAAA	207	1141	1141	5	0	——
Unigene18590	SSR	CT	2	CTCTCTCTCTCT	12	FORWARD	3	19	55.09	52.63	3	2	TCTATCCCGTCCAGAGTTC	REVERSE	141	21	55.01	38.1	5	2	CTTTCCCTTCAAGATACCATT	139	1112	1112	4	0	——
Unigene18605	SSR	CT	2	CTCTCTCTCTCTCTCTCTCTCTCTCTCTCTCT	32	FORWARD	526	21	55.13	33.33	3	2	TCTTCCGTTGATAGAAAACAA	REVERSE	682	21	54.9	42.86	4	2	TAAGACCATAGCAAGCACTTC	157	837	837	4	1	——
Unigene18650	SSR	GA	2	GAGAGAGAGAGA	12	FORWARD	419	20	54.8	45	5	0	GAATGCCAATCTCTCTTCAC	REVERSE	586	21	55.35	47.62	2	1	TCCTCCTCTTCTTCCTTGTAG	168	732	732	3	2	——
Unigene18650	SSR	GAC	3	GACGACGACGACGACGAC	18	FORWARD	546	22	54.99	40.91	3	3	TTTTTGGTGAGAGAGAGAGACT	REVERSE	697	20	54.35	45	4	1	ACCTTTTGCATACTCTCCAC	152	732	732	6	3	——
Unigene18659	SSR	TC	2	TCTCTCTCTCTCTC	14	FORWARD	23	21	56.02	42.86	4	0	GGTTAGCTGCCTTTTACTTTG	REVERSE	166	21	54.94	33.33	5	3	ACTTCCAAAAACTTTGACACA	144	285	285	4	2	——
Unigene18678	SSR	CGA	3	CGACGACGACGACGA	15	FORWARD	544	21	55.03	38.1	4	0	GAAAGGGTCATTTTTCTGTCT	REVERSE	676	21	55.03	42.86	4	0	TGGTCACAGGAATAGATATGG	133	1765	1765	5	2	——
Unigene18688	SSR	CCA	3	CCACCACCACCACCACCA	18	FORWARD	330	19	55.26	52.63	2	0	GCTATCTCCTCCACTTCCA	REVERSE	478	21	55.13	38.1	3	0	AAATGTCTTTGAGGATGTGTG	149	2353	2353	5	3	——
Unigene18693	SSR	CA	2	CACACACACACACA	14	FORWARD	309	21	55.11	47.62	4	2	GAGAGTTCTTTAGGCTTGGAG	REVERSE	458	21	54.01	42.86	4	2	GGAGAACACTGGATTGTGTAT	150	622	622	6	0	——
Unigene18717	SSR	CA	2	CACACACACACA	12	FORWARD	2241	21	55.21	33.33	4	2	TGAAGGCATTGAAAGAGATTA	REVERSE	2363	21	55.09	38.1	6	2	AAACCCTAATTTGGACTCAAG	123	2417	2417	4	2	——
Unigene18761	SSR	CTT	3	CTTCTTCTTCTTCTTCTT	18	FORWARD	243	21	54.46	47.62	2	0	AGGAGATACTGGACTGAAGGT	REVERSE	382	21	55.12	42.86	7	3	CCTCGAGACGAGGATATTATT	140	904	904	5	2	——
Unigene18840	SSR	CT	2	CTCTCTCTCTCTCTCTCTCT	20	FORWARD	67	21	54.68	33.33	8	3	AATTCCATGAGAATCACTTCA	REVERSE	237	21	55.07	47.62	2	0	GAGACAGAGACAGAGGGTTTT	171	1576	1576	3	1	——
Unigene18849	SSR	GA	2	GAGAGAGAGAGA	12	FORWARD	53	21	54.97	47.62	3	0	TAGTAGTGTTTGGCGAGAGAG	REVERSE	201	20	55.06	45	4	2	AACACCCTTGTGCTCATATC	149	288	288	5	3	——
Unigene18860	SSR	AT	2	ATATATATATATAT	14	FORWARD	62	21	54.24	33.33	6	0	ACTAAATGTTAACCCAGCAAA	REVERSE	201	21	54.94	47.62	4	0	GGTAAAGGTCTCGTAGATGGT	140	632	632	4	1	——
Unigene18887	SSR	CTG	3	CTGCTGCTGCTGCTGCTG	18	FORWARD	684	21	55.09	47.62	6	0	GGTACTGCATTAGTCGTCTTG	REVERSE	830	21	55.43	33.33	8	2	CAATGCAACGAGTTCATTTAT	147	1838	1838	6	2	——
Unigene18887	SSR	TGC	3	TGCTGCTGCTGCTGC	15	FORWARD	822	21	55.16	42.86	4	3	GTTGCATTGGTGACATAGACT	REVERSE	967	20	55.24	50	4	2	GTTGCATAGACAGGACCCTA	146	1838	1838	4	2	——
Unigene18890	SSR	AG	2	AGAGAGAGAGAGAGAGAGAGAG	22	FORWARD	135	21	54.88	33.33	7	3	ATTTGCACAGTCAAACAGATT	REVERSE	291	21	54.73	47.62	6	1	GCTCTATAGCACATCAGTCGT	157	399	399	4	2	——
Unigene18934	SSR	TC	2	TCTCTCTCTCTC	12	FORWARD	297	21	54.75	42.86	4	3	TATACTTTCACCCTGAGCTTG	REVERSE	444	21	55.32	42.86	4	0	TTCTAGCCCTGTAATTCCTTC	148	743	743	3	1	——
Unigene18982	SSR	AGG	3	AGGAGGAGGAGGAGG	15	FORWARD	646	21	55.23	47.62	7	3	GAGGCACTGTGTCAACAGTAT	REVERSE	792	21	54.92	42.86	3	3	GTCATCTCGTCATCTCATCAT	147	819	819	3	2	——
Unigene19024	SSR	ATC	3	ATCATCATCATCATC	15	FORWARD	401	21	54.75	42.86	3	2	CACTGGCTAACTTTCTGGATA	REVERSE	545	21	55.09	42.86	5	2	CGTAATTTAGATCGTGTACGG	145	949	949	5	1	——
Unigene1903	SSR	TC	2	TCTCTCTCTCTCTCTCTCTCTCTCTC	26	FORWARD	34	21	55.05	42.86	3	2	CCCCCTACTACACAAGTTTTT	REVERSE	186	21	54.93	42.86	2	1	TGTGTGTGTGTGTGTATGTGA	153	715	715	6	1	——
Unigene1903	SSR	AC	2	ACACACACACACACACACACACACACACACAC	32	FORWARD	94	21	54.62	47.62	5	2	TCTCTCTCTCTCTGAGCTGAA	REVERSE	251	21	55.62	38.1	3	0	ATTCTTTCTCCAATGCTCTGT	158	715	715	4	1	——
Unigene19043	SSR	CT	2	CTCTCTCTCTCT	12	FORWARD	308	21	54.74	38.1	6	2	CCTTCAACTCAAGTGAAAAGA	REVERSE	465	21	54.68	38.1	4	2	TTACACTCCTCGATAAATTGC	158	1435	1435	5	0	——
Unigene19079	SSR	CCT	3	CCTCCTCCTCCTCCT	15	FORWARD	2536	21	54.99	47.62	7	2	GCAGAAGTCTCTGCTAGATCA	REVERSE	2685	21	55.18	42.86	5	2	GCATGGACATTATGAGGACTA	150	2914	2914	5	2	——
Unigene19124	SSR	CAC	3	CACCACCACCACCACCACCAC	21	FORWARD	106	21	55.18	42.86	2	0	CCAATCTCTTCACCTCTTTCT	REVERSE	267	21	55.32	38.1	5	3	CAAATAACTTTGTGGGTCTGA	162	638	638	3	1	——
Unigene19149	SSR	CT	2	CTCTCTCTCTCT	12	FORWARD	17	21	54.9	33.33	4	2	CCTTTCTTTGCATTCACTTTA	REVERSE	176	21	55.15	38.1	3	0	TGAACTAATGGTGTGGTTTTC	160	439	439	4	0	——
Unigene19153	SSR	CA	2	CACACACACACA	12	FORWARD	57	21	54.75	38.1	2	1	CGAAAACTAACACACGAAACT	REVERSE	199	21	55.27	42.86	3	0	ATGCCTTTGTTAGGGTTAGAG	143	1762	1762	6	3	——
Unigene19205	SSR	CT	2	CTCTCTCTCTCTCTCTCTCT	20	FORWARD	145	21	55.31	38.1	2	0	GAGAAAACATTACACCGACAA	REVERSE	297	21	55.2	42.86	4	2	CCTTGTCTTGTCACTTCACAT	153	792	792	5	3	——
Unigene19222	SSR	GA	2	GAGAGAGAGAGA	12	FORWARD	67	21	54.77	33.33	2	0	TGGAACAAAACAAGAAAGAAG	REVERSE	225	21	55.83	38.1	3	0	CGAAATCCCATACAATCTCTT	159	494	494	4	3	——
Unigene19273	SSR	AC	2	ACACACACACAC	12	FORWARD	314	21	55.82	42.86	6	2	CAAGTCAAGTGAACATTCAGG	REVERSE	444	21	56.27	38.1	2	2	CGCATCTCCTTCCTTATTTTA	131	475	475	4	2	——
Unigene19273	SSR	TTAA	4	TTAATTAATTAATTAATTAA	20	FORWARD	253	22	54.85	40.91	8	0	TCTGCAAGTAATTGTAGTCTGG	REVERSE	397	22	55.31	40.91	4	0	AAGCTAATATGGTGTGTGTGTG	145	475	475	3	0	——
Unigene19285	SSR	CA	2	CACACACACACACA	14	FORWARD	373	21	55.41	33.33	4	3	TTGTTTAATTCCTCGTCATTG	REVERSE	525	21	55.25	33.33	4	2	CTGGGTTGTGAAAAATATCAA	153	737	737	3	3	——
Unigene1936	SSR	AC	2	ACACACACACACAC	14	FORWARD	138	21	54.75	42.86	6	0	TGTCTAGCCAGAATTTAGGTG	REVERSE	275	22	54.96	36.36	7	0	TCCTGATAACCAGATTATTTCC	138	303	303	4	2	——
Unigene19365	SSR	GA	2	GAGAGAGAGAGAGA	14	FORWARD	7	18	58.59	55.56	2	2	CAAGGGTGGGCAAGAGAT	REVERSE	148	21	55.24	38.1	2	0	GGAGAGGAAAAGATGAAAGAA	142	1793	1793	2	1	——
Unigene19382	SSR	GC	2	GCGCGCGCGCGCGCGC	16	FORWARD	340	21	55.03	38.1	7	2	CATTTCTTGATCAGATCTTCG	REVERSE	468	21	54.41	42.86	4	0	ATATCTCTTCTCCACCACCTT	129	477	477	4	0	——
Unigene1940	SSR	CT	2	CTCTCTCTCTCT	12	FORWARD	15	20	54.91	45	2	0	ATTTGGGGTCTCTCTTTCTC	REVERSE	148	20	55.66	45	3	0	AGTGAAGGCTGTGATTGTGT	134	389	389	3	0	——
Unigene19470	SSR	AG	2	AGAGAGAGAGAG	12	FORWARD	866	21	55.22	42.86	3	3	GCAGATTACTTCCCAGAACTT	REVERSE	995	21	56.01	42.86	3	1	TCTTCCCTCAATCTCTTCAAC	130	1033	1033	5	1	——
Unigene19552	SSR	AG	2	AGAGAGAGAGAGAGAGAG	18	FORWARD	113	21	55.1	42.86	5	2	CTCTTGGAGAGGAATTGAGAT	REVERSE	264	21	55.33	42.86	4	2	GAGAGAGAATTGGAGCAAACT	152	840	840	4	2	——
Unigene19552	SSR	AG	2	AGAGAGAGAGAG	12	FORWARD	227	21	55.06	52.38	3	0	GAGAGAGAGAGGGTGTCAGTT	REVERSE	379	21	55.23	42.86	6	0	CGTAAATTTCTCTCCACCTCT	153	840	840	6	3	——
Unigene19558	SSR	CTC	3	CTCCTCCTCCTCCTC	15	FORWARD	162	19	55.07	47.37	6	0	ATGGCCACAATCTTCTCTC	REVERSE	299	21	55.4	38.1	3	0	TAAGTTCAGGTGTTGTTTTGG	138	358	358	4	1	——
Unigene19571	SSR	GAAGGT	6	GAAGGTGAAGGTGAAGGTGAAGGT	24	FORWARD	121	21	54.55	42.86	5	2	GGTATGACAGATTCTCAATGG	REVERSE	273	20	55.14	50	6	0	AGAGTACGTGTTCTGGGATG	153	1205	1205	4	0	——
Unigene19575	SSR	GA	2	GAGAGAGAGAGAGAGAGA	18	FORWARD	33	21	53.58	33.33	4	2	TTCCACATATTGATTACATGC	REVERSE	183	21	55.09	42.86	3	2	GTGTATGCTTTGGTTTACTGC	151	315	315	4	2	——
Unigene19577	SSR	CT	2	CTCTCTCTCTCT	12	FORWARD	10	21	55.55	38.1	4	2	TGTAGTCATGCAATGGGTTAT	REVERSE	159	21	54.78	33.33	6	2	AGCTAAAACAAGGATCCAAAT	150	307	307	3	2	——
Unigene19611	SSR	AT	2	ATATATATATAT	12	FORWARD	7	18	54.33	38.89	3	3	GTCATTTTTGGTCGGAAA	REVERSE	125	21	55.07	33.33	2	0	ATACAAAACACAGAAGGCAAA	119	751	751	5	0	——
Unigene19689	SSR	TC	2	TCTCTCTCTCTCTCTCTCTCTCTC	24	FORWARD	121	21	55.03	38.1	5	2	TGGACACTTGAGTTAAGGAAA	REVERSE	271	21	55.05	38.1	2	2	TGACCTGCTACAAGAAACAAT	151	291	291	4	1	——
Unigene19710	SSR	GAC	3	GACGACGACGACGAC	15	FORWARD	153	21	55.26	38.1	5	0	GAAAGATTGTGTGAACAAGGA	REVERSE	307	21	54.79	47.62	3	0	AGGCTAAGATGAGAGGAGTGT	155	1046	1046	3	1	——
Unigene19711	SSR	ACCA	4	ACCAACCAACCAACCAACCA	20	FORWARD	79	21	55.32	47.62	4	1	AGAGCTGGTTCTGATTCTCTC	REVERSE	240	21	54.59	42.86	2	0	TGTGTGTGGTCAAGTGTAAAG	162	470	470	3	1	——
Unigene19722	SSR	TGA	3	TGATGATGATGATGATGA	18	FORWARD	284	21	55.34	38.1	4	0	AAATGGAGTCTTCTGCTTTTC	REVERSE	438	21	54.7	33.33	4	2	TGGGGAAATATCATCAACTTA	155	649	649	4	2	——
Unigene19773	SSR	CTC	3	CTCCTCCTCCTCCTC	15	FORWARD	239	21	55.79	38.1	5	3	GTTGCTGATAGTTGAAGCAAA	REVERSE	397	21	55.18	38.1	4	1	ATATTAAGCGGATACCAAAGG	159	1102	1102	3	0	——
Unigene19797	SSR	AG	2	AGAGAGAGAGAGAGAGAGAGAG	22	FORWARD	110	21	54.84	38.1	4	0	GATATTTCTTTTGTCCCACCT	REVERSE	286	21	54.6	38.1	3	2	GCATTGACACACATCTAACAA	177	456	456	4	1	——
Unigene19804	SSR	GA	2	GAGAGAGAGAGAGAGAGAGAGA	22	FORWARD	162	21	54.98	38.1	6	2	GGTGATCAGGAACAATCAATA	REVERSE	311	21	55.55	38.1	5	3	GTGCGAGTTTTCAGAATATCA	150	342	342	4	1	——
Unigene19822	SSR	GT	2	GTGTGTGTGTGTGTGTGTGTGTGTGTGTGTGTGTGTGTGT	40	FORWARD	142	21	54.74	38.1	6	3	ATTAATCTTCACGCAACTGAG	REVERSE	291	21	55.26	42.86	6	0	GGCTATGACTATTCAACCACA	150	1113	1113	4	2	——
Unigene19836	SSR	GT	2	GTGTGTGTGTGTGTGTGTGTGT	22	FORWARD	276	21	55.04	33.33	3	1	CGAAAACAAACACTGAAAATC	REVERSE	428	21	54.97	33.33	7	3	TCATTGTCAAATGATGTACGA	153	456	456	5	2	——
Unigene19844	SSR	TCT	3	TCTTCTTCTTCTTCT	15	FORWARD	94	21	55.05	38.1	3	1	TGACCTGCTAAATCAACACTT	REVERSE	245	21	54.27	33.33	5	0	ACTAAGTTGTTGATGCGTTTT	152	500	500	8	1	——
Unigene19878	SSR	GC	2	GCGCGCGCGCGCGC	14	FORWARD	260	21	55.06	47.62	2	0	GAAGAAGAAGACGGAGAGAAG	REVERSE	451	20	54.77	45	3	0	ATGCTATTCGCTCTCAACTC	192	599	599	5	2	——
Unigene19909	SSR	GAA	3	GAAGAAGAAGAAGAA	15	FORWARD	247	21	55.46	38.1	3	2	AGAATCACGAAAAGACCAGAT	REVERSE	411	21	55.5	38.1	3	1	AACCAAAGCAGTAGGATGATT	165	607	607	5	1	——
Unigene19909	SSR	GAT	3	GATGATGATGATGATGAT	18	FORWARD	247	21	55.46	38.1	3	2	AGAATCACGAAAAGACCAGAT	REVERSE	411	21	55.5	38.1	3	1	AACCAAAGCAGTAGGATGATT	165	607	607	5	1	——
Unigene19970	SSR	AAG	3	AAGAAGAAGAAGAAG	15	FORWARD	150	21	55.75	42.86	6	0	GAAGAAGATCGTCAAAGAAGG	REVERSE	306	21	55.7	42.86	3	2	ACTGTTCATAATCCCCATAGC	157	601	601	3	1	——
Unigene19971	SSR	TCGGGC	6	TCGGGCTCGGGCTCGGGCTCGGGC	24	FORWARD	546	21	54.77	42.86	6	1	TTGCCGCTATAGAGTTAGAGA	REVERSE	671	20	54.94	45	4	0	ATGCAGACCTAACTGGAGAA	126	3038	3038	6	2	——
Unigene20011	SSR	CT	2	CTCTCTCTCTCTCTCTCT	18	FORWARD	137	21	56.14	47.62	5	3	TAAGTTACCCTCCTCAAGACG	REVERSE	282	21	55.05	42.86	7	3	CTTATTCGCATGAGTCATCTC	146	1205	1205	4	2	——
Unigene20041	SSR	CA	2	CACACACACACACACA	16	FORWARD	78	21	55.34	42.86	8	0	GCCATGGCTACTTCTATTTCT	REVERSE	225	21	55.83	38.1	4	0	TATAGGACAATTTTGGGAAGG	148	554	554	4	1	——
Unigene20041	SSR	TG	2	TGTGTGTGTGTGTGTGTGTGTGTGTGTGTG	30	FORWARD	156	21	55.49	42.86	4	0	ACACACTCGGGTACTTCTTTT	REVERSE	304	21	54.79	33.33	4	2	GGGATTATTTGTTTCCTGAAT	149	554	554	3	1	——
Unigene20043	SSR	AAT	3	AATAATAATAATAATAATAAT	21	FORWARD	28	21	56.26	42.86	7	2	GCCTCAGAAAGTTTCAGGTTA	REVERSE	176	21	55.23	33.33	2	1	ATTCTGTTTCCTCATTCCATT	149	511	511	5	1	——
Unigene20064	SSR	AAG	3	AAGAAGAAGAAGAAG	15	FORWARD	205	21	55.06	47.62	5	2	AGCAGCCTAAAGCTAGAGTTC	REVERSE	384	21	55.18	33.33	6	1	CCAATTGTTAATTTGCTTCTG	180	584	584	4	1	——
Unigene20094	SSR	AC	2	ACACACACACACACACAC	18	FORWARD	113	21	55.08	47.62	7	1	GCTGCACTTAGTGACATAACC	REVERSE	281	21	54.72	38.1	3	3	GCAAAACAAAGCAACTCTAAG	169	1156	1156	5	1	——
Unigene20094	SSR	AC	2	ACACACACACACACAC	16	FORWARD	135	21	54.67	42.86	8	2	CTATCAGTTCGAACACACACA	REVERSE	281	21	54.72	38.1	3	3	GCAAAACAAAGCAACTCTAAG	147	1156	1156	4	0	——
Unigene20122	SSR	AGGGTG	6	AGGGTGAGGGTGAGGGTGAGGGTG	24	FORWARD	4	18	54.41	44.44	2	0	CCATTTACACCGCATTCT	REVERSE	166	21	55.67	42.86	8	2	AATCTCGACCATATTGTCCTC	163	549	549	3	0	——
Unigene20133	SSR	GTGGCG	6	GTGGCGGTGGCGGTGGCGGTGGCG	24	FORWARD	131	21	55.04	33.33	6	0	CTTGAAACATTTCGAACAAAC	REVERSE	320	21	54.46	47.62	3	0	TAGTAGACGGGGATGTTGTAG	190	570	570	5	1	——
Unigene20140	SSR	AAT	3	AATAATAATAATAATAATAAT	21	FORWARD	96	21	54.76	42.86	4	2	ACTAAAGGTTAATCGCCTAGC	REVERSE	240	21	55.3	42.86	4	1	GTTGCACCTCCTTTTTAGAGT	145	311	311	5	0	——
Unigene20153	SSR	CT	2	CTCTCTCTCTCTCTCTCTCT	20	FORWARD	160	21	55.07	38.1	2	0	TCTTCTTCTTTCCTTCTTCGT	REVERSE	325	21	55.48	33.33	5	3	AGGGGTGTTTTAAGAAATTCA	166	501	501	5	1	——
Unigene20153	SSR	CA	2	CACACACACACACACACACACA	22	FORWARD	160	21	55.07	38.1	2	0	TCTTCTTCTTTCCTTCTTCGT	REVERSE	325	21	55.48	33.33	5	3	AGGGGTGTTTTAAGAAATTCA	166	501	501	5	1	——
Unigene20168	SSR	AT	2	ATATATATATAT	12	FORWARD	1294	20	54.85	50	3	0	CAGATTGCCTCATACCTCTC	REVERSE	1441	21	55.18	42.86	4	0	TCAATAACCCGTTCACACTAC	148	1498	1498	4	0	——
Unigene20188	SSR	CTG	3	CTGCTGCTGCTGCTG	15	FORWARD	396	21	54.63	38.1	4	1	TGATCTTTATCTTTCGTCAGG	REVERSE	531	21	55.43	38.1	6	2	AAAAGGTGAAGCCTTTATACG	136	1187	1187	6	0	——
Unigene2021	SSR	CT	2	CTCTCTCTCTCT	12	FORWARD	75	21	54.78	42.86	6	3	TCTCTTCTTCTGCACAGATTC	REVERSE	225	21	55.07	33.33	2	0	AAAACTATGACGAAACACGAA	151	248	248	5	3	——
Unigene20293	SSR	TG	2	TGTGTGTGTGTGTGTGTGTGTG	22	FORWARD	36	21	54.44	33.33	4	0	GTCTCGAAAATTGCATAAAAG	REVERSE	179	21	54.94	38.1	5	2	TCTTCTGCAAGATTAAGCATC	144	1072	1072	6	3	——
Unigene20320	SSR	GA	2	GAGAGAGAGAGAGAGA	16	FORWARD	188	21	55.79	33.33	6	1	CTTGCAAACAAGTTCGAATAA	REVERSE	335	21	55.17	42.86	4	0	CAGTGCATTCTTTGTTCTCTC	148	720	720	5	2	——
Unigene20326	SSR	TG	2	TGTGTGTGTGTGTGTGTGTG	20	FORWARD	113	21	53.86	38.1	5	3	TCGGAAGAGAATATGATAAGC	REVERSE	267	19	55.28	47.37	4	2	TCCTCAAATCCCAGCTAAC	155	285	285	4	2	——
Unigene20343	SSR	CGG	3	CGGCGGCGGCGGCGGCGG	18	FORWARD	262	20	55.04	45	8	2	CAGAAGCTGGAATATTCGTC	REVERSE	411	21	54.88	42.86	7	0	CCATCAACGGTTATGTTAGAG	150	488	488	4	1	——
Unigene20401	SSR	CACCAG	6	CACCAGCACCAGCACCAGCACCAG	24	FORWARD	344	19	54.95	47.37	2	2	AGCACCAAGAAGCACCTAT	REVERSE	494	20	54.83	50	5	3	GTAACGATAACCGTCCTGAG	151	591	591	3	0	——
Unigene20404	SSR	TCC	3	TCCTCCTCCTCCTCCTCCTCCTCCTCC	27	FORWARD	41	20	55.81	40	4	0	CAGAAAATCGTTTGATGAGG	REVERSE	267	21	54.91	42.86	4	3	TGATGTGATATGCTGCTGTAG	227	1148	1148	5	0	——
Unigene20405	SSR	TC	2	TCTCTCTCTCTC	12	FORWARD	64	21	55.18	33.33	5	2	AAATTACTTCCCAATTTCTCG	REVERSE	218	21	55.62	42.86	8	2	GGGAATACGGTTGTATTCTGT	155	773	773	5	1	——
Unigene20420	SSR	GCC	3	GCCGCCGCCGCCGCC	15	FORWARD	233	21	55.82	42.86	6	2	AGTACGGACCAAAATCTTGAC	REVERSE	397	21	54.63	47.62	6	0	CGTACGAGTACTTATGGAGGA	165	893	893	5	0	——
Unigene20421	SSR	TC	2	TCTCTCTCTCTCTCTCTC	18	FORWARD	426	21	55.12	42.86	3	0	CGAAGTGTCGGTTTTACTATG	REVERSE	574	21	54.67	42.86	3	0	GATAAGCAACTGGAAGTGAGA	149	931	931	3	1	——
Unigene20486	SSR	TG	2	TGTGTGTGTGTGTGTG	16	FORWARD	14	20	56.21	40	2	2	TTGCGTTTCTTCCTCTTGTA	REVERSE	172	21	55.17	38.1	2	1	CCCAAACTAAACCAGAAAACT	159	332	332	5	1	——
Unigene20491	SSR	TA	2	TATATATATATA	12	FORWARD	27	21	53.8	38.1	7	2	TAATTCAGTCACATGAACGAG	REVERSE	171	21	55.54	38.1	2	0	AAGTCAATCAAACGAAGAGGT	145	1196	1196	3	0	——
Unigene20515	SSR	AG	2	AGAGAGAGAGAG	12	FORWARD	42	22	55.14	36.36	8	2	TTTGATACGTACCAGACGTAAA	REVERSE	194	21	55.5	38.1	2	0	ATCTTATTGGAGGTTGCTTGT	153	2199	2199	3	1	——
Unigene20527	SSR	CT	2	CTCTCTCTCTCTCTCTCTCTCT	22	FORWARD	40	19	55.79	47.37	4	0	CTTGTTCTTGGGCAATCTC	REVERSE	205	21	54.11	33.33	7	2	CCAATCATTGTTATCCATCTT	166	301	301	4	0	——
Unigene20579	SSR	TGG	3	TGGTGGTGGTGGTGG	15	FORWARD	340	21	55.16	38.1	3	0	GGGTCTTTATTTCCATCATTC	REVERSE	503	21	54.97	33.33	3	2	TTGAGGACCAAAACAGAAATA	164	764	764	6	3	——
Unigene20581	SSR	AG	2	AGAGAGAGAGAG	12	FORWARD	314	21	54.95	33.33	5	1	CTAGGTTTCAAAATACGCAAA	REVERSE	480	21	67.9	57.14	7	3	TTAACATGGCGCTGCGCTCTC	167	481	481	4	0	——
Unigene20624	SSR	TG	2	TGTGTGTGTGTGTGTGTGTGTGTGTG	26	FORWARD	95	21	54.96	38.1	4	0	CACTGAAACAGCTTAGGAAAA	REVERSE	253	21	54.93	33.33	6	0	TGAAAATCTTCTTCGATGTGT	159	891	891	4	3	——
Unigene20624	SSR	AGC	3	AGCAGCAGCAGCAGC	15	FORWARD	668	20	55.46	45	4	1	CACAAAGTCAAGTGTGGTGA	REVERSE	844	21	55.36	33.33	4	1	GAAAACATTCTTCCCAATTTC	177	891	891	3	2	——
Unigene20634	SSR	AG	2	AGAGAGAGAGAGAGAGAGAGAGAGAG	26	FORWARD	185	21	55.24	38.1	2	1	CAATCCAAGAACACATCCTAA	REVERSE	335	21	55.02	33.33	3	2	TTCAAACAGAAAGACGACAAT	151	634	634	3	1	——
Unigene20644	SSR	TTC	3	TTCTTCTTCTTCTTCTTCTTC	21	FORWARD	536	20	55.44	45	4	1	GCATGAAGTGTCTCGTCTTT	REVERSE	729	20	57.11	45	4	2	TAACCGTCCAAGGAACAGAT	194	731	731	4	3	——
Unigene20652	SSR	TTA	3	TTATTATTATTATTATTA	18	FORWARD	456	21	53.84	47.62	5	2	TCTGAGAGTGGAGAATCTAGC	REVERSE	605	20	54.95	45	7	2	CACTCAAGGCTTGCTTAGTT	150	629	629	5	3	——
Unigene20655	SSR	TG	2	TGTGTGTGTGTGTG	14	FORWARD	549	21	54.83	42.86	5	3	GTCTCCATGTCTGATTCACAT	REVERSE	676	21	53.9	38.1	7	2	ACACAAGGGCATTGTATACTT	128	686	686	4	0	——
Unigene20670	SSR	TG	2	TGTGTGTGTGTG	12	FORWARD	27	21	55.51	42.86	4	0	TGCGTGATAACTAGAACAACC	REVERSE	187	21	55.41	33.33	4	2	CGTCAATGGAAATCAAAACTA	161	674	674	4	0	——
Unigene20717	SSR	TG	2	TGTGTGTGTGTGTGTGTGTG	20	FORWARD	121	21	55.12	33.33	5	1	ACTTTTTGACTTTCCCAAAAC	REVERSE	277	22	54.59	40.91	5	2	GCAGTATTACATCTGAAGGTGA	157	285	285	4	0	——
Unigene20719	SSR	GCC	3	GCCGCCGCCGCCGCCGCCGCC	21	FORWARD	116	21	54.7	38.1	2	2	TGTGGAAAATAGAAGCATAGG	REVERSE	256	18	58.13	55.56	3	3	TGGGAAAGGAGTCGGAGT	141	300	300	2	0	——
Unigene20719	SSR	CCGCCT	6	CCGCCTCCGCCTCCGCCTCCGCCT	24	FORWARD	116	21	54.7	38.1	2	2	TGTGGAAAATAGAAGCATAGG	REVERSE	256	18	58.13	55.56	3	3	TGGGAAAGGAGTCGGAGT	141	300	300	2	0	——
Unigene20724	SSR	AT	2	ATATATATATATATATAT	18	FORWARD	1057	21	54.69	42.86	5	0	TCTAAGATTCTCTCGTTGGTG	REVERSE	1201	21	55.38	42.86	3	2	CATTGGTCTTACTGCGTGTAT	145	1380	1380	5	0	——
Unigene20724	SSR	TATG	4	TATGTATGTATGTATGTATGTATG	24	FORWARD	1057	21	54.69	42.86	5	0	TCTAAGATTCTCTCGTTGGTG	REVERSE	1201	21	55.38	42.86	3	2	CATTGGTCTTACTGCGTGTAT	145	1380	1380	5	0	——
Unigene20748	SSR	TC	2	TCTCTCTCTCTC	12	FORWARD	296	21	55.2	42.86	5	3	AAGTGATTCCACTGTGACAAG	REVERSE	442	21	56.06	42.86	5	3	CCCAACACTGTCGAATATACA	147	1022	1022	7	2	——
Unigene20760	SSR	AG	2	AGAGAGAGAGAGAGAGAGAGAG	22	FORWARD	162	21	54.48	38.1	4	1	GAAGCACGATTTCTTAAACTG	REVERSE	305	21	55.3	38.1	2	0	TGAAAGATAAAGGAGGAAAGG	144	557	557	4	0	——
Unigene20817	SSR	CT	2	CTCTCTCTCTCTCTCTCTCTCT	22	FORWARD	110	21	54.8	38.1	5	1	GCTTGAAGAAGACAAGAATGA	REVERSE	261	21	54.76	38.1	5	3	AATTTGCTCTGAAAGTCACTG	152	310	310	4	2	——
Unigene20866	SSR	AG	2	AGAGAGAGAGAG	12	FORWARD	744	21	54.11	38.1	6	2	TGTGCATTAGAACCCTAATCT	REVERSE	863	22	54.48	45.45	2	0	CCATCTCTCTCTGTCTCTCTTT	120	863	863	3	0	——
Unigene20886	SSR	AG	2	AGAGAGAGAGAGAGAGAG	18	FORWARD	196	21	54.95	38.1	4	2	TTTCTTGGACTGGTCTCATTA	REVERSE	364	21	55.1	33.33	5	2	TCTAGCCCAACAAATAATTCA	169	540	540	7	2	——
Unigene2089	SSR	AT	2	ATATATATATATATATATAT	20	FORWARD	946	21	55.25	42.86	6	2	ACAAGGTTGTCTCCCTGTAAT	REVERSE	1076	21	50.39	33.33	3	3	ACTAAAAGAGTTGTTCCAATC	131	1089	1089	4	1	——
Unigene20892	SSR	CCG	3	CCGCCGCCGCCGCCG	15	FORWARD	132	21	55.48	38.1	4	3	GTTTCCCCAAACTATTGAAAG	REVERSE	280	18	55.12	50	2	0	GATACAGAGGCGGGTTTT	149	1588	1588	4	2	——
Unigene20901	SSR	TTC	3	TTCTTCTTCTTCTTC	15	FORWARD	171	21	55.74	33.33	3	2	CCAAATCCTACCAAAAACATT	REVERSE	320	21	55.57	38.1	3	3	AAATGGCAGTGAAACTAAGGT	150	743	743	4	3	——
Unigene20954	SSR	AAT	3	AATAATAATAATAAT	15	FORWARD	263	21	54.59	38.1	4	1	ACTGCCGTAAGCAATACTAAA	REVERSE	421	22	53.76	40.91	4	2	GACGGAGATTTAAGTGACAGTA	159	421	421	4	1	——
Unigene20971	SSR	GA	2	GAGAGAGAGAGA	12	FORWARD	969	21	54.91	38.1	7	0	AGACGAGACTCATCATCAAAA	REVERSE	1091	21	56.02	52.38	4	0	GATCTCACTATCCACCCTCAC	123	1095	1095	4	0	——
Unigene20975	SSR	GGTCGA	6	GGTCGAGGTCGAGGTCGAGGTCGA	24	FORWARD	30	18	56.4	61.11	4	0	AGTGAGCACCGAGGAGAG	REVERSE	186	19	55.34	52.63	3	0	GGTCAACACCTTCTCCAAC	157	319	319	5	2	——
Unigene21005	SSR	CA	2	CACACACACACACACA	16	FORWARD	259	21	54.8	33.33	5	3	AAAGAACGATCAAAGTTTCCT	REVERSE	411	22	54.47	31.82	5	0	AGATTTCAGAAGCAAATAATCC	153	448	448	4	0	——
Unigene2101	SSR	TA	2	TATATATATATATATATATA	20	FORWARD	215	21	54.99	33.33	6	0	TCATGACAACCTATTTTTGCT	REVERSE	367	21	54.84	38.1	3	0	TTTAGAATGATGGCTTGCTAC	153	832	832	4	2	——
Unigene21042	SSR	AT	2	ATATATATATATATATAT	18	FORWARD	331	21	55.48	33.33	6	2	TTACACCAAAATTTCACTTGC	REVERSE	495	21	54.97	47.62	4	2	GAGGGGCATAGTAGTAAAAGC	165	677	677	5	2	——
Unigene21042	SSR	AT	2	ATATATATATATATATATATAT	22	FORWARD	528	20	55.21	50	2	0	GTCTGTTAGTGTGGGCTTGT	REVERSE	677	21	55.55	42.86	2	0	GGGGAGTAAGAGTTTGTTTTG	150	677	677	4	0	——
Unigene21054	SSR	TCT	3	TCTTCTTCTTCTTCTTCTTCT	21	FORWARD	472	21	55.09	38.1	4	3	AAGTCCCCAAAATAACTTCTG	REVERSE	630	21	55.7	47.62	2	0	GAGGAACAAGAACCGAGTAAG	159	1031	1031	4	2	——
Unigene21111	SSR	AC	2	ACACACACACAC	12	FORWARD	9	21	55.39	33.33	4	2	CATTTTTGAATGAGAGCATGT	REVERSE	155	21	55.74	38.1	4	0	GCGAGCAATTATAGACAAACA	147	297	297	4	3	——
Unigene21116	SSR	CA	2	CACACACACACACA	14	FORWARD	46	21	54.51	33.33	4	0	AGATGCAAAATCGTAATCAAC	REVERSE	196	21	55.07	42.86	2	0	CTTCTTTATTGGGGTGTCTCT	151	876	876	4	0	——
Unigene21138	SSR	TCC	3	TCCTCCTCCTCCTCC	15	FORWARD	140	21	54.81	42.86	4	0	TTCTCTCTCTCCTTGATCCTT	REVERSE	293	20	54.9	50	6	2	ATTACTGCAGCGGAGAGTAG	154	332	332	6	2	——
Unigene21166	SSR	AG	2	AGAGAGAGAGAGAGAG	16	FORWARD	38	21	55.66	33.33	4	2	TTGAAGTCCACAATTTCCATA	REVERSE	190	21	54.76	38.1	6	3	GCTGCAGGATTTCATCTAATA	153	1749	1749	6	2	——
Unigene2117	SSR	TGA	3	TGATGATGATGATGA	15	FORWARD	39	21	54.71	47.62	5	0	GGCTAGACTACATCGACAAGA	REVERSE	189	21	54.97	42.86	4	1	GCATTCCTAGTGTCAAATCAG	151	474	474	4	2	——
Unigene21190	SSR	GAA	3	GAAGAAGAAGAAGAA	15	FORWARD	416	21	54.63	47.62	2	0	GAGGAGAAGAGGATGAAGAAC	REVERSE	569	21	54.41	38.1	4	1	ACAATTTACTCGACAATCTGG	154	704	704	3	1	——
Unigene21207	SSR	CT	2	CTCTCTCTCTCT	12	FORWARD	26	21	54.58	38.1	3	1	GTGATGTTATCTCCCATTTTG	REVERSE	188	21	54.82	38.1	6	2	CACCCGAAATGATTAATACTG	163	492	492	5	1	——
Unigene21210	SSR	GAC	3	GACGACGACGACGACGAC	18	FORWARD	217	19	55.48	57.89	4	2	GAGTACGACCAGGGATCTG	REVERSE	359	21	54.98	47.62	4	2	GTCATGTCTTCTGACTCTTCG	143	685	685	4	1	——
Unigene21218	SSR	TA	2	TATATATATATA	12	FORWARD	19	21	54.94	42.86	6	1	GCCTTTTCCCTATAGTTTGAG	REVERSE	179	21	54.99	42.86	4	2	TACAGCTCGGTCTAAAAACAG	161	299	299	4	2	——
Unigene21222	SSR	CA	2	CACACACACACACACACACACACACA	26	FORWARD	143	21	54.19	33.33	6	3	CATGCATTCAATTGCTTAGTA	REVERSE	320	21	55.12	38.1	4	1	AGTGATTGTTTGTCGATGTTC	178	607	607	4	1	——
Unigene21278	SSR	TG	2	TGTGTGTGTGTGTGTGTGTGTGTG	24	FORWARD	161	21	55.18	47.62	5	3	CCCTCTCTATTATCTGCCAGT	REVERSE	311	21	54.99	33.33	5	2	TTTCTGAAGGTGCATTGTTAT	151	456	456	3	0	——
Unigene2129	SSR	GAG	3	GAGGAGGAGGAGGAGGAG	18	FORWARD	276	21	55.21	47.62	3	2	GGGAAGAGACAGTAGATGCTT	REVERSE	442	21	55.65	38.1	4	1	AATTATCCTCACGCAGAAACT	167	545	545	3	3	——
Unigene21297	SSR	AG	2	AGAGAGAGAGAG	12	FORWARD	437	21	55.05	42.86	5	3	TCCCAGTATCAGTTGACAATC	REVERSE	591	20	55.39	50	3	0	AGTTACACCCCTTCGTCTCT	155	609	609	3	0	——
Unigene21330	SSR	TTTAT	5	TTTATTTTATTTTATTTTAT	20	FORWARD	23	21	54.64	38.1	2	1	TAGTTTTCCTGACCCCTTATT	REVERSE	180	21	55.52	42.86	4	0	CTACAAAATTACCCTCCCTTG	158	325	325	5	0	——
Unigene21361	SSR	CCG	3	CCGCCGCCGCCGCCGCCGCCG	21	FORWARD	90	18	55.18	44.44	3	2	TCCGCCATCAAAAGACTA	REVERSE	255	21	55.12	42.86	2	1	GAAAGGAGGGAGAGTAAATGA	166	884	884	3	0	——
Unigene21423	SSR	ATGT	4	ATGTATGTATGTATGTATGTATGT	24	FORWARD	143	21	54.11	42.86	2	1	GGAAGGTGTGTATGTGAAACT	REVERSE	305	21	54.75	33.33	6	2	TTGCTGCAGTACAAAATGTTA	163	335	335	4	1	——
Unigene21538	SSR	CCG	3	CCGCCGCCGCCGCCG	15	FORWARD	552	21	55.15	38.1	5	3	ACGAAGGGAAACTTTTGTTAC	REVERSE	691	21	54.5	42.86	3	2	AGATGGAGAGGAAGAAGACAT	140	968	968	3	2	——
Unigene21552	SSR	GCT	3	GCTGCTGCTGCTGCT	15	FORWARD	3	21	55.15	38.1	3	1	GGGCATAGATTTCAAGAGTTT	REVERSE	133	20	55.14	45	5	3	CTGTTAAAATGGAGCCTCAG	131	577	577	6	0	——
Unigene21580	SSR	AG	2	AGAGAGAGAGAGAGAG	16	FORWARD	551	21	55.68	42.86	4	2	AGTATCAAGACTACGGCGAAT	REVERSE	691	20	55.04	50	4	0	CCGATCTCTCCTCCTATCTT	141	709	709	4	3	——
Unigene21614	SSR	CCT	3	CCTCCTCCTCCTCCTCCT	18	FORWARD	521	21	55.06	38.1	3	0	GTTCAATCTCATACACCCAAA	REVERSE	668	21	55.21	33.33	3	3	CCAGAAAGAAAAGATTGGTTT	148	831	831	6	3	——
Unigene21621	SSR	AAAG	4	AAAGAAAGAAAGAAAGAAAG	20	FORWARD	14	19	55.03	42.11	4	2	ACCAGCCGAATCTTCTAAA	REVERSE	163	21	54.78	33.33	6	3	ATAGGGAACAAATTTCTGCTT	150	342	342	5	2	——
Unigene21660	SSR	GT	2	GTGTGTGTGTGTGTGTGTGTGTGTGT	26	FORWARD	194	21	54.62	38.1	2	2	GAACGAGAACGAGATTTGATA	REVERSE	338	21	55.6	47.62	4	2	GCAGCTTCTCCTTCAACTACT	145	347	347	7	3	——
Unigene21677	SSR	TC	2	TCTCTCTCTCTCTCTCTCTCTCTC	24	FORWARD	130	22	54.18	31.82	7	2	CTCGATTATCATAAGCTTGAAA	REVERSE	281	21	54.24	38.1	5	3	ACTCGTTTATGGTCCAATATG	152	292	292	5	0	——
Unigene2170	SSR	TCT	3	TCTTCTTCTTCTTCT	15	FORWARD	37	21	55.25	42.86	5	0	GACTGAGTTCACTTTGCTTTG	REVERSE	143	20	55.19	55	2	0	AGGAGGAGGTCGTAGAAGAG	107	1194	1194	3	2	——
Unigene21727	SSR	GT	2	GTGTGTGTGTGTGTGTGTGTGTGT	24	FORWARD	62	21	54.76	33.33	4	0	TACCTTCCTTCCAATTTTTCT	REVERSE	224	21	55.42	38.1	4	2	ATCAGGGATTGATAAACTGCT	163	320	320	5	2	——
Unigene21742	SSR	CTT	3	CTTCTTCTTCTTCTT	15	FORWARD	255	21	54.78	38.1	5	3	TACAGTAATGGGAAGCATCAT	REVERSE	393	21	55.08	33.33	3	0	TCACAAGAAAATGAAGGAAGA	139	527	527	4	2	——
Unigene21747	SSR	AC	2	ACACACACACAC	12	FORWARD	267	21	55.1	38.1	8	1	TGATGCTATATGCTTCAAGGT	REVERSE	415	21	55.27	42.86	3	2	TAGATTAGGGTGGAAGACCAT	149	675	675	4	3	——
Unigene21750	SSR	TCT	3	TCTTCTTCTTCTTCT	15	FORWARD	397	21	55.27	38.1	2	1	AAAAACAAGAGAAACCAGAGG	REVERSE	548	21	55.17	42.86	4	0	ACCTAATTCACTCCACCATCT	152	566	566	4	3	——
Unigene21755	SSR	CCT	3	CCTCCTCCTCCTCCTCCTCCTCCT	24	FORWARD	158	20	54.73	45	2	0	CTTCACCAATCTTCCTCAAC	REVERSE	328	21	55.01	33.33	5	0	GTTTTCGTCGATTTTGTTATG	171	635	635	4	2	——
Unigene21767	SSR	CCG	3	CCGCCGCCGCCGCCG	15	FORWARD	115	21	55.24	38.1	4	0	CCTTAAATCAGTCATCCACAA	REVERSE	269	21	54.26	47.62	3	2	CTCCGTGTAGTCCAACTTTAG	155	969	969	4	1	——
Unigene21780	SSR	AAT	3	AATAATAATAATAATAAT	18	FORWARD	173	21	55.38	38.1	4	2	TTTTGAAGCACAGCTCACTAT	REVERSE	336	22	55.63	36.36	5	3	GCTTATCTTCTAAATTGGAGCA	164	567	567	6	3	——
Unigene2182	SSR	AGA	3	AGAAGAAGAAGAAGAAGAAGA	21	FORWARD	152	21	55.17	33.33	6	0	TGCGCATATTTACTTATGGTT	REVERSE	322	19	52.54	52.63	0	0	CACACACACACACACACAC	171	322	322	2	1	——
Unigene21821	SSR	TC	2	TCTCTCTCTCTCTCTCTCTCTCTC	24	FORWARD	133	21	55.11	38.1	6	2	TTTGCAAGCACTCTTTAGTTC	REVERSE	299	21	55.55	42.86	7	3	GCGTGATGGCATCTTATACTA	167	313	313	5	2	——
Unigene21865	SSR	CT	2	CTCTCTCTCTCTCTCTCTCTCTCT	24	FORWARD	196	21	55.58	42.86	3	0	ACAAATACCCTCTCACCATTC	REVERSE	350	21	55.86	42.86	2	0	AGTTAGAAAGAGTTGGGCAGA	155	2419	2419	4	3	——
Unigene21867	SSR	AG	2	AGAGAGAGAGAGAGAGAGAG	20	FORWARD	164	21	55.51	38.1	4	2	GCCGATTGTCTAAATAAATCC	REVERSE	318	19	55.09	47.37	6	3	TTCGCGAGTACTGTTTCAG	155	361	361	3	2	——
Unigene21873	SSR	TC	2	TCTCTCTCTCTCTCTCTCTCTCTCTC	26	FORWARD	173	21	54.7	47.62	4	2	CCCCTTTAACTTCCTGTCTAC	REVERSE	333	21	54.77	33.33	4	2	TGAAAAGAGAACAATGGTGAT	161	652	652	4	1	——
Unigene21876	SSR	CT	2	CTCTCTCTCTCTCTCTCTCTCTCTCTCTCTCTCTCTCTCTCTCTCTCTCT	50	FORWARD	174	20	54.99	40	4	2	GTATTGTTTTCACCCACGTT	REVERSE	317	21	54.52	42.86	6	0	TCTATCAGGTGAAGACCTTTG	144	356	356	7	1	——
Unigene219	SSR	ATC	3	ATCATCATCATCATCATC	18	FORWARD	190	21	54.98	38.1	4	2	CCCAGCATTACATTTATGAAG	REVERSE	333	20	54.98	40	4	2	TGAAGAAGAGGAGCATGAAT	144	985	985	5	2	——
Unigene21921	SSR	TC	2	TCTCTCTCTCTC	12	FORWARD	85	21	53.86	47.62	4	2	TATGTATCCTAGCCACCTAGC	REVERSE	246	21	55.04	33.33	3	3	AACAAAAGAAGAAGGCAACTT	162	332	332	3	1	——
Unigene21961	SSR	GC	2	GCGCGCGCGCGC	12	FORWARD	166	20	54.97	35	3	3	AAGGCATAAACACGCATAAT	REVERSE	313	21	55.27	42.86	4	2	CGTTTGAAGTGGTTATAGCTG	148	385	385	6	3	——
Unigene22054	SSR	CA	2	CACACACACACACACA	16	FORWARD	11	21	55.99	42.86	4	2	GACCAACTGGGAATAAATGTC	REVERSE	150	21	54.99	38.1	7	1	GACATATTGGCAAAAAGTGAG	140	360	360	5	1	——
Unigene22115	SSR	AAGA	4	AAGAAAGAAAGAAAGAAAGA	20	FORWARD	135	21	55.2	42.86	5	2	CCACAAGTGACAAGACTTCAT	REVERSE	295	21	54.32	33.33	5	0	AGCACTTTAAGACAAAATCCA	161	351	351	5	1	——
Unigene22173	SSR	CTT	3	CTTCTTCTTCTTCTT	15	FORWARD	97	21	54.57	33.33	7	1	AAGAATCTTCAAAATCCAGGT	REVERSE	243	21	55.04	42.86	3	2	AGATTGTGCTAAGTGTCCAGA	147	765	765	5	1	——
Unigene22176	SSR	CTT	3	CTTCTTCTTCTTCTTCTT	18	FORWARD	149	21	54.79	42.86	4	2	GGACTCAACATCAGCATTAAC	REVERSE	295	21	54.92	38.1	1	0	ACACAGAACAAGACAAAGGAA	147	607	607	2	0	——
Unigene22204	SSR	AAG	3	AAGAAGAAGAAGAAG	15	FORWARD	342	21	55.15	47.62	3	1	ACTACCACACCACAGAAAGTG	REVERSE	493	21	55	38.1	4	2	TCTTCTCTGCTCATCATCATT	152	627	627	5	2	——
Unigene2221	SSR	TAT	3	TATTATTATTATTATTAT	18	FORWARD	221	21	54.5	38.1	6	1	CAATTGAAGCTGAAACTAAGG	REVERSE	371	21	55.21	38.1	3	0	TAAACCACCTCTTTTCTTTCC	151	466	466	4	3	——
Unigene22223	SSR	AGA	3	AGAAGAAGAAGAAGA	15	FORWARD	1795	18	54.04	55.56	3	0	GACGGTTGAGAAGACGAG	REVERSE	1950	21	55.4	38.1	4	0	GGTTTTGATGAGAAATTAGGG	156	2182	2182	3	0	——
Unigene22260	SSR	CA	2	CACACACACACACACACACACA	22	FORWARD	1	19	52.35	36.84	3	2	GCTAAAAAGCCGTATCAAT	REVERSE	181	21	55.04	42.86	2	1	GGATAGGGAGAGAGAAAATGA	181	353	353	5	3	——
Unigene22306	SSR	CA	2	CACACACACACACACA	16	FORWARD	131	21	54.76	38.1	4	1	ACCTAATCTCTGCAAATCCTT	REVERSE	279	21	55.24	38.1	4	1	CATATTTTGTCTGTGGGAGAA	149	846	846	4	2	——
Unigene22318	SSR	CA	2	CACACACACACACACA	16	FORWARD	44	21	55.08	38.1	5	2	GCTTCTTTGGGATCATCTAAT	REVERSE	224	21	55.12	33.33	5	3	ATAATAATTGCTTGGCAGTGA	181	345	345	3	1	——
Unigene22332	SSR	AC	2	ACACACACACACAC	14	FORWARD	22	19	54.63	47.37	2	0	CGCTCACGCTAAAACATAC	REVERSE	162	21	55.11	38.1	4	3	TCCATCTTTGTCTACTCGAAA	141	1616	1616	4	0	——
Unigene22333	SSR	CT	2	CTCTCTCTCTCTCT	14	FORWARD	16	20	55.23	45	3	0	AAAGGCTACACCAAACACAC	REVERSE	179	20	56.42	45	6	3	ATCTGATGCTTCCGAGAGAT	164	1331	1331	3	1	——
Unigene22359	SSR	CA	2	CACACACACACACACACA	18	FORWARD	497	21	56.03	38.1	4	3	TTCTCACCCTTATTTTGAAGG	REVERSE	634	21	54.9	33.33	5	0	CTTCAAGTGGCAAGAAATAAA	138	670	670	6	0	——
Unigene22405	SSR	AT	2	ATATATATATATATAT	16	FORWARD	122	21	54.66	38.1	4	2	CAATGTGAACCAGCTTTAGTT	REVERSE	264	21	54.54	42.86	3	2	AGAGTTTCATCACAAGAGTGC	143	660	660	5	1	——
Unigene22411	SSR	CCT	3	CCTCCTCCTCCTCCT	15	FORWARD	267	21	55.71	38.1	5	3	TAGCAGAAACAATGAGATTGC	REVERSE	425	21	54.94	38.1	3	2	AAGAAAACTGAGGAAGATGCT	159	777	777	4	1	——
Unigene22433	SSR	TA	2	TATATATATATATATATA	18	FORWARD	223	21	54.41	38.1	6	2	CCTAAATTTCATCAAGAGCTG	REVERSE	356	21	55.34	42.86	4	2	GTAGGTCAAACAGCATGGTTA	134	954	954	4	2	——
Unigene22433	SSR	CA	2	CACACACACACACACA	16	FORWARD	554	21	54.85	42.86	4	3	TATGGGATGTCCAGTTCATAC	REVERSE	712	22	55.06	31.82	5	0	TGTGACAAGGAACAAGATAAAA	159	954	954	4	1	——
Unigene22467	SSR	AT	2	ATATATATATATAT	14	FORWARD	190	21	54.33	42.86	8	1	AAGTTTAACCTTACCCCTCTG	REVERSE	311	21	55.08	42.86	5	0	AATGTTGACTAAGTGGTGGTG	122	360	360	4	2	——
Unigene22467	SSR	TG	2	TGTGTGTGTGTGTGTGTG	18	FORWARD	190	21	54.33	42.86	8	1	AAGTTTAACCTTACCCCTCTG	REVERSE	311	21	55.08	42.86	5	0	AATGTTGACTAAGTGGTGGTG	122	360	360	4	2	——
Unigene22475	SSR	CA	2	CACACACACACACACACACACACACACACA	30	FORWARD	155	21	54.1	33.33	3	0	ATTTCAACTCATCCATTTCAC	REVERSE	292	21	55.62	33.33	4	2	CGCATTTGTTATGTGCTAAAT	138	801	801	5	3	——
Unigene2249	SSR	GAT	3	GATGATGATGATGATGATGATGATGATGATGATGAT	36	FORWARD	57	21	53.69	38.1	2	1	GATGAAGGACGAAGAAGATAA	REVERSE	196	21	55.51	42.86	4	1	TTACGTGCATAGAAGTTGACC	140	207	207	3	1	——
Unigene22504	SSR	TA	2	TATATATATATA	12	FORWARD	18	21	55.04	42.86	5	0	CACAGCCTGAAGGTATAAATG	REVERSE	186	21	55.44	42.86	4	2	CAATGACAGTAAGGCCAGATA	169	563	563	4	2	——
Unigene22528	SSR	GA	2	GAGAGAGAGAGAGAGA	16	FORWARD	1027	21	54.92	33.33	6	2	TCATAACGGGTATCGATTTTA	REVERSE	1172	21	54.9	42.86	3	2	GTAAACCAAGTCCTCCTTCAT	146	1584	1584	4	2	——
Unigene22539	SSR	TC	2	TCTCTCTCTCTCTCTCTC	18	FORWARD	209	21	55.15	38.1	7	2	TGTTTTTGGACCAACATCTAC	REVERSE	366	21	54.91	33.33	4	0	TGTTGTAAATCAAGGTTTCGT	158	853	853	5	2	——
Unigene22539	SSR	GAC	3	GACGACGACGACGAC	15	FORWARD	89	21	53.99	38.1	4	2	GATCTCAAATAAATCCACGAG	REVERSE	240	21	55.02	42.86	2	0	GATAGGTTTGCGTAGATGTTG	152	853	853	5	2	——
Unigene22539	SSR	CCG	3	CCGCCGCCGCCGCCG	15	FORWARD	544	20	55.8	45	6	2	GAAAGATCTCGTGCATCAAC	REVERSE	698	22	54.96	31.82	2	0	AGCAAAAAGAGAAAGTGAAAAG	155	853	853	4	1	——
Unigene22557	SSR	TC	2	TCTCTCTCTCTCTCTCTCTCTCTCTCTCTCTCTCTCTCTC	40	FORWARD	143	21	55.09	33.33	6	3	GTAAGACGTTTTTGGGAAAAT	REVERSE	306	21	54.94	33.33	4	3	AAGAGGAGGTTTTCTTTTCAA	164	786	786	5	2	——
Unigene22571	SSR	AC	2	ACACACACACACACAC	16	FORWARD	198	21	55.43	33.33	6	2	CGCAGATATTTGTTGACATTT	REVERSE	341	22	55.3	31.82	5	1	TCTGCAACTCAATTATTCTCAA	144	377	377	5	3	——
Unigene2258	SSR	GT	2	GTGTGTGTGTGT	12	FORWARD	43	21	55.26	38.1	5	1	TTTCAGAGTGTGATTTTGGAC	REVERSE	193	20	54.04	45	6	2	TAGCTGAATAGCCTGCTACA	151	295	295	5	1	——
Unigene22585	SSR	CTCCTG	6	CTCCTGCTCCTGCTCCTGCTCCTGCTCCTG	30	FORWARD	165	21	54.45	38.1	5	2	GAAACTGTCGATTATCTTCCA	REVERSE	312	21	55.09	42.86	3	2	TAGTTGTGTCGTGAGGCTTAT	148	586	586	4	2	——
Unigene22599	SSR	CCG	3	CCGCCGCCGCCGCCG	15	FORWARD	159	21	55.09	42.86	6	1	GAAGGAAGTTGACTTTGGACT	REVERSE	368	20	54.95	50	2	1	AGGATTACGAGGAGGAAGAC	210	769	769	3	2	——
Unigene2267	SSR	GC	2	GCGCGCGCGCGCGC	14	FORWARD	150	20	56.72	55	6	1	GTATAGCTACGGGTCGTGGT	REVERSE	290	18	56.05	61.11	2	0	CTCGCTCGCTCTCTCTCT	141	482	482	3	0	——
Unigene2267	SSR	GC	2	GCGCGCGCGCGC	12	FORWARD	150	20	56.72	55	6	1	GTATAGCTACGGGTCGTGGT	REVERSE	290	18	56.05	61.11	2	0	CTCGCTCGCTCTCTCTCT	141	482	482	3	0	——
Unigene22676	SSR	AT	2	ATATATATATAT	12	FORWARD	997	21	55.05	38.1	7	3	CCATATTATGAAACCACTGGA	REVERSE	1143	21	54.65	33.33	5	0	GAATTTAGCTTGACAAATGGA	147	1195	1195	5	1	——
Unigene2269	SSR	CT	2	CTCTCTCTCTCTCTCTCT	18	FORWARD	463	21	54.84	38.1	3	0	TAGGGTCAGATAAAAACCACA	REVERSE	609	21	54.36	38.1	7	1	ATAGATCTTGTCAAGGGGATT	147	627	627	4	2	——
Unigene22740	SSR	GGA	3	GGAGGAGGAGGAGGAGGAGGA	21	FORWARD	1286	21	55.01	42.86	4	2	AACTGGAGAAGGAGACAATTC	REVERSE	1436	21	54.97	38.1	4	2	TATCACCTGAGAGTTGCATTT	151	1472	1472	4	2	——
Unigene22763	SSR	CT	2	CTCTCTCTCTCTCTCTCTCTCTCT	24	FORWARD	185	21	55.31	42.86	4	2	TAACGGTATGGTATGAGTTGC	REVERSE	332	21	55.2	38.1	5	3	TAAGAGAGCATTGAGCTTTTG	148	1011	1011	3	1	——
Unigene22768	SSR	AAT	3	AATAATAATAATAATAATAAT	21	FORWARD	9	21	55.13	42.86	6	0	ACATATATTGCTGAGGGTGTG	REVERSE	158	21	54.99	38.1	4	2	GCTGTTCAATCCATAGTTTTG	150	995	995	4	0	——
Unigene22794	SSR	AAG	3	AAGAAGAAGAAGAAG	15	FORWARD	1253	21	54.8	38.1	4	2	TTTCTTCTCTGTTGAGATTGC	REVERSE	1406	21	55.81	38.1	2	0	GAAGAAAGAAAGCCAAACAAC	154	1451	1451	7	2	——
Unigene22810	SSR	GA	2	GAGAGAGAGAGAGAGAGAGAGAGAGAGAGAGAGAGAGAGAGAGAGAGAGAGAGAGAGAGAGA	62	FORWARD	223	21	55.32	33.33	8	1	TTTTATGCATGAAGACATTCC	REVERSE	389	21	55.1	33.33	8	3	GTTTGCAAAACATGGTATGAT	167	982	982	5	3	——
Unigene22904	SSR	AAG	3	AAGAAGAAGAAGAAG	15	FORWARD	350	21	54.8	42.86	4	2	CTCGTGCAAGTTTGAGTATCT	REVERSE	520	21	54.72	42.86	4	0	AAGTACAACAAGCACTCAAGG	171	776	776	6	3	——
Unigene22906	SSR	AC	2	ACACACACACACACACACACACAC	24	FORWARD	159	21	54.92	38.1	8	0	GTAAGGCAGATGCTTACAAAA	REVERSE	315	21	55.49	42.86	4	2	GTGACATTGCTAGTGCATCTT	157	390	390	6	3	——
Unigene2296	SSR	TCC	3	TCCTCCTCCTCCTCCTCC	18	FORWARD	721	21	55.98	42.86	4	0	CAAGTGAGCATTGAGAACAAC	REVERSE	859	21	54.84	42.86	6	2	GCGTTAACAGTAGATGCAAGT	139	1006	1006	4	2	——
Unigene22983	SSR	CAC	3	CACCACCACCACCAC	15	FORWARD	29	18	55.91	55.56	4	2	AGCTTCCAGCCAGACACT	REVERSE	184	20	54.8	45	2	2	GTTGTGGGGTGTGAGTTTAT	156	363	363	4	3	——
Unigene23002	SSR	AG	2	AGAGAGAGAGAGAGAGAG	18	FORWARD	188	21	55.39	38.1	8	1	GTCAATTGAGGCTTGATGTAA	REVERSE	348	20	55.8	40	4	0	GACATGGATGAAAGCAAAAG	161	357	357	4	0	——
Unigene23035	SSR	CT	2	CTCTCTCTCTCTCTCT	16	FORWARD	130	21	54.87	33.33	4	1	AATTATCCCCAAAACAAAGAC	REVERSE	274	21	54.98	33.33	4	2	CCATACCATTTTGATGGATAA	145	368	368	8	2	——
Unigene23067	SSR	TC	2	TCTCTCTCTCTCTCTCTCTCTC	22	FORWARD	188	21	55.11	47.62	4	0	CTTCTCTCTTTAGTGGCCTTC	REVERSE	341	21	54.97	38.1	5	2	TCAGCCTGTTGTCATAAGAAT	154	574	574	4	2	——
Unigene23067	SSR	CA	2	CACACACACACA	12	FORWARD	188	21	55.11	47.62	4	0	CTTCTCTCTTTAGTGGCCTTC	REVERSE	341	21	54.97	38.1	5	2	TCAGCCTGTTGTCATAAGAAT	154	574	574	4	2	——
Unigene23136	SSR	TC	2	TCTCTCTCTCTCTCTC	16	FORWARD	354	21	54.95	42.86	7	2	TGCTAGAATCAGTGATGACCT	REVERSE	540	21	55.59	38.1	4	3	GTTTCACGCAGAATCGTATTA	187	540	540	4	1	——
Unigene23136	SSR	CA	2	CACACACACACA	12	FORWARD	354	21	54.95	42.86	7	2	TGCTAGAATCAGTGATGACCT	REVERSE	540	21	55.59	38.1	4	3	GTTTCACGCAGAATCGTATTA	187	540	540	4	1	——
Unigene23149	SSR	AC	2	ACACACACACACACAC	16	FORWARD	509	21	54.68	38.1	4	2	GGAATAAACGTGAAGCAGATA	REVERSE	658	21	54.95	38.1	4	1	TTAACATGAAACTCCCTCTCA	150	753	753	3	1	——
Unigene23178	SSR	TA	2	TATATATATATATA	14	FORWARD	88	21	55.75	33.33	6	3	TGGAGAAAAGGGTTCTTTTTA	REVERSE	248	21	55.31	42.86	3	3	GTTCCTCTTCCCAATACAAAC	161	374	374	6	3	——
Unigene23229	SSR	AGG	3	AGGAGGAGGAGGAGG	15	FORWARD	97	20	55.44	45	4	2	AGTACATCCGTTCACGACAT	REVERSE	261	20	55.03	55	8	3	GTCTCTGATGAGAGCCAGAG	165	372	372	4	0	——
Unigene23231	SSR	TCC	3	TCCTCCTCCTCCTCCTCCTCCTCC	24	FORWARD	167	20	55.81	50	4	2	GCTCTTGCACACTAGCATCT	REVERSE	317	21	55	38.1	8	1	GATGATCATTATGTTGGCAGT	151	859	859	4	2	——
Unigene23253	SSR	TC	2	TCTCTCTCTCTC	12	FORWARD	7	21	55.18	33.33	3	0	TCTGTCAACTTCATTTTTGCT	REVERSE	154	21	54.93	42.86	2	0	GTAGGGTTATGTGAATGTGGA	148	364	364	5	1	——
Unigene23269	SSR	GT	2	GTGTGTGTGTGTGTGT	16	FORWARD	1	21	54.61	33.33	6	2	CAGCTCAACAAATTTACCATT	REVERSE	148	21	54.62	38.1	5	3	GAGGAGCAACATAATCTTTCA	148	362	362	4	1	——
Unigene23270	SSR	GGC	3	GGCGGCGGCGGCGGC	15	FORWARD	1600	21	55.05	42.86	3	2	GGATGAAACAGTCCTATGTGA	REVERSE	1739	20	55.14	40	6	0	AATTAGAGGCCTTGGAAAAC	140	1860	1860	4	0	——
Unigene23317	SSR	TG	2	TGTGTGTGTGTGTGTGTGTG	20	FORWARD	149	21	55.52	42.86	4	2	GCAGCATAGCCCTAAACTATT	REVERSE	315	21	54.67	33.33	3	0	CTGATTGAACACACACAAAAA	167	341	341	3	2	——
Unigene23342	SSR	TCT	3	TCTTCTTCTTCTTCTTCTTCTTCT	24	FORWARD	101	21	54.55	42.86	4	0	GATCCAAACACTCACAATCTC	REVERSE	258	21	55.47	42.86	7	3	GGAGCATTAGTCACTGTGAAA	158	721	721	6	2	——
Unigene23357	SSR	TATCA	5	TATCATATCATATCATATCA	20	FORWARD	1594	21	55.27	38.1	3	2	GGTGGCATTTGTAATCTTGTA	REVERSE	1738	21	55.07	33.33	5	0	TCTGTGTAACATTTTGCCTTT	145	1738	1738	4	1	——
Unigene23365	SSR	TC	2	TCTCTCTCTCTCTCTCTCTCTC	22	FORWARD	200	21	55	33.33	2	2	CGTCCCCTTATTTTCATTTAT	REVERSE	355	20	56.19	40	7	3	ATTTTCACGGCTAGAAAAGG	156	388	388	5	2	——
Unigene23431	SSR	AAAAG	5	AAAAGAAAAGAAAAGAAAAG	20	FORWARD	171	21	54.69	33.33	5	2	AAATTAAGGGTGCTGGTTAAT	REVERSE	326	21	55.26	33.33	3	0	TCTGTTTCACTGCTTGTTTTT	156	377	377	4	1	——
Unigene23441	SSR	TA	2	TATATATATATA	12	FORWARD	581	21	54.59	33.33	4	0	GCTCATAATTGATTGATTGCT	REVERSE	707	20	55.38	45	6	2	CTTCGAACCATCTCAAGGTA	127	736	736	4	1	——
Unigene240	SSR	CCA	3	CCACCACCACCACCA	15	FORWARD	4	21	54.97	42.86	4	2	GAAGTAACATGGATCAGCTTG	REVERSE	154	19	55.02	52.63	4	2	CGTCGAGATCCCTCTTTAG	151	219	219	6	0	——
Unigene24050	SSR	AG	2	AGAGAGAGAGAGAG	14	FORWARD	774	22	53.42	36.36	3	3	TGTCATCTACAAGTTCTGTGAA	REVERSE	948	21	54.83	33.33	4	3	TCACGTCAAAATATCACCTTT	175	990	990	4	2	——
Unigene24058	SSR	TC	2	TCTCTCTCTCTCTC	14	FORWARD	48	19	55.9	42.11	5	1	TTGCTGAACAACGAAACAG	REVERSE	197	21	55.38	38.1	4	1	AAAACCTCCATGTCTTCAACT	150	1453	1453	4	2	——
Unigene24074	SSR	GT	2	GTGTGTGTGTGTGTGT	16	FORWARD	1974	21	54.24	38.1	6	2	TGAGGGGTTTATATAGAGCAA	REVERSE	2114	21	55.08	47.62	5	0	CCTCTCAGTCTCACTGTTTTG	141	2243	2243	5	3	——
Unigene2410	SSR	AC	2	ACACACACACACACACAC	18	FORWARD	168	21	54.74	33.33	3	1	AAAGTTATCAATCCATCGTCA	REVERSE	333	21	54.81	47.62	2	0	AGTTCAGTTCCGTCTCTCTCT	166	552	552	2	1	——
Unigene2410	SSR	GA	2	GAGAGAGAGAGAGA	14	FORWARD	257	21	56.21	42.86	6	2	AAAACACGCACATGTAGACAC	REVERSE	405	21	54.66	38.1	8	3	AAGGCATGCATTAAGCTAGTA	149	552	552	4	1	——
Unigene24115	SSR	TA	2	TATATATATATA	12	FORWARD	87	21	54.99	33.33	3	0	AAACAGCACATCATTCCTAAA	REVERSE	230	21	55.05	42.86	4	2	CCTAAAAACAGACACATGCTC	144	375	375	4	0	——
Unigene24121	SSR	AT	2	ATATATATATATATAT	16	FORWARD	317	20	55.57	50	4	1	TAATGCAGGGTAGCTGAGAC	REVERSE	475	20	55.1	40	4	0	ATTCCATGTGCATCTTTCTC	159	620	620	5	3	——
Unigene24136	SSR	ACC	3	ACCACCACCACCACCACCACC	21	FORWARD	211	18	55.47	55.56	2	2	ACCTCCCACCTCGTTCTA	REVERSE	359	21	55.07	47.62	6	2	GTCGGGTAGCTATTGGACTAT	149	1534	1534	3	1	——
Unigene24160	SSR	TA	2	TATATATATATA	12	FORWARD	1	18	61.31	50	4	2	TCGGCGTGCAGGAAATTA	REVERSE	152	21	55.35	42.86	2	2	TTCAGGTGCTTGTCTCTCTTA	152	950	950	3	2	——
Unigene24202	SSR	TC	2	TCTCTCTCTCTCTC	14	FORWARD	13	21	55.14	42.86	4	0	AGCCTGATTACATCTCTTTCC	REVERSE	156	21	55.87	42.86	5	0	GAACTTGTTGAGGGAAGTTGT	144	1027	1027	4	2	——
Unigene24245	SSR	TA	2	TATATATATATATATA	16	FORWARD	76	21	55.25	33.33	7	2	TTGTTTCCTCATAAACAATGG	REVERSE	207	20	55.17	40	6	0	CGCACATAGCTAAAAACACA	132	630	630	5	1	——
Unigene24273	SSR	AC	2	ACACACACACACACACACACACACACAC	28	FORWARD	209	21	54.65	33.33	5	3	AGAGAAATGGTCCAAAAAGTT	REVERSE	357	21	53.98	52.38	3	2	TCTCTCTCTCTCTCTCTGACG	149	369	369	5	0	——
Unigene24284	SSR	AG	2	AGAGAGAGAGAGAGAGAGAGAG	22	FORWARD	221	21	54.69	38.1	3	2	GGCTTAGGTTGTGTTTGTTTA	REVERSE	377	21	55.47	38.1	2	0	TTTGTTCTGCTTCATTACCAC	157	410	410	3	1	——
Unigene24312	SSR	TG	2	TGTGTGTGTGTGTGTG	16	FORWARD	34	21	54.75	38.1	4	2	GTCCCATTCATGTTGTGTTAT	REVERSE	183	22	54.76	36.36	7	2	GGATGTTCAGTAACATTTTGTG	150	627	627	5	1	——
Unigene24349	SSR	CGC	3	CGCCGCCGCCGCCGC	15	FORWARD	1	21	54.24	33.33	4	2	TGAAAAACTATGCTCCTTCAT	REVERSE	153	21	55.39	42.86	3	0	TTCAACCACTTTAGACCTGTG	153	403	403	4	1	——
Unigene2435	SSR	AG	2	AGAGAGAGAGAGAGAGAGAGAG	22	FORWARD	2	21	54.18	33.33	7	0	ATACATTGGCTATGTTTGCTT	REVERSE	151	21	54.94	33.33	5	1	TTTTTCACTCCAAAACACACT	150	231	231	5	3	——
Unigene2437	SSR	TTTTA	5	TTTTATTTTATTTTATTTTA	20	FORWARD	37	22	55.16	31.82	4	2	TGTTTTTGTAGTTTCTGCATGT	REVERSE	178	21	54.92	33.33	5	3	GCAATAACGAACAATTCAATC	142	1033	1033	5	1	——
Unigene24388	SSR	TCTTCC	6	TCTTCCTCTTCCTCTTCCTCTTCCTCTTCC	30	FORWARD	280	21	54.99	33.33	2	0	TGGATGAAATGAGAGAGAAAA	REVERSE	427	21	54.93	33.33	5	0	AATGATTGTGACGAAGAAGAA	148	1130	1130	3	0	——
Unigene24450	SSR	CGA	3	CGACGACGACGACGACGA	18	FORWARD	768	21	54.8	38.1	3	2	AGTATTTCGTATGCTTGAACG	REVERSE	939	21	55.31	42.86	6	0	CATTAATACAACACCCACCAC	172	1030	1030	5	1	——
Unigene24457	SSR	AC	2	ACACACACACACACACAC	18	FORWARD	253	21	55.34	38.1	5	3	GAAGAATTGCCAAGAAAGACT	REVERSE	359	21	55.11	42.86	8	2	TCCATGGATGGTACTTTACTG	107	378	378	4	3	——
Unigene24514	SSR	TA	2	TATATATATATATA	14	FORWARD	753	21	55.56	33.33	6	2	ACATGTTTTCTCCAAATGTGA	REVERSE	896	21	55.15	38.1	4	2	GAGGAGAAATACAGCCATTTT	144	908	908	8	2	——
Unigene24521	SSR	GTTTT	5	GTTTTGTTTTGTTTTGTTTTGTTTT	25	FORWARD	233	21	55.75	42.86	2	0	AGAAAAGATGGTATGGTGGAG	REVERSE	372	21	56.15	33.33	2	0	ATACAATACCGAAAACCCAAA	140	400	400	6	0	——
Unigene24574	SSR	TCTG	4	TCTGTCTGTCTGTCTGTCTG	20	FORWARD	9	21	55.26	38.1	2	0	TGTGAGTGAAATGAAGGAAAC	REVERSE	165	21	55	42.86	8	2	CTTTGTTTCTGATCAGTCGTC	157	417	417	5	2	——
Unigene24593	SSR	CAC	3	CACCACCACCACCAC	15	FORWARD	276	21	55.57	42.86	2	2	GCACAAAGCAGTCAACATAGT	REVERSE	394	18	55.61	55.56	2	0	TCTCCTCCTTCTCGTGGT	119	395	395	4	0	——
Unigene24599	SSR	TG	2	TGTGTGTGTGTGTG	14	FORWARD	680	21	54.98	38.1	3	3	GGATGAGGTTGTTATGATGAA	REVERSE	836	21	54.61	38.1	4	0	TTTAGGTCAAAATGCTACACC	157	876	876	4	2	——
Unigene24600	SSR	GA	2	GAGAGAGAGAGAGAGA	16	FORWARD	46	21	54.73	33.33	4	0	GAAAGTACATCAAAAGCCAAA	REVERSE	165	21	54.87	47.62	5	0	CCGAAATTCCTCTCTCTCTAC	120	756	756	3	0	——
Unigene24603	SSR	GT	2	GTGTGTGTGTGTGTGTGTGT	20	FORWARD	16	21	55.03	42.86	3	0	GGATTGGCTATGAGGTAGTTT	REVERSE	162	21	54.95	42.86	5	2	AAGTCAGACGTACAGGTTTCA	147	418	418	3	1	——
Unigene24663	SSR	AT	2	ATATATATATATATATAT	18	FORWARD	20	20	55.34	35	3	0	ATTTTCATAGCCCCTGATTT	REVERSE	156	19	54.97	47.37	7	3	GAGGAAGAAGCCATCTTTG	137	889	889	3	0	——
Unigene24663	SSR	CCA	3	CCACCACCACCACCA	15	FORWARD	464	21	54.12	42.86	4	2	CTCTCCAAGTATCAAAACGTC	REVERSE	597	19	54.71	47.37	4	1	AAGAGCTGGTGATGGAAGT	134	889	889	4	3	——
Unigene24783	SSR	GGA	3	GGAGGAGGAGGAGGA	15	FORWARD	291	21	55	42.86	5	1	AGGTTCTGAAGAGAAGCAAGT	REVERSE	438	21	54.5	42.86	5	3	GGAGACGAGAAAATGTCTGTA	148	1262	1262	4	1	——
Unigene24837	SSR	TC	2	TCTCTCTCTCTCTC	14	FORWARD	527	21	55.43	42.86	4	0	GATTTACTTAGGGCACAATCC	REVERSE	695	20	55.42	40	4	3	TACCCTCGTGCAATTTTTAC	169	730	730	4	0	——
Unigene24937	SSR	AG	2	AGAGAGAGAGAG	12	FORWARD	157	21	54.75	42.86	4	2	CATCCCTAGCACAGTTTCTAA	REVERSE	306	21	55.04	38.1	2	2	CAATCTTTTTCTCGCTCTGTA	150	431	431	4	1	——
Unigene2496	SSR	CAC	3	CACCACCACCACCACCACCAC	21	FORWARD	163	21	55.16	38.1	2	0	CGATGTTCTCCTTCCTTATTT	REVERSE	315	18	55.44	55.56	5	3	GGAGCCGATATGATAGGG	153	612	612	4	2	——
Unigene24985	SSR	AT	2	ATATATATATAT	12	FORWARD	818	21	54.59	33.33	6	2	CTTACAAGGAAATTTTGGACA	REVERSE	973	21	55.18	42.86	8	1	CTCTTTCATGAGGGAGTTCTT	156	1270	1270	4	1	——
Unigene24997	SSR	GA	2	GAGAGAGAGAGA	12	FORWARD	5	21	55.85	47.62	4	2	CAGTCATTGCCAGTAGTGAAC	REVERSE	200	21	55.9	38.1	6	2	TTCTTTCCTCGAACATGTGTA	196	1000	1000	4	2	——
Unigene25011	SSR	GA	2	GAGAGAGAGAGA	12	FORWARD	12	20	54.23	40	5	2	CTGATGGTCAGAAAAAGGAT	REVERSE	160	21	54.98	47.62	2	2	CTGTAGTGCGTGTTGAGTGTA	149	451	451	3	1	——
Unigene25032	SSR	GAG	3	GAGGAGGAGGAGGAGGAG	18	FORWARD	899	21	55.03	38.1	3	2	TTGTAAGAAGAACCTTGTCCA	REVERSE	1054	21	55.41	42.86	3	3	ACATCGTAAGGGTCTGAAGTT	156	1202	1202	6	1	——
Unigene25038	SSR	TC	2	TCTCTCTCTCTCTCTC	16	FORWARD	194	20	55.33	50	3	0	GAGGTGTGTGGATGATAAGG	REVERSE	343	20	55.21	40	3	0	ACCGCACTGAAAAAGTTAGA	150	438	438	4	0	——
Unigene25059	SSR	AC	2	ACACACACACACACACACACACACACACAC	30	FORWARD	271	21	54.57	33.33	4	0	CAACATGAAGATGAAACAACA	REVERSE	418	21	55.31	42.86	5	2	CCTGTTTCAGGTTACAGATGA	148	1924	1924	7	3	——
Unigene25086	SSR	TC	2	TCTCTCTCTCTC	12	FORWARD	25	23	53.94	34.78	6	3	AGGCCTTCTTGTTTTATAGTATG	REVERSE	171	21	54.24	42.86	4	3	AGAGCTATGGTTTCACAGAGA	147	422	422	4	0	——
Unigene25091	SSR	AC	2	ACACACACACAC	12	FORWARD	116	21	54.7	38.1	5	2	AGTTCTGAAAGTTGGGTCTTT	REVERSE	267	21	54.91	38.1	5	1	CAGTATTAGCCCTGCAATAAA	152	441	441	3	3	——
Unigene25091	SSR	AC	2	ACACACACACACACAC	16	FORWARD	116	21	54.7	38.1	5	2	AGTTCTGAAAGTTGGGTCTTT	REVERSE	267	21	54.91	38.1	5	1	CAGTATTAGCCCTGCAATAAA	152	441	441	3	3	——
Unigene2510	SSR	AT	2	ATATATATATATATATAT	18	FORWARD	20	21	55.22	42.86	3	3	GGTAAAGAAGAAGATGGCACT	REVERSE	179	21	54.97	42.86	4	2	AGGGGACAAATAGGTAACTTG	160	269	269	3	0	——
Unigene25101	SSR	TG	2	TGTGTGTGTGTG	12	FORWARD	121	21	54.31	38.1	7	0	AGCCAGATGATATGGTTAATG	REVERSE	270	21	54.55	38.1	4	2	AGATGCCAAACAATATACAGC	150	697	697	6	3	——
Unigene25145	SSR	CTGGCT	6	CTGGCTCTGGCTCTGGCTCTGGCT	24	FORWARD	267	21	54.88	47.62	3	3	CATCTCCCTTCAGTAAGTGTG	REVERSE	482	21	54.35	33.33	6	2	GTTACATGGCTCATGAATTTT	216	1223	1223	4	0	——
Unigene25167	SSR	GA	2	GAGAGAGAGAGAGAGA	16	FORWARD	325	21	55.23	42.86	8	2	CAAGAGCTGTTGAGTTATTGG	REVERSE	451	21	55.42	47.62	6	2	CCCTAGTCAAGCTTAGTCGAT	127	721	721	4	1	——
Unigene25167	SSR	GGA	3	GGAGGAGGAGGAGGAGGA	18	FORWARD	133	20	54.95	50	3	3	GCAGAAAGTGTTCCAGTCTC	REVERSE	311	20	55.18	45	4	0	AGATCAGCACTTTCACCATC	179	721	721	7	1	——
Unigene25172	SSR	TGC	3	TGCTGCTGCTGCTGC	15	FORWARD	394	18	55.05	50	1	0	GGTGGTGGTGTGAAGAAA	REVERSE	544	21	54.74	33.33	6	2	TGGATGTTCAATTCGTATTCT	151	546	546	4	3	——
Unigene25195	SSR	GTAT	4	GTATGTATGTATGTATGTAT	20	FORWARD	851	21	54.79	42.86	6	1	GATGGTGTACCACGTATGATT	REVERSE	1005	18	52.02	44.44	2	2	GTTTTCACTTCCATCACG	155	1005	1005	5	1	——
Unigene25270	SSR	TA	2	TATATATATATA	12	FORWARD	39	21	55.5	47.62	3	1	GCTTTGGGGTCTATTCACTAC	REVERSE	178	21	54.86	38.1	6	1	TCCTGATTCTTAAGTGATGGA	140	766	766	5	3	——
Unigene25272	SSR	TC	2	TCTCTCTCTCTCTC	14	FORWARD	1	20	50.2	30	4	2	CAAAAACTCAATTACACCAT	REVERSE	169	20	55.33	45	5	0	CTCAGAAAGGTGCTGAAAAG	169	881	881	4	2	——
Unigene25272	SSR	GT	2	GTGTGTGTGTGTGTGTGTGT	20	FORWARD	373	20	54.03	35	4	3	ACATTTGTTTGTTGCACAGT	REVERSE	535	19	55.13	52.63	4	0	ACCCTTCGTACCTCTTGTG	163	881	881	4	2	——
Unigene25279	SSR	GT	2	GTGTGTGTGTGTGTGTGTGTGT	22	FORWARD	14	21	56.05	42.86	5	2	CACTTTCGGAACCTAACAAGT	REVERSE	163	21	55.23	33.33	5	0	ATTGTTTGAAAGGTTTGTGTG	150	1084	1084	6	1	——
Unigene2529	SSR	AT	2	ATATATATATATATATATATAT	22	FORWARD	23	21	54.72	38.1	4	3	CTCCAAGCTGCAATACATAAT	REVERSE	135	21	54.94	33.33	5	3	TTATTTGTTTCTTCGTTACGC	113	593	593	5	1	——
Unigene25351	SSR	AG	2	AGAGAGAGAGAG	12	FORWARD	1096	21	54.58	42.86	4	0	GATAGACAGATGAAGCTGGAA	REVERSE	1248	21	54.32	38.1	6	0	CTAAAATTTCACCAGCAACTC	153	1273	1273	5	3	——
Unigene25367	SSR	TC	2	TCTCTCTCTCTCTCTCTC	18	FORWARD	19	22	54.83	31.82	4	1	TTCATTTCCTAGTTCGGTTATT	REVERSE	173	21	55	38.1	4	0	AATCAGAGATGCAGAATGAGA	155	2578	2578	5	2	——
Unigene25373	SSR	AAAAT	5	AAAATAAAATAAAATAAAAT	20	FORWARD	406	21	55.59	38.1	3	0	GCATTCTTAGCACATAAACCA	REVERSE	558	21	55.99	33.33	4	2	TGGATGTGTTTGAATTTTGAC	153	2661	2661	6	1	——
Unigene25392	SSR	AC	2	ACACACACACACACACACACAC	22	FORWARD	301	21	54.52	38.1	4	0	CTTTTTAACCGTCCTAAACCT	REVERSE	454	21	54.76	42.86	3	2	AACCTAATCTGTGTCGTGGTA	154	886	886	3	1	——
Unigene25410	SSR	AT	2	ATATATATATAT	12	FORWARD	464	20	54.99	45	3	0	GACTTCACGAGGAAACAAAG	REVERSE	615	21	55.56	38.1	4	2	CTGCAACCAGAAAATCATCTA	152	1165	1165	3	1	——
Unigene25423	SSR	AG	2	AGAGAGAGAGAGAGAGAG	18	FORWARD	313	21	54.66	47.62	6	2	CAGCTGATTAGTGGCTTAGAG	REVERSE	463	21	54.77	38.1	4	1	TTTAAGTGTTCGGCATAGTTC	151	1720	1720	4	1	——
Unigene25443	SSR	AT	2	ATATATATATATATATATATAT	22	FORWARD	88	21	55.24	38.1	4	0	TTTCATTCTATCTAGCGGACA	REVERSE	221	21	55.14	38.1	3	1	AAGGCAGCAAAGTTCTCTATT	134	1871	1871	4	1	——
Unigene25467	SSR	AG	2	AGAGAGAGAGAG	12	FORWARD	270	21	55.51	38.1	3	1	TGGTGTATGGTTTCAAGTGTT	REVERSE	431	21	54.38	33.33	5	1	ATAAAAGGGTGCCTTAAAATC	162	796	796	5	2	——
Unigene25511	SSR	AGA	3	AGAAGAAGAAGAAGAAGAAGAAGA	24	FORWARD	247	21	54.96	33.33	5	3	AGCTCAAATCCAAAACTTTCT	REVERSE	383	21	54.75	38.1	6	0	GGTTCGTCCTAAATTTTCTTC	137	817	817	5	0	——
Unigene25515	SSR	CT	2	CTCTCTCTCTCTCTCTCTCT	20	FORWARD	66	21	55.9	42.86	6	3	CACAAGTGATGATCTTGAAGC	REVERSE	207	21	54.93	47.62	3	0	GTGTGTAGTATCAGGCAAAGG	142	463	463	4	1	——
Unigene25522	SSR	TC	2	TCTCTCTCTCTCTCTC	16	FORWARD	101	21	55.61	38.1	4	2	TTCACCCCAAACACACTATAA	REVERSE	269	21	55.16	38.1	6	2	TGAAGCATTTAACTCCTGGTA	169	460	460	4	1	——
Unigene25527	SSR	AG	2	AGAGAGAGAGAGAGAG	16	FORWARD	138	21	55.33	42.86	4	0	AGTTGAGCTTCATTCTTCTCC	REVERSE	287	21	54.97	38.1	3	2	TGGATGCTACAACTGAGAAAT	150	436	436	7	2	——
Unigene25587	SSR	TTC	3	TTCTTCTTCTTCTTC	15	FORWARD	194	21	54.67	42.86	4	2	TCTAGTGGCAAATGAGAGTTC	REVERSE	364	22	54.62	36.36	4	3	AGAGAGAGAGAATCAAAATTCG	171	450	450	3	2	——
Unigene25645	SSR	AT	2	ATATATATATATATATAT	18	FORWARD	292	21	55	42.86	4	1	CCACACATAGTTGAGGTGATT	REVERSE	443	21	54.2	42.86	4	2	CCAAGACACAGGAGTCATATT	152	461	461	3	1	——
Unigene25645	SSR	GT	2	GTGTGTGTGTGTGTGTGTGTGTGT	24	FORWARD	292	21	55	42.86	4	1	CCACACATAGTTGAGGTGATT	REVERSE	443	21	54.2	42.86	4	2	CCAAGACACAGGAGTCATATT	152	461	461	3	1	——
Unigene25661	SSR	GTG	3	GTGGTGGTGGTGGTG	15	FORWARD	1100	21	55.06	47.62	7	2	ATTCCAGGAAGTAGAGACTGG	REVERSE	1272	21	55.76	47.62	3	3	ACTCTATTGTCCCCTCAGATG	173	1337	1337	6	0	——
Unigene25664	SSR	TGGAGG	6	TGGAGGTGGAGGTGGAGGTGGAGG	24	FORWARD	1058	18	54.63	55.56	3	1	GGACTGATGCTGAACCAC	REVERSE	1277	22	55.1	40.91	3	1	TTACTACCTTCATTTCCTGGTC	220	1560	1560	4	2	——
Unigene25687	SSR	GCA	3	GCAGCAGCAGCAGCA	15	FORWARD	294	21	54.38	38.1	4	0	TGGAGAATCAAATATGGAGAG	REVERSE	449	19	55	47.37	5	1	CTATTAAATCCCGCTCGTC	156	912	912	4	3	——
Unigene25700	SSR	CT	2	CTCTCTCTCTCTCTCT	16	FORWARD	231	21	56.1	38.1	6	2	GGAGTTTGCAACAGAAATCTT	REVERSE	380	21	54.94	33.33	8	1	GGCAATTGCAACTAAAACTAA	150	1068	1068	6	2	——
Unigene25727	SSR	TC	2	TCTCTCTCTCTCTCTCTCTCTC	22	FORWARD	403	21	54.77	47.62	6	3	CTCCCTGGTTACAACTGTATG	REVERSE	549	21	54.99	38.1	2	1	GTGAAGCAAGTATCCAAAATG	147	950	950	5	1	——
Unigene25727	SSR	AC	2	ACACACACACAC	12	FORWARD	403	21	54.77	47.62	6	3	CTCCCTGGTTACAACTGTATG	REVERSE	549	21	54.99	38.1	2	1	GTGAAGCAAGTATCCAAAATG	147	950	950	5	1	——
Unigene25753	SSR	CCG	3	CCGCCGCCGCCGCCGCCGCCG	21	FORWARD	329	22	54.95	31.82	4	2	AGCAACAATTAAAACTGAACCT	REVERSE	492	21	54.77	33.33	3	1	TTCACAATCTTCTTCACCATT	164	1255	1255	4	0	——
Unigene25758	SSR	AG	2	AGAGAGAGAGAGAG	14	FORWARD	852	21	54.91	47.62	5	2	GGATGTGGACTACAGGTCATA	REVERSE	1005	18	52.66	33.33	2	0	TCCGCTTATTTCCTTTTT	154	1005	1005	4	2	——
Unigene25765	SSR	AAG	3	AAGAAGAAGAAGAAG	15	FORWARD	171	21	55.01	42.86	2	0	CAAGACATCAACCAAGAAGAG	REVERSE	303	21	54.6	38.1	5	2	TTTTGGGCCATACTACATAAG	133	474	474	4	0	——
Unigene25786	SSR	GA	2	GAGAGAGAGAGA	12	FORWARD	1304	21	54.59	38.1	4	0	AGAGTTGTTTGATCGTCTTTG	REVERSE	1441	21	53	47.62	5	0	TAGCCTATCAACCTCTCTCTC	138	1488	1488	7	2	——
Unigene25818	SSR	AC	2	ACACACACACACACACACACACAC	24	FORWARD	257	21	55.54	38.1	4	2	GCAATTAGAAGGATTTCCAAC	REVERSE	405	20	56.2	45	4	2	GGGCAAGAGCAACTAGATTT	149	450	450	4	1	——
Unigene25826	SSR	TG	2	TGTGTGTGTGTGTGTGTGTG	20	FORWARD	190	21	54.77	33.33	4	2	TGAAAGTCAAGGTTCATCAAT	REVERSE	352	21	54.76	42.86	6	0	GAACTAGCTTCTTCAACACCA	163	479	479	4	1	——
Unigene25864	SSR	CTC	3	CTCCTCCTCCTCCTCCTC	18	FORWARD	298	20	54.93	50	5	2	CTTCCACTTCTAGCTGCTGT	REVERSE	449	21	54.69	38.1	4	3	AAGATTCGTCAGAAGGAGAAT	152	490	490	6	3	——
Unigene25882	SSR	AAT	3	AATAATAATAATAATAATAAT	21	FORWARD	152	21	55.21	33.33	2	0	TAGAACACGGAAACAAGAAAA	REVERSE	306	21	55.01	42.86	4	0	ATATCTACACGCAGAACCAGA	155	484	484	4	0	——
Unigene25889	SSR	TCC	3	TCCTCCTCCTCCTCC	15	FORWARD	219	19	55.11	52.63	4	1	CCTTCTTCCAAGGCTACTG	REVERSE	392	21	55.01	42.86	2	0	AGAAGAAGGATGACTGGAAAC	174	1118	1118	8	1	——
Unigene25889	SSR	TCC	3	TCCTCCTCCTCCTCC	15	FORWARD	219	19	55.11	52.63	4	1	CCTTCTTCCAAGGCTACTG	REVERSE	392	21	55.01	42.86	2	0	AGAAGAAGGATGACTGGAAAC	174	1118	1118	8	1	——
Unigene25896	SSR	CCA	3	CCACCACCACCACCACCACCACCA	24	FORWARD	293	21	54.76	33.33	5	3	GCCATTCACACAAAATTATTC	REVERSE	446	20	54.9	50	6	2	GTTAGGAGCATATCCTGCAC	154	1039	1039	3	0	——
Unigene25935	SSR	TCT	3	TCTTCTTCTTCTTCT	15	FORWARD	195	21	55.17	38.1	5	3	GCACTACATCAACCAAATTGT	REVERSE	341	21	55.35	38.1	6	2	GGCTTAATTAGACTTGCCATT	147	464	464	4	2	——
Unigene25936	SSR	CTC	3	CTCCTCCTCCTCCTCCTC	18	FORWARD	224	21	55.44	47.62	3	1	AACTCCTCCACACAGTCTTCT	REVERSE	414	19	55.5	47.37	7	2	TAGGAATGGCTTTCGTAGG	191	474	474	4	2	——
Unigene25992	SSR	GC	2	GCGCGCGCGCGCGC	14	FORWARD	231	21	55.35	47.62	5	3	GATTCTGCTGTCTCACTGTGT	REVERSE	381	21	54.89	42.86	4	1	TAGGGCAGAAATATGTAGCAG	151	477	477	6	2	——
Unigene26019	SSR	GA	2	GAGAGAGAGAGAGAGAGAGAGA	22	FORWARD	12	21	55.26	38.1	2	0	TGTGTGTTCTTCTTTCCATTC	REVERSE	164	21	55.62	38.1	7	0	ATGATGATGATGATGATGGAG	153	484	484	5	3	——
Unigene26019	SSR	AG	2	AGAGAGAGAGAGAGAG	16	FORWARD	196	21	55.19	38.1	5	3	GCCCATACTTGATTCACATAA	REVERSE	351	21	55.1	47.62	6	2	AGTACTGTAGGGAAGCAATCC	156	484	484	5	1	——
Unigene26019	SSR	CAT	3	CATCATCATCATCATCATCATCAT	24	FORWARD	95	21	54.66	33.33	4	2	TCTGAAAAGGATGTAATTTCG	REVERSE	247	21	54.98	42.86	5	0	GCCTTTCAAAATCTCTCTCTC	153	484	484	5	2	——
Unigene26023	SSR	AT	2	ATATATATATATATAT	16	FORWARD	393	21	55.07	33.33	4	0	ACAATTCCACAAGCAAGTAAA	REVERSE	535	21	55.59	33.33	6	2	ATTAATGGCTTTTGTTCCCTA	143	1878	1878	7	2	——
Unigene26059	SSR	CTC	3	CTCCTCCTCCTCCTC	15	FORWARD	250	21	55.32	38.1	4	1	TGATTCTTACAGATCGAATGG	REVERSE	398	19	55.52	52.63	2	0	GGGGGTGTATGTGTGAGTT	149	924	924	5	0	——
Unigene26066	SSR	TTC	3	TTCTTCTTCTTCTTCTTCTTC	21	FORWARD	593	21	54.66	33.33	6	1	ATTATAAAATGGCTGATGCTG	REVERSE	739	21	55.26	42.86	4	0	CAGTTTCTTGAACTCCCTCTT	147	1019	1019	4	0	——
Unigene26079	SSR	GA	2	GAGAGAGAGAGAGAGAGAGA	20	FORWARD	382	21	56.28	47.62	7	3	GGAGAACTGGTAGCTTCTCAA	REVERSE	535	21	55.13	33.33	6	3	CCAGAAAAATCCTTTCTTCAT	154	548	548	4	1	——
Unigene26100	SSR	CA	2	CACACACACACA	12	FORWARD	1	20	52.59	55	1	0	CTCTCTGTCTCCCTCTCTCT	REVERSE	120	21	55.38	38.1	4	0	ACGTTGAATGAGTTGAGTTTG	120	504	504	3	0	——
Unigene26106	SSR	CT	2	CTCTCTCTCTCTCT	14	FORWARD	5	21	54.03	57.14	0	0	CTCTCTCTCCTCTCTCTCTCC	REVERSE	169	21	55.53	38.1	4	2	AACGTGAAAGGCCATAATACT	165	504	504	4	0	——
Unigene26116	SSR	AT	2	ATATATATATAT	12	FORWARD	474	21	54.61	33.33	3	1	AAAAGTGATGCTTGTGAAAAC	REVERSE	620	21	55.25	42.86	4	2	AACTGCTGTGCTAAGTCCATA	147	835	835	3	0	——
Unigene26128	SSR	TG	2	TGTGTGTGTGTGTGTG	16	FORWARD	283	21	54.88	38.1	2	0	CAGAAGTATGAGCAGGAAAAA	REVERSE	411	20	55.13	35	6	0	AAATCGATGTGAGGAAAATG	129	848	848	2	0	——
Unigene26128	SSR	AAGAA	5	AAGAAAAGAAAAGAAAAGAA	20	FORWARD	468	20	55.1	45	3	2	CAGAAGGGACACACAAATCT	REVERSE	619	21	55.56	38.1	3	0	CAATAAAGAGGGATTTGAAGG	152	848	848	6	3	——
Unigene2614	SSR	ACA	3	ACAACAACAACAACA	15	FORWARD	183	21	56.31	38.1	4	2	AACCATTGAGGAAGTCGATTA	REVERSE	318	21	54.84	33.33	3	0	ATTTTATTACGAGCAGGGTTT	136	426	426	4	1	——
Unigene26167	SSR	GA	2	GAGAGAGAGAGA	12	FORWARD	586	20	55.1	40	7	0	CGGAAAAGACTTTGATTGAG	REVERSE	731	21	54.78	33.33	4	0	TTTAGAACCACCATAAATCCA	146	892	892	4	3	——
Unigene26195	SSR	ACCAC	5	ACCACACCACACCACACCAC	20	FORWARD	232	21	54.88	42.86	6	2	CGGTCACAGGAAATATTACAG	REVERSE	394	21	55.01	42.86	2	1	GAGAAGAACTGAAGGTGGATT	163	479	479	3	1	——
Unigene26232	SSR	GT	2	GTGTGTGTGTGTGT	14	FORWARD	220	21	54.4	38.1	4	2	AAGTTACCATGAAGACAATGC	REVERSE	379	21	54.79	33.33	3	0	GATTTATGTTCCATTCCCTTT	160	511	511	5	3	——
Unigene26247	SSR	AG	2	AGAGAGAGAGAG	12	FORWARD	109	21	55.62	38.1	3	0	ATGGTTCATCTCTTGCTTCTT	REVERSE	261	21	54.95	38.1	3	2	TCAAAACAGAGAAGGGTGATA	153	513	513	5	3	——
Unigene26249	SSR	AC	2	ACACACACACACACACAC	18	FORWARD	311	21	54.64	38.1	4	0	TCATCACCATAGGTCTGTTTT	REVERSE	464	21	55.16	38.1	4	1	TTAGATTAAAGTGGTGGCTGA	154	1481	1481	5	1	——
Unigene26250	SSR	GA	2	GAGAGAGAGAGAGA	14	FORWARD	288	21	54.71	33.33	4	2	CATCTCCATGAATTTTTGAAC	REVERSE	458	21	55.59	42.86	4	0	GGAAATTGAGTGAAGGAGAAG	171	1295	1295	6	1	——
Unigene26293	SSR	CT	2	CTCTCTCTCTCTCTCTCT	18	FORWARD	1183	21	54.93	47.62	4	2	GTTCATGCTACACCAGTTAGG	REVERSE	1354	21	55.05	33.33	5	2	TCGAAATTAGATGTCCAGAAA	172	1365	1365	4	1	——
Unigene26325	SSR	TG	2	TGTGTGTGTGTGTGTGTGTGTGTGTGTGTG	30	FORWARD	324	21	55.05	38.1	4	2	AAGTTTCACAGATCGAACGTA	REVERSE	457	21	55.25	42.86	6	3	ACTGAGGTGAGATATCCGATT	134	578	578	4	2	——
Unigene26331	SSR	CCA	3	CCACCACCACCACCA	15	FORWARD	399	21	55.22	42.86	4	0	AGGATAGAACTGCAAGAAACC	REVERSE	548	21	54.67	42.86	6	2	CAGATGTAGAATTCCCTGCTA	150	1541	1541	4	1	——
Unigene26331	SSR	CCG	3	CCGCCGCCGCCGCCGCCG	18	FORWARD	661	21	54.88	42.86	3	1	GCCTCCTTTTCATAGAGTTTC	REVERSE	819	21	54.91	42.86	4	0	CCATGTGAAGATGATAGTGGT	159	1541	1541	5	0	——
Unigene26331	SSR	CCA	3	CCACCACCACCACCA	15	FORWARD	787	21	55.53	52.38	2	0	ACCACTACCTCCACCACTATC	REVERSE	936	21	55.23	42.86	4	2	CCTAGATGAAGATGTGGACAA	150	1541	1541	5	3	——
Unigene26331	SSR	TCCACC	6	TCCACCTCCACCTCCACCTCCACC	24	FORWARD	559	21	54.45	42.86	4	2	AGTACCAAGTTCTCAATGTGC	REVERSE	705	21	54.84	38.1	2	2	GGAAGGTTATGTGAAGGAAAT	147	1541	1541	4	2	——
Unigene26345	SSR	TGC	3	TGCTGCTGCTGCTGC	15	FORWARD	433	21	54.73	42.86	4	1	AATAGGAGAGAGCTGGTGATT	REVERSE	583	21	55.77	38.1	4	1	TGAATTAGGACATAGCCATCA	151	1240	1240	4	3	——
Unigene2637	SSR	AG	2	AGAGAGAGAGAGAGAG	16	FORWARD	142	21	54.91	38.1	5	0	CAATTTACGGTCAACAAGAAC	REVERSE	290	21	55.24	38.1	4	2	CTTGAAAGGAATGGATACACA	149	310	310	4	0	——
Unigene26390	SSR	CA	2	CACACACACACACACACACA	20	FORWARD	15	21	55.5	38.1	4	2	AGGTAGGTTCATGCAAAAGAT	REVERSE	149	21	54.86	33.33	5	2	GCAATGCCTTATTTTTGTCTA	135	1174	1174	5	3	——
Unigene26391	SSR	CGG	3	CGGCGGCGGCGGCGG	15	FORWARD	100	21	55.32	38.1	5	3	TTTTCCCTGTTTATGTGACAG	REVERSE	256	21	54.82	42.86	6	2	AGTTCTGCAAGTTCTTGAGTG	157	1057	1057	3	1	——
Unigene26458	SSR	AC	2	ACACACACACACACACACACACACAC	26	FORWARD	334	20	55.16	40	3	0	TTTCTCTTGTTGAGGCTTGT	REVERSE	476	21	55.33	33.33	2	2	CCAGCAAAGGAAAGATAAAAT	143	553	553	6	1	——
Unigene26492	SSR	GAT	3	GATGATGATGATGAT	15	FORWARD	105	21	55.05	42.86	3	0	GATGGAACAGTGAGTTATGGA	REVERSE	257	21	54.98	42.86	6	0	GTAGTTAACAGCCTCAGCAAA	153	1114	1114	4	0	——
Unigene26546	SSR	CGC	3	CGCCGCCGCCGCCGC	15	FORWARD	818	21	55.18	33.33	6	0	CCAAAGTTAAAATTGCTGATG	REVERSE	962	18	55.73	55.56	4	0	AGTGGAAGCTCTCGTGGT	145	1410	1410	3	0	——
Unigene2655	SSR	CA	2	CACACACACACACA	14	FORWARD	205	20	55.67	45	5	3	GTTCAATAGCCTGACATTGG	REVERSE	352	21	54.86	42.86	4	3	AATGCTAGTGCTTTGTACCAG	148	376	376	7	2	——
Unigene26561	SSR	TC	2	TCTCTCTCTCTC	12	FORWARD	10	21	55.81	38.1	3	3	CATTCAACAAAGAAACCAGTG	REVERSE	142	21	54.79	38.1	2	0	GGTGAAGCAAACAAAAGTAGA	133	517	517	4	0	——
Unigene26562	SSR	TG	2	TGTGTGTGTGTGTG	14	FORWARD	259	21	55.15	38.1	6	2	AAGGTTATCCTGCTTGATTTC	REVERSE	417	21	54.61	33.33	3	2	ATGAAAACAAAGAAACTGTGC	159	540	540	6	2	——
Unigene26566	SSR	AG	2	AGAGAGAGAGAGAG	14	FORWARD	162	21	55.24	38.1	2	0	CATTTAGTCGTTCCCTCTTTT	REVERSE	320	21	54.97	38.1	4	2	TCCATTAGAGACATGCTTTGT	159	2580	2580	4	0	——
Unigene26591	SSR	AG	2	AGAGAGAGAGAG	12	FORWARD	215	21	54.85	38.1	4	3	TTTCCGATCATAACAGCTAAG	REVERSE	368	20	54.8	50	2	0	CAGAGATGGATGAGGAAGAG	154	547	547	4	1	——
Unigene26594	SSR	GA	2	GAGAGAGAGAGAGAGA	16	FORWARD	242	21	54.95	38.1	4	3	AAGAATTGGGAACAGAGATTC	REVERSE	393	20	54.95	50	4	1	ACCAGTACACGATGTCTTCC	152	559	559	5	2	——
Unigene26606	SSR	TC	2	TCTCTCTCTCTCTC	14	FORWARD	401	18	59.19	61.11	2	2	CCTCTCCAACGCCCATAG	REVERSE	614	21	55.54	47.62	2	1	TCCCCTTGTTCTGTCTCTACT	214	1259	1259	3	2	——
Unigene26608	SSR	TCA	3	TCATCATCATCATCA	15	FORWARD	103	21	54.48	42.86	2	0	CTGTTCTGTTGTTCTTCACCT	REVERSE	248	21	54.9	38.1	4	3	CAACGACTATAACCAAAATGG	146	556	556	5	1	——
Unigene26616	SSR	TG	2	TGTGTGTGTGTGTGTG	16	FORWARD	19	21	55.17	42.86	7	1	GAGCAGTGAAATTCAGAACAG	REVERSE	172	21	55.45	42.86	4	2	GTGTGAGAAAACAGCACAAGT	154	1154	1154	3	0	——
Unigene26616	SSR	CA	2	CACACACACACA	12	FORWARD	148	21	55.45	42.86	6	0	ACACACTTGTGCTGTTTTCTC	REVERSE	295	21	55.15	38.1	8	2	GGAACTGAATTAGCTTCCATT	148	1154	1154	3	0	——
Unigene26616	SSR	CA	2	CACACACACACA	12	FORWARD	148	21	55.45	42.86	6	0	ACACACTTGTGCTGTTTTCTC	REVERSE	295	21	55.15	38.1	8	2	GGAACTGAATTAGCTTCCATT	148	1154	1154	3	0	——
Unigene26629	SSR	AG	2	AGAGAGAGAGAGAGAGAG	18	FORWARD	830	21	54.99	42.86	4	0	ATCTGAGGAGATTGTTTAGGG	REVERSE	996	21	54.54	42.86	3	1	CTTAGTTGTCTCGCTTTTGTC	167	1005	1005	4	1	——
Unigene2664	SSR	GCG	3	GCGGCGGCGGCGGCG	15	FORWARD	317	21	54.72	42.86	3	1	GTTCAAGTCCCACACATAAAG	REVERSE	466	21	54.16	42.86	4	3	TATTCGACTCCTAAAGCTGAG	150	583	583	4	1	——
Unigene2669	SSR	GA	2	GAGAGAGAGAGA	12	FORWARD	842	21	55.13	38.1	3	2	TCTGAAGCGAAAGTGATGTAT	REVERSE	993	21	54.76	42.86	5	1	TTCACTAAGCCAGACTGTTTC	152	2317	2317	5	1	——
Unigene26717	SSR	AC	2	ACACACACACAC	12	FORWARD	386	21	54.88	42.86	5	2	CTGGTCTATGATTGAAGATGC	REVERSE	535	21	56.28	47.62	8	3	CAAGCATGCATGTAGACTAGC	150	1788	1788	6	3	——
Unigene26724	SSR	AG	2	AGAGAGAGAGAGAGAGAGAG	20	FORWARD	302	21	55.05	38.1	4	0	TGGGGATCTAATGTTGTTATG	REVERSE	451	21	53.91	33.33	3	2	AATAAAGACAAAGGATGGTCA	150	550	550	5	3	——
Unigene26725	SSR	ATTGGA	6	ATTGGAATTGGAATTGGAATTGGAATTGGA	30	FORWARD	1068	21	54.78	38.1	6	2	ACTATAGATGTGGCATTGGAA	REVERSE	1236	21	55.27	42.86	4	1	CTAGCCATTCCAGTTTACCTT	169	1376	1376	5	2	——
Unigene26766	SSR	AC	2	ACACACACACACAC	14	FORWARD	284	21	54.58	42.86	4	1	TAGGACACATGAAACTTAGCC	REVERSE	434	21	55.18	42.86	5	3	CCTGCATTGTAATAACTCAGC	151	567	567	4	1	——
Unigene26813	SSR	TC	2	TCTCTCTCTCTCTC	14	FORWARD	505	21	55.13	33.33	4	2	AATTGGAAAGAAAGGATCTTG	REVERSE	647	21	55.02	42.86	7	1	AGTCAAGCCTTGCTTATACCT	143	1351	1351	6	2	——
Unigene26824	SSR	AG	2	AGAGAGAGAGAGAGAG	16	FORWARD	5	23	53.76	39.13	5	3	ACACACAAAACAACCTAGTAGTG	REVERSE	162	21	55.24	38.1	5	2	CCAGAATTTCACACCTCATTA	158	561	561	3	3	——
Unigene26829	SSR	TC	2	TCTCTCTCTCTC	12	FORWARD	8	21	55.59	42.86	2	0	CTTTCTTCTTCCATCTGTTCC	REVERSE	180	21	55.02	38.1	4	0	AGCTCTCCTTTTGTTTGACTT	173	1092	1092	2	0	——
Unigene26835	SSR	TCC	3	TCCTCCTCCTCCTCCTCC	18	FORWARD	398	21	55.22	42.86	4	0	ACCAAAAGCATTAGTCTCTCC	REVERSE	547	21	54.24	42.86	5	1	TCTGAGAGATTACTTGGCACT	150	691	691	7	3	——
Unigene26835	SSR	ACGAGG	6	ACGAGGACGAGGACGAGGACGAGG	24	FORWARD	490	21	55.5	42.86	4	2	ATAGAGCGAAGGAAGTATTCG	REVERSE	646	19	55.79	42.11	4	2	TTTTGAGATGTTGGCCTCT	157	691	691	4	0	——
Unigene26844	SSR	CA	2	CACACACACACACACACACA	20	FORWARD	316	21	54.56	42.86	4	1	CTCCCCTATCCAAAAATAGTC	REVERSE	467	21	55.72	33.33	2	1	CGCTTTTTGTAGATTGATTGA	152	567	567	6	3	——
Unigene26858	SSR	CTT	3	CTTCTTCTTCTTCTT	15	FORWARD	115	21	55.03	38.1	4	0	ACAAACATTTCCTCTTTCCTC	REVERSE	269	21	55.23	38.1	5	2	AAGTCTGGGATAAAAGTTTGC	155	1348	1348	7	2	——
Unigene26872	SSR	TG	2	TGTGTGTGTGTG	12	FORWARD	194	21	55.04	47.62	2	1	GGGATGACGAAGAAGTAGAGT	REVERSE	342	21	54.41	38.1	4	1	TTGAATTGTAGCCCTAAGAGA	149	561	561	3	1	——
Unigene26895	SSR	CCG	3	CCGCCGCCGCCGCCGCCGCCG	21	FORWARD	585	20	54.61	40	5	3	GCCTCCTTTTTCTGACAATA	REVERSE	735	21	54.7	47.62	7	3	GACTTCAAGTGGTCTCAACAC	151	1352	1352	3	0	——
Unigene26897	SSR	TTC	3	TTCTTCTTCTTCTTCTTC	18	FORWARD	149	20	55.05	40	4	2	GTAATCGCATACACCCAAAT	REVERSE	306	20	54.5	50	4	0	GGAGATGGAGAATACTGGTG	158	587	587	4	3	——
Unigene26900	SSR	TC	2	TCTCTCTCTCTCTC	14	FORWARD	37	21	54.98	47.62	8	0	AAGTGTGCACTCTCTCTGTGT	REVERSE	183	21	55.03	33.33	2	2	CAACAAATAAAGGGGAGAAAT	147	1401	1401	4	2	——
Unigene26920	SSR	TCA	3	TCATCATCATCATCA	15	FORWARD	266	21	55.13	33.33	4	2	TTGATGGGCATAATTGTAATC	REVERSE	424	21	55.07	33.33	5	2	TTTGAAAAACCAGTGCAGTAT	159	1083	1083	3	1	——
Unigene26941	SSR	CT	2	CTCTCTCTCTCTCT	14	FORWARD	21	21	55.25	42.86	3	1	TCATTCCTGTGAGAGTTTGTC	REVERSE	174	21	54.64	47.62	2	0	GACAGATAGCAGAACCAGAGA	154	1121	1121	4	2	——
Unigene26949	SSR	TG	2	TGTGTGTGTGTGTG	14	FORWARD	869	21	55.35	47.62	6	1	TTGTAGTGACGGATCAGTAGG	REVERSE	1017	21	55.37	42.86	8	3	AGCATGCTGTTCTCAGAAGTA	149	1174	1174	4	2	——
Unigene26969	SSR	GAAA	4	GAAAGAAAGAAAGAAAGAAA	20	FORWARD	337	21	54.95	42.86	4	2	TGTCCTGAGATCAAGCTATGT	REVERSE	474	21	55.78	42.86	6	2	GGGATTGCTAGTCAAGAAAAG	138	581	581	4	1	——
Unigene2700	SSR	ACC	3	ACCACCACCACCACCACC	18	FORWARD	736	21	54.86	38.1	3	2	TCTACATCATCTTGGAAAGGA	REVERSE	874	21	54.95	38.1	4	1	TTAATTCTGTTGGTCTGAGGA	139	1278	1278	3	0	——
Unigene27054	SSR	GAT	3	GATGATGATGATGAT	15	FORWARD	790	20	54.99	55	2	1	GAAGCCGAGTGTAGTGAGAC	REVERSE	945	21	54.33	33.33	5	0	TAACTGTCCATTCAATTTTCC	156	2147	2147	3	0	——
Unigene27065	SSR	TGCC	4	TGCCTGCCTGCCTGCCTGCC	20	FORWARD	939	21	55.4	33.33	3	0	TTTTCATTTGTTGGCTGATAC	REVERSE	1083	21	54.92	38.1	6	0	TATCTTTGCAAGCACCTTTAC	145	1274	1274	4	0	——
Unigene27072	SSR	AT	2	ATATATATATATATAT	16	FORWARD	984	21	55.07	42.86	4	0	AAGAGGTGGGAACAGAATTAG	REVERSE	1139	21	55.22	38.1	2	1	CAAATCCAACAACTCACAACT	156	1237	1237	4	2	——
Unigene27129	SSR	CTC	3	CTCCTCCTCCTCCTCCTCCTC	21	FORWARD	171	21	55.03	42.86	4	2	GGGAATTATACTGCTCAGGTT	REVERSE	363	21	54.54	42.86	5	3	GAATAACCTGTGGTTGTGAAC	193	1234	1234	6	3	——
Unigene27129	SSR	CTC	3	CTCCTCCTCCTCCTCCTCCTCCTC	24	FORWARD	171	21	55.03	42.86	4	2	GGGAATTATACTGCTCAGGTT	REVERSE	363	21	54.54	42.86	5	3	GAATAACCTGTGGTTGTGAAC	193	1234	1234	6	3	——
Unigene27158	SSR	AT	2	ATATATATATATATATATAT	20	FORWARD	103	21	54.53	33.33	8	2	CCTTAATTCTTGCAACAAAAG	REVERSE	263	21	55.39	33.33	4	2	CAATGCAGAGAAAATGTGAAT	161	633	633	6	0	——
Unigene27221	SSR	CT	2	CTCTCTCTCTCTCTCT	16	FORWARD	420	21	54.91	38.1	4	0	ATAGCTTCGTCCTTCATTCTT	REVERSE	571	21	54.78	52.38	2	1	AGAGAGACGGAGACAGAGAGT	152	631	631	5	3	——
Unigene27241	SSR	AT	2	ATATATATATATAT	14	FORWARD	377	21	54.91	42.86	2	2	CTTCCGCTACACAATCTCTTA	REVERSE	529	21	55.11	42.86	8	1	GCCTAACTTGAGTTGGGTATT	153	679	679	6	2	——
Unigene27300	SSR	GA	2	GAGAGAGAGAGAGAGA	16	FORWARD	1017	21	55.76	38.1	4	2	TGTTAGAATTGGTGCTGTGAT	REVERSE	1158	21	55.26	33.33	2	2	AAGCAAAAGCAAAGAAGAGAT	142	1255	1255	4	2	——
Unigene27308	SSR	TGG	3	TGGTGGTGGTGGTGG	15	FORWARD	1446	21	54.74	38.1	5	2	CCGAAATCATGTTGATAGAAC	REVERSE	1604	21	55.54	47.62	3	3	TCAACAGAGTGTAAGCACCTC	159	1843	1843	6	0	——
Unigene27342	SSR	TGC	3	TGCTGCTGCTGCTGC	15	FORWARD	231	21	54.61	47.62	2	0	CCTTCTAACCCCTCTGTAATC	REVERSE	371	21	55.16	33.33	2	0	TCAGGAAACAAACAAGAAGAA	141	667	667	5	1	——
Unigene27374	SSR	GAC	3	GACGACGACGACGAC	15	FORWARD	350	18	54.58	50	4	1	CATGACCGAGGATTTCAC	REVERSE	508	21	54.29	42.86	4	0	GTCGTTTAAGTCGTTTACTGG	159	750	750	3	1	——
Unigene27476	SSR	TC	2	TCTCTCTCTCTC	12	FORWARD	2	21	54.49	38.1	8	0	CAATATAAATTGTCCCACCAC	REVERSE	157	21	55.68	47.62	5	1	GTAATACTCCATCCTCCCTCA	156	687	687	3	0	——
Unigene27491	SSR	CT	2	CTCTCTCTCTCTCT	14	FORWARD	1137	21	55.23	42.86	5	1	CCTCAACTCCGACTTCTTATT	REVERSE	1343	21	53.59	52.38	2	0	TGAGAGAGAGAGACAGAGACC	207	1351	1351	5	0	——
Unigene27501	SSR	GAC	3	GACGACGACGACGAC	15	FORWARD	160	21	54.71	33.33	6	1	TTAGTTTGATAAACGCCATTC	REVERSE	315	21	55.57	47.62	4	2	AGTGATTCTGCCACTAGGTCT	156	717	717	4	0	——
Unigene27543	SSR	GGC	3	GGCGGCGGCGGCGGCGGC	18	FORWARD	1260	22	54.97	36.36	4	0	TGTTGCATCTTCTTCTAGTTTG	REVERSE	1396	21	55.9	38.1	4	0	TATATCCTCAAGCCAAAATCC	137	1398	1398	4	2	——
Unigene27567	SSR	CAG	3	CAGCAGCAGCAGCAG	15	FORWARD	311	21	54.75	42.86	3	2	CTTTTAGCCTCATCCACACTA	REVERSE	446	20	55.39	50	4	2	GTGGCAGCTCTGATGAGTAT	136	729	729	6	3	——
Unigene27577	SSR	CTG	3	CTGCTGCTGCTGCTGCTG	18	FORWARD	215	20	55.32	45	3	1	CTTCCGACGACACAGTATTT	REVERSE	362	21	54.87	47.62	4	1	GAGAAGTACGTTGTGATCCTG	148	717	717	5	3	——
Unigene27590	SSR	AC	2	ACACACACACAC	12	FORWARD	369	21	54.96	33.33	6	3	AAGAAATGTTTGTTGCACAGT	REVERSE	534	21	54.49	42.86	6	2	CGAGATAATATAGACCGGTGA	166	736	736	3	1	——
Unigene27625	SSR	CTT	3	CTTCTTCTTCTTCTT	15	FORWARD	417	21	54.96	47.62	4	2	TAGCTTTCAGGTACAGCAGTC	REVERSE	554	21	54.88	42.86	3	1	CTCGTCTTCATCGTTATCATC	138	719	719	2	0	——
Unigene27627	SSR	AG	2	AGAGAGAGAGAG	12	FORWARD	445	21	54.72	33.33	8	2	TAGTTTTTCATGCAAATAGGG	REVERSE	598	21	54.56	33.33	6	1	TAATTAAAATGGCAGTCCAAC	154	755	755	5	1	——
Unigene27662	SSR	AG	2	AGAGAGAGAGAG	12	FORWARD	611	21	54.56	42.86	2	0	GCACTACTTTTTCCTCCTTCT	REVERSE	762	21	54.74	42.86	4	3	GTTCGGTGCTATACTTTCTGA	152	762	762	4	1	——
Unigene27688	SSR	CCT	3	CCTCCTCCTCCTCCT	15	FORWARD	4	18	60.28	66.67	1	0	CCTCCCTCTCCCTCTCCA	REVERSE	194	21	50.65	47.62	6	0	GGAGAGAGATGAGTATACGAG	191	1774	1774	8	3	——
Unigene27745	SSR	CT	2	CTCTCTCTCTCTCT	14	FORWARD	556	21	54.85	33.33	5	0	TTGTCAACCATCTTTTCACTT	REVERSE	697	20	54.64	45	2	1	CCATTTCTCCTCATTCTGTC	142	790	790	2	0	——
Unigene27801	SSR	AT	2	ATATATATATAT	12	FORWARD	561	21	55.09	47.62	1	0	GTGTCTGTTGTCTGTTGTCCT	REVERSE	707	21	55	33.33	5	0	TCATCATGGTTTACAATTTCC	147	830	830	4	0	——
Unigene27859	SSR	GA	2	GAGAGAGAGAGAGAGAGAGAGAGAGA	26	FORWARD	763	21	55.59	38.1	6	3	GAGACGTTTCCTCAAATTTTC	REVERSE	893	21	54.8	38.1	4	2	ACATCTAATGACGAGTTGGAA	131	2898	2898	4	3	——
Unigene27881	SSR	CCA	3	CCACCACCACCACCA	15	FORWARD	660	21	55.29	42.86	3	0	AACTCATCTCCCTCATTGTCT	REVERSE	778	18	57.17	55.56	3	0	GAGGCTGTCGCTTTTGAG	119	839	839	4	2	——
Unigene27883	SSR	AAG	3	AAGAAGAAGAAGAAGAAG	18	FORWARD	224	21	54.63	47.62	7	3	GCTTCAAGGTCACCTGTACTA	REVERSE	377	21	55.05	42.86	6	0	CACAAGCTTAATCCTCACAAC	154	864	864	4	0	——
Unigene27891	SSR	TGTTT	5	TGTTTTGTTTTGTTTTGTTT	20	FORWARD	96	21	55.53	38.1	4	1	ACTCGGGCATACATTTAGTTT	REVERSE	253	21	54.92	38.1	4	1	CTGATAATGAAAGTCGATTGG	158	1741	1741	4	1	——
Unigene27912	SSR	TGA	3	TGATGATGATGATGATGATGA	21	FORWARD	488	20	54.76	50	6	2	CTGAGATGATCCTCCATAGC	REVERSE	652	21	55.29	52.38	3	0	GTAGAAGACCACCCATCTCTC	165	902	902	6	0	——
Unigene27954	SSR	TC	2	TCTCTCTCTCTC	12	FORWARD	834	21	55.13	42.86	6	0	AAGGCATTACTGCTCTCTCTT	REVERSE	988	21	55.25	33.33	3	2	TGGTTTTCCATTGTTCTATTG	155	1005	1005	3	0	——
Unigene27962	SSR	GA	2	GAGAGAGAGAGAGAGAGAGA	20	FORWARD	644	21	55.45	33.33	3	1	CAATCCAACAAAAACTCTGAA	REVERSE	792	21	55.33	33.33	4	2	CTTTCTGGGAATTTTATGCTT	149	906	906	5	3	——
Unigene27975	SSR	GAA	3	GAAGAAGAAGAAGAAGAAGAA	21	FORWARD	171	21	54.95	47.62	4	2	GAGGAGTTTTACTTCGAGAGG	REVERSE	323	21	55.41	42.86	5	3	AAACTCGAACTCTTCGTCTTC	153	949	949	6	2	——
Unigene28025	SSR	GA	2	GAGAGAGAGAGA	12	FORWARD	95	21	54.53	42.86	2	0	CGTTTTTAGCAGACATAGGAG	REVERSE	230	21	54.99	47.62	4	2	GGCTGTAGGGGTATTTGTACT	136	942	942	4	2	——
Unigene28027	SSR	ATG	3	ATGATGATGATGATG	15	FORWARD	319	21	54.95	38.1	3	0	TTCAACAAGGATAGGACAGAA	REVERSE	468	21	55.13	42.86	6	1	AGAGCTTAGCCAACTCATCTT	150	1839	1839	3	2	——
Unigene28033	SSR	CAAGGT	6	CAAGGTCAAGGTCAAGGTCAAGGT	24	FORWARD	420	21	54.67	42.86	4	2	TAGAAGACAGCATCTTGGTTC	REVERSE	571	21	55.32	38.1	4	1	TTCCATTTACTTGTGAACCTG	152	1013	1013	5	3	——
Unigene28048	SSR	CA	2	CACACACACACACACACA	18	FORWARD	26	22	54.81	31.82	6	3	CTTGCATGGAAAATACACTTTA	REVERSE	171	21	55.34	47.62	7	2	GCCTGACTGTTAGGTATCACA	146	1024	1024	4	0	——
Unigene28064	SSR	AC	2	ACACACACACACACACACACACACACAC	28	FORWARD	860	21	54.99	33.33	6	2	ATAAGTATTGCATGCGTTCAT	REVERSE	991	21	55.6	38.1	4	2	TTCAACTATAATCCAGCAACG	132	1016	1016	4	3	——
Unigene28083	SSR	TG	2	TGTGTGTGTGTG	12	FORWARD	583	21	55.15	38.1	2	2	GCTTCTCATTCCCTAACATTT	REVERSE	727	21	54.46	33.33	4	0	AAGTCAAATGAAACCAACAAG	145	1979	1979	5	2	——
Unigene2810	SSR	AAG	3	AAGAAGAAGAAGAAG	15	FORWARD	86	21	54.53	42.86	4	1	CACGCCTAATTTCTAGTTCTG	REVERSE	243	23	52.5	30.43	5	3	CTAATAAATAAGGTGAGCTTTTG	158	260	260	6	1	——
Unigene28100	SSR	CATA	4	CATACATACATACATACATA	20	FORWARD	912	21	54.43	42.86	4	1	TTAGTTTAGACATCCCACAGG	REVERSE	1083	19	50.37	36.84	4	2	GGCTCGAATCAATCTATAA	172	1083	1083	4	0	——
Unigene28173	SSR	TAT	3	TATTATTATTATTATTAT	18	FORWARD	497	21	54.84	38.1	6	3	AGGTTTTCAGCTGGTAGAAAT	REVERSE	652	21	54.83	38.1	4	2	ATTATCATCGTTGTCATCACC	156	1275	1275	3	1	——
Unigene28179	SSR	TAT	3	TATTATTATTATTAT	15	FORWARD	3	18	55.86	44.44	4	2	TGCAGGTCCCAAAACATA	REVERSE	168	21	54.71	42.86	4	3	CAAGACTCATAACTGCGATCT	166	1272	1272	4	1	——
Unigene28179	SSR	ATC	3	ATCATCATCATCATC	15	FORWARD	8	22	52.81	31.82	6	3	GTCCCAAAACATATGCTATTAT	REVERSE	160	21	53.82	38.1	5	3	ATAACTGCGATCTAAGAATGG	153	1272	1272	4	3	——
Unigene28195	SSR	TA	2	TATATATATATA	12	FORWARD	821	21	54.7	38.1	3	2	TCTGTTCAATAAAGTGGAAGC	REVERSE	982	21	54.31	38.1	5	0	ATCTGCCAGTCATCATTTTAC	162	1313	1313	5	2	——
Unigene28200	SSR	CTT	3	CTTCTTCTTCTTCTT	15	FORWARD	365	21	54.7	33.33	2	2	TCCATTTCCTTCCATAACATA	REVERSE	519	21	54.88	33.33	4	0	CTTAAAAATGAGCCGATACAA	155	1368	1368	5	0	——
Unigene28205	SSR	GA	2	GAGAGAGAGAGA	12	FORWARD	763	20	54.91	40	6	2	GTTCGTTCCAATATGTGGTT	REVERSE	903	21	55.75	42.86	8	1	CACTAGTGAAATTCCCCATCT	141	1406	1406	5	2	——
Unigene28219	SSR	GA	2	GAGAGAGAGAGA	12	FORWARD	1289	21	55.25	33.33	4	0	TTGTGATTAAGGAATTTGGTG	REVERSE	1451	22	55.22	36.36	2	0	TTATCTCCTCTCAAACAAAACC	163	1453	1453	5	2	——
Unigene28221	SSR	CAG	3	CAGCAGCAGCAGCAGCAGCAGCAG	24	FORWARD	172	21	55.98	47.62	6	1	GAGGCAGTACAACCTGAATCT	REVERSE	346	21	54.9	42.86	4	1	GAGCACATCTTCATCAACTTC	175	1509	1509	4	2	——
Unigene28225	SSR	GT	2	GTGTGTGTGTGT	12	FORWARD	4995	21	55.93	42.86	4	2	AGATTTACGGAATCACCTACG	REVERSE	5120	19	55.38	52.63	6	1	ACAGGCCTCCCTCTCTATT	126	5125	5125	3	0	——
Unigene28233	SSR	TCC	3	TCCTCCTCCTCCTCC	15	FORWARD	11	21	54.97	52.38	4	0	GTTCTAGTTCTACGGCTCTCC	REVERSE	150	21	54.88	33.33	7	0	GTGAAAATTTCTTTTGTGGTG	140	1549	1549	3	2	——
Unigene28245	SSR	AT	2	ATATATATATATATATATATATAT	24	FORWARD	1519	20	55.09	50	6	0	GAGATAGCTCACCAAGCAAC	REVERSE	1640	20	54	50	0	0	GTGTGTGTGTGTGTGTGTGT	122	1640	1640	3	2	——
Unigene28245	SSR	CCG	3	CCGCCGCCGCCGCCG	15	FORWARD	5	21	54.59	42.86	5	2	TTTAGGACTCTTACACGATGG	REVERSE	147	21	55.23	42.86	5	3	CAAGAAGTGGGTCATCAGATA	143	1640	1640	4	2	——
Unigene28247	SSR	CT	2	CTCTCTCTCTCTCTCT	16	FORWARD	24	21	55.54	33.33	5	0	AAACGGTTGAGTCATTTTCTT	REVERSE	191	21	54.36	42.86	2	1	GATGCTGATTGGAGTTGTAGT	168	1672	1672	3	0	——
Unigene28247	SSR	AT	2	ATATATATATAT	12	FORWARD	1508	20	55.25	40	4	1	CATTTTAATCAGCCACCACT	REVERSE	1664	21	55.09	38.1	7	1	TTCTCAGATTCAATCCATGTC	157	1672	1672	5	0	——
Unigene28265	SSR	CCG	3	CCGCCGCCGCCGCCGCCGCCG	21	FORWARD	46	21	55.3	42.86	3	1	GCTTCTCACAAAACCCTAACT	REVERSE	160	21	54.94	42.86	3	0	CGAGTAGTGACGAGAGAAAAA	115	1932	1932	5	1	——
Unigene28350	SSR	AT	2	ATATATATATAT	12	FORWARD	1	23	55.04	39.13	6	0	CTTGAAAGCAATCTAGAGAGAGA	REVERSE	139	21	55.05	42.86	4	0	TCTGCAAGAGAAGTTGAGAAG	139	200	200	4	1	——
Unigene28387	SSR	ATT	3	ATTATTATTATTATT	15	FORWARD	13	21	56.07	33.33	2	2	AAGCAATCAAACAACAGCATA	REVERSE	193	21	55.01	47.62	2	2	GTGTGTGTGGGTGTGTATGTA	181	200	200	4	2	——
Unigene28830	SSR	AT	2	ATATATATATATAT	14	FORWARD	26	21	54.96	38.1	4	2	CTATTGCACAGCTCGTTTATT	REVERSE	180	21	54.84	38.1	3	1	GTGGGATTTATGAGGAAAAGT	155	201	201	4	1	——
Unigene2888	SSR	GT	2	GTGTGTGTGTGTGTGTGTGTGTGTGTGT	28	FORWARD	224	21	54.74	38.1	5	1	AATTGGAGATGACTGAGTTGA	REVERSE	375	21	55.09	33.33	8	2	GAATGAGGCCTTAATCAAAAT	152	568	568	4	2	——
Unigene28913	SSR	AG	2	AGAGAGAGAGAGAG	14	FORWARD	29	21	55.07	42.86	4	2	TGGTGTGCTATTCATATACCC	REVERSE	188	21	55.35	33.33	4	2	ATTTGAGCGCATTAGTGTAAA	160	201	201	4	3	——
Unigene28929	SSR	TG	2	TGTGTGTGTGTG	12	FORWARD	64	21	55.11	38.1	4	2	TTTGACTTCTTTAGCTGTTGC	REVERSE	194	21	54.95	42.86	4	2	ATACTCTCTCAAGCATGTCCA	131	201	201	5	2	——
Unigene29038	SSR	AC	2	ACACACACACAC	12	FORWARD	11	21	55.67	42.86	4	2	CATGAGTGCTTCATTGCTAGT	REVERSE	148	21	55.64	52.38	2	0	CCACACACACACACACACTAC	138	201	201	4	3	——
Unigene29038	SSR	GT	2	GTGTGTGTGTGTGTGT	16	FORWARD	11	21	55.67	42.86	4	2	CATGAGTGCTTCATTGCTAGT	REVERSE	194	21	56.1	38.1	6	3	TAAGCATTCAAGTATGCGTGT	184	201	201	7	2	——
Unigene29066	SSR	CAT	3	CATCATCATCATCAT	15	FORWARD	4	21	54.29	38.1	4	2	TTGTAGGACTCAAATTCCATC	REVERSE	162	21	54.66	38.1	4	1	TTCTTTCAGTAGCGAACCTAA	159	201	201	5	0	——
Unigene29098	SSR	GA	2	GAGAGAGAGAGAGAGAGAGA	20	FORWARD	40	18	57.2	61.11	4	2	GTGGCGCTAGAGAAGCAC	REVERSE	192	21	55.78	38.1	4	1	AAACTCACTCCCAAATTCAAC	153	202	202	3	0	——
Unigene2924	SSR	TC	2	TCTCTCTCTCTCTC	14	FORWARD	126	21	55.18	38.1	4	0	TCAACATTTTCTGTCCATCTC	REVERSE	271	21	54.81	47.62	3	1	TAGGCTCAACTACACTCCAAG	146	1237	1237	3	1	——
Unigene2926	SSR	TG	2	TGTGTGTGTGTGTG	14	FORWARD	46	21	54.42	33.33	4	0	ATAATTTTACATCGTGCAACC	REVERSE	187	21	54.65	42.86	3	3	GAGGGGTTCAAAAAGAGTAAC	142	279	279	4	2	——
Unigene29430	SSR	AC	2	ACACACACACAC	12	FORWARD	71	21	54	33.33	4	2	ATTAAGGAAAATGGGGTTATC	REVERSE	202	22	54.69	31.82	4	3	TCACAACTTTATCGCTCTTAAA	132	202	202	5	1	——
Unigene29492	SSR	TA	2	TATATATATATA	12	FORWARD	2	21	54.6	33.33	5	1	AATGGATGATGCAATACAACT	REVERSE	166	21	54.89	33.33	5	0	TCCATAGTCAAATGGAGAAAA	165	203	203	5	1	——
Unigene29619	SSR	TCGAG	5	TCGAGTCGAGTCGAGTCGAG	20	FORWARD	7	21	55.07	33.33	4	3	AATTGAAGTGCTGTGGTTAAA	REVERSE	158	21	54.29	33.33	7	1	CAAATTTTGAGTTCGAGTTTC	152	203	203	4	2	——
Unigene2993	SSR	CT	2	CTCTCTCTCTCTCTCTCTCTCT	22	FORWARD	36	21	54.99	33.33	7	3	TGATATTGCCAAAGTCAAACT	REVERSE	182	21	55.43	33.33	3	2	ATTCTTCACATTACGCATTTG	147	258	258	4	3	——
Unigene29937	SSR	TG	2	TGTGTGTGTGTGTG	14	FORWARD	60	21	54.16	42.86	3	2	GGAGTCTGGATGTGGTATTTA	REVERSE	190	21	54.66	38.1	7	2	AAAATCCTTAGGCTAATCTCG	131	204	204	4	0	——
Unigene30063	SSR	AT	2	ATATATATATAT	12	FORWARD	56	21	56.05	47.62	7	2	ACCAGAAGACTTCAGACTTGG	REVERSE	190	21	55.22	38.1	6	3	AAGCTTTGGAGTGCTTAACTT	135	204	204	6	3	——
Unigene301	SSR	TA	2	TATATATATATA	12	FORWARD	36	21	54.75	42.86	4	0	TAGAGCCCTTTAGAATGTGTG	REVERSE	193	21	54.81	47.62	2	0	CAAAATCTCTCCCTCTCTCTC	158	607	607	4	1	——
Unigene301	SSR	GA	2	GAGAGAGAGAGA	12	FORWARD	129	21	54.99	33.33	5	0	ATTGGGTAATAATTGGCTTTC	REVERSE	275	21	54.86	38.1	6	2	TGTATCAACTTAAGGCCATGT	147	607	607	5	3	——
Unigene30107	SSR	AC	2	ACACACACACACACAC	16	FORWARD	7	21	55.48	38.1	4	2	TCAATTTCACCTAAAGACACG	REVERSE	203	21	54.01	33.33	2	2	CGTTTCTCTTTTTCCAATCTA	197	204	204	5	3	——
Unigene30131	SSR	AC	2	ACACACACACACACAC	16	FORWARD	39	18	54.33	61.11	2	0	CTGCCCCTCTCTCTACCT	REVERSE	185	21	55.13	33.33	4	0	CAGGGGGAAAATATAAAGAAA	147	204	204	5	3	——
Unigene30131	SSR	AC	2	ACACACACACACACAC	16	FORWARD	42	21	55.42	57.14	2	0	CCCCTCTCTCTACCTACACAC	REVERSE	185	21	55.13	33.33	4	0	CAGGGGGAAAATATAAAGAAA	144	204	204	5	1	——
Unigene30193	SSR	CGG	3	CGGCGGCGGCGGCGG	15	FORWARD	45	21	54.91	47.62	4	1	GTACATGCAGAAACCGTAGTC	REVERSE	163	21	54.83	33.33	2	2	TATTCGTCCTTTGTTGTTCAT	119	204	204	4	0	——
Unigene30204	SSR	AC	2	ACACACACACACACACACAC	20	FORWARD	35	21	55.55	38.1	3	1	ATTACAGCCCACAATACATCA	REVERSE	177	21	54.7	42.86	3	0	GCCTTGTTATCTTCCTAATCC	143	204	204	4	0	——
Unigene30351	SSR	GA	2	GAGAGAGAGAGA	12	FORWARD	32	21	55.28	38.1	4	1	TTCTTGAGCTATTGAAGACCA	REVERSE	191	22	55.18	31.82	6	0	AAAATATCTTGAGCAAATCACC	160	205	205	5	0	——
Unigene30368	SSR	TC	2	TCTCTCTCTCTC	12	FORWARD	20	21	55.62	47.62	3	3	GCAGTGGAAGGTAAGAGAATC	REVERSE	167	21	55.55	42.86	4	2	TGCTTGAGAACCTTAGCAGTA	148	205	205	5	0	——
Unigene30404	SSR	AG	2	AGAGAGAGAGAG	12	FORWARD	2	21	54.79	42.86	3	1	AGGGGAGTCAGAGAAAAGTAA	REVERSE	174	21	55.64	42.86	5	1	CAGGTGACACACATTTTCTTC	173	205	205	6	3	——
Unigene3045	SSR	TA	2	TATATATATATATATATA	18	FORWARD	175	21	55.08	47.62	6	3	GGACGTATATGGTCCCTAATC	REVERSE	317	21	55.75	42.86	2	2	CTACAGACAAATGAGGGGAAT	143	335	335	5	2	——
Unigene30450	SSR	CT	2	CTCTCTCTCTCTCT	14	FORWARD	8	21	54.63	42.86	2	1	CCAGCAGTTTGAGTATGAAGT	REVERSE	165	21	54.97	33.33	4	2	TTGGGTCAACAAGATTTAAGA	158	205	205	4	2	——
Unigene3065	SSR	TTC	3	TTCTTCTTCTTCTTCTTCTTCTTCTTC	27	FORWARD	41	22	54.89	36.36	6	2	CATCAATCTCAGTGCTTAGAAA	REVERSE	201	21	54.7	38.1	6	0	TTGTGAGGCTATAGATTTTGG	161	246	246	5	2	——
Unigene30657	SSR	CT	2	CTCTCTCTCTCT	12	FORWARD	28	23	52.93	30.43	4	2	TTCTAACACTTCTAATTTCCTGA	REVERSE	148	21	56.06	38.1	6	2	TACACAGATGACATTGCAACA	121	206	206	4	1	——
Unigene30660	SSR	CT	2	CTCTCTCTCTCTCTCTCT	18	FORWARD	24	21	55.26	38.1	4	1	TGTATAACTCACGCACATTCA	REVERSE	172	21	54.67	42.86	7	2	GCTAGACAAATGGTCTCTTGA	149	206	206	4	3	——
Unigene30721	SSR	GT	2	GTGTGTGTGTGTGTGTGT	18	FORWARD	54	21	54.46	38.1	4	2	TTTTGGGTTCCTACATAGTTG	REVERSE	202	18	56.31	55.56	2	0	GACTGGGGCATCTTCATC	149	206	206	3	2	——
Unigene30734	SSR	CGC	3	CGCCGCCGCCGCCGC	15	FORWARD	15	21	54.9	38.1	8	0	TTCTTTGAAGAAGTTCGAGTG	REVERSE	166	21	53.75	38.1	3	0	AGCAGGTAATCAATAAAGTGG	152	206	206	4	0	——
Unigene3078	SSR	CGC	3	CGCCGCCGCCGCCGC	15	FORWARD	10	18	54.96	50	2	2	CCCGAGGAACTAAACCAT	REVERSE	150	18	56.29	55.56	3	3	GGAGGGAGTCGGGATTAT	141	216	216	5	2	——
Unigene30901	SSR	TC	2	TCTCTCTCTCTCTCTCTCTCTC	22	FORWARD	22	21	55.08	38.1	4	2	TCTCATAGCAGATGGGTTTTA	REVERSE	175	21	55.46	47.62	4	0	AGGGAGCAGTACAGAGAAAAG	154	206	206	4	2	——
Unigene31030	SSR	TC	2	TCTCTCTCTCTCTC	14	FORWARD	4	21	54.71	42.86	6	2	CCGTTCCTTCTAAGCTTCTAT	REVERSE	148	21	53.48	33.33	4	0	AGAAGTTAAAAGCTGCAAAAC	145	207	207	8	3	——
Unigene31072	SSR	TC	2	TCTCTCTCTCTC	12	FORWARD	10	21	55.83	42.86	6	3	ATAACTGCTCCCTCATGATTC	REVERSE	163	21	54.89	38.1	7	1	TTTTGCAGACTCAAAGAAGAC	154	207	207	4	1	——
Unigene31076	SSR	AT	2	ATATATATATATATAT	16	FORWARD	52	20	55.19	40	6	2	ATCAACCATGTTTCAAGAGC	REVERSE	203	21	55.14	42.86	4	0	CCTCATCATATCTGTCTCCAA	152	207	207	3	2	——
Unigene3114	SSR	TG	2	TGTGTGTGTGTGTGTGTGTG	20	FORWARD	16	21	55.4	52.38	3	1	TACTACCCCTACTACCCCTCA	REVERSE	166	20	55.58	45	3	1	TTCTTCTCCACTGCTTTGAC	151	378	378	3	2	——
Unigene31244	SSR	AT	2	ATATATATATAT	12	FORWARD	14	21	54.89	42.86	4	2	CAATCACTTGAAAGGTACGAC	REVERSE	152	21	55.08	33.33	4	3	TCTCAATTCCAGAAAAAGTGA	139	207	207	6	0	——
Unigene3135	SSR	GA	2	GAGAGAGAGAGAGAGAGAGAGAGA	24	FORWARD	124	21	54.49	33.33	4	2	GAGTGATTCGATTTGGTAAAA	REVERSE	266	21	54.97	33.33	3	0	TTGAACAGGACCATAAAAAGA	143	300	300	4	0	——
Unigene31402	SSR	TTC	3	TTCTTCTTCTTCTTC	15	FORWARD	15	21	55.93	42.86	4	2	AGTAATCTTTCCCACGTATCG	REVERSE	172	21	55.58	42.86	4	0	AGTCTCAGCTTCCTTCTTTTG	158	208	208	4	0	——
Unigene31439	SSR	CAA	3	CAACAACAACAACAA	15	FORWARD	46	21	56.11	38.1	3	2	CGTCCAATCAACTCAATCATA	REVERSE	202	19	55.96	47.37	5	3	CTTACGGACCATCATCGTT	157	208	208	4	1	——
Unigene3146	SSR	GAC	3	GACGACGACGACGAC	15	FORWARD	223	20	55.62	45	3	3	GACGATGACGAAGTTGAATC	REVERSE	370	20	55.54	45	2	0	ACCAACACCATCACCAATAC	148	625	625	5	1	——
Unigene3158	SSR	GA	2	GAGAGAGAGAGAGAGAGAGAGAGAGAGAGAGA	32	FORWARD	122	21	55.28	38.1	7	2	TGAAGAAATTCTGACCAGCTA	REVERSE	275	21	54.85	33.33	5	0	TGACTTGTCTTGGACATTTTT	154	416	416	5	2	——
Unigene31599	SSR	AT	2	ATATATATATATAT	14	FORWARD	32	21	55.33	33.33	4	0	CTTTACAAAACCCATTCAACA	REVERSE	201	21	55.46	38.1	5	0	AGCTGCTCCAGATTTATTTTC	170	208	208	4	1	——
Unigene31822	SSR	TC	2	TCTCTCTCTCTCTC	14	FORWARD	30	21	54.97	42.86	4	0	CCTTTACTCGACTCCTTTTTC	REVERSE	202	21	55.23	42.86	2	0	TAACAGAGTAGCCCAACAGAA	173	209	209	5	3	——
Unigene319	SSR	AC	2	ACACACACACACAC	14	FORWARD	208	21	54.88	47.62	7	1	GCAGACAGCCTGATCTACTAA	REVERSE	364	23	52.03	34.78	6	2	CCTATATGTGCATGTATGTATGT	157	401	401	4	1	——
Unigene31962	SSR	GA	2	GAGAGAGAGAGAGA	14	FORWARD	60	21	55.58	42.86	4	2	ACGTAATTCTGTGCTGAGTTG	REVERSE	209	22	54.36	40.91	3	2	GCTTAGTTGATGTATTGTGCTC	150	209	209	3	1	——
Unigene32123	SSR	TG	2	TGTGTGTGTGTGTGTGTGTG	20	FORWARD	44	21	54.95	47.62	4	0	GTTCGTAGAAAAGAGGGAGAG	REVERSE	189	21	55.51	33.33	3	2	TAACTTGCGGTTGCTTATTTA	146	210	210	4	0	——
Unigene32259	SSR	CA	2	CACACACACACACACA	16	FORWARD	2	21	54.27	38.1	3	2	TTTACATTGACTCTCCGCTAT	REVERSE	156	21	55.25	42.86	3	2	GCTCTCTTCAAATCCTCTGAT	155	210	210	4	2	——
Unigene32492	SSR	GA	2	GAGAGAGAGAGAGAGA	16	FORWARD	5	20	55.54	40	4	0	CTGGCACTTGTTTCAGTTTT	REVERSE	165	21	55.01	38.1	6	2	AATCTGGGGTTAGATCAAAAG	161	211	211	4	3	——
Unigene32494	SSR	GA	2	GAGAGAGAGAGAGA	14	FORWARD	35	21	54.55	42.86	3	0	GGACGATAGAAGGGATTTTAC	REVERSE	161	21	55.26	38.1	2	1	CCACATAAACACGAACAAACT	127	211	211	4	1	——
Unigene32502	SSR	CCAA	4	CCAACCAACCAACCAACCAA	20	FORWARD	16	21	55.32	47.62	3	3	ACCAACTCTTGTCCCTACTGT	REVERSE	181	19	55.09	42.11	4	2	GAAGGAAGGCATTGTTGAT	166	211	211	4	2	——
Unigene326	SSR	TG	2	TGTGTGTGTGTG	12	FORWARD	545	21	54.46	38.1	4	2	GTCATGCCTATTGCTATTGAT	REVERSE	683	21	54.97	33.33	6	2	CAGAATTCATTGGAAACAAAG	139	730	730	4	3	——
Unigene3264	SSR	TC	2	TCTCTCTCTCTCTCTCTCTCTCTCTC	26	FORWARD	430	21	54.87	33.33	4	2	CAAACATATCCAAATCACCAT	REVERSE	579	21	55.11	38.1	2	0	TAAAGAAATGACGGAGACAGA	150	662	662	4	1	——
Unigene32729	SSR	CT	2	CTCTCTCTCTCTCT	14	FORWARD	68	20	55.47	35	6	2	GGCGTTGAATTCTTTAATCA	REVERSE	204	21	55.13	38.1	2	2	TGTTGGAGGCGTAGATAAATA	137	211	211	4	3	——
Unigene3288	SSR	AC	2	ACACACACACACAC	14	FORWARD	83	21	55.05	38.1	3	1	TAATCTTTGTGCCTCAGTGTT	REVERSE	240	21	54.5	33.33	4	0	TCAACACAAGCATATTAACGA	158	535	535	5	2	——
Unigene32883	SSR	GCA	3	GCAGCAGCAGCAGCA	15	FORWARD	24	21	55.11	42.86	8	0	CCATACATGTACTCCTCCAAA	REVERSE	185	18	54.63	50	4	2	CAGCCAGCTAAAGCATTC	162	212	212	3	1	——
Unigene33230	SSR	TG	2	TGTGTGTGTGTGTGTGTG	18	FORWARD	5	21	54.49	38.1	3	2	GCTTCTCTTTGTTCATCACAT	REVERSE	154	21	55.3	38.1	4	0	AAGGTGGAATCTTCATTCTGT	150	212	212	3	2	——
Unigene33319	SSR	CG	2	CGCGCGCGCGCG	12	FORWARD	32	21	55.11	33.33	5	2	GTGTTTTTGAAAGTGTTTTGC	REVERSE	165	21	54.56	38.1	6	3	CCATGTCGCATTAATAAGTCT	134	213	213	3	0	——
Unigene3346	SSR	AC	2	ACACACACACAC	12	FORWARD	97	21	55.04	33.33	5	2	TTGACACGGCTTATTAAACAT	REVERSE	271	21	55.26	42.86	4	1	GGAGCCAGATTTTACGTTACT	175	311	311	4	2	——
Unigene33476	SSR	CA	2	CACACACACACACACACA	18	FORWARD	26	22	54.54	40.91	3	1	TCAGGTAGTAGAAGATGCGTAA	REVERSE	170	21	54.84	38.1	7	2	GTTTGAAAATGTCGAACTCAC	145	213	213	3	2	——
Unigene33604	SSR	CATC	4	CATCCATCCATCCATCCATC	20	FORWARD	11	19	54.29	42.11	4	0	ATTTACAAAAGCCCCTCAC	REVERSE	115	21	55.75	47.62	4	2	GAAGATGAGGTGGTACGAGAT	105	213	213	5	1	——
Unigene33608	SSR	TG	2	TGTGTGTGTGTGTGTGTG	18	FORWARD	36	21	55.4	33.33	3	2	GTTTCCATCACAGCAAAAATA	REVERSE	197	21	55.19	38.1	4	0	TGCAAAGAATGGAGATAGAGA	162	213	213	5	0	——
Unigene3361	SSR	AGG	3	AGGAGGAGGAGGAGGAGG	18	FORWARD	80	21	55.56	33.33	4	2	ATATGTGGAATATGCGAATGA	REVERSE	236	21	55.38	42.86	6	0	TACTTGATCACTCTTGCCATC	157	261	261	4	2	——
Unigene33618	SSR	GT	2	GTGTGTGTGTGT	12	FORWARD	47	21	55.39	38.1	4	2	GATTCAGGACAGCAATTTACA	REVERSE	212	20	54.74	60	0	0	CCTCTCTCTCCCTCTCTCTC	166	214	214	4	0	——
Unigene33649	SSR	AG	2	AGAGAGAGAGAGAG	14	FORWARD	25	21	55.18	33.33	4	0	TGGCACTAGGAAAACATAAAA	REVERSE	201	21	54.85	42.86	4	1	TTCAAAGAGATGGCTAGTGAG	177	214	214	6	0	——
Unigene33657	SSR	CT	2	CTCTCTCTCTCT	12	FORWARD	62	21	54.68	47.62	7	2	CTAGAGGCCGTCTCTTTCTAT	REVERSE	194	21	54.92	38.1	4	3	TTCGGGTATGAAGATTACTCA	133	214	214	4	1	——
Unigene33858	SSR	GT	2	GTGTGTGTGTGTGTGTGTGT	20	FORWARD	63	20	55.43	50	6	1	ACGATGCTATGTAGCCAGAC	REVERSE	213	21	55.64	38.1	4	2	TGAAAGTTCTCGTTGATTACG	151	214	214	4	2	——
Unigene34031	SSR	CG	2	CGCGCGCGCGCGCGCG	16	FORWARD	75	21	55.61	42.86	5	3	GGCGGTCGATAACTTTTATAC	REVERSE	182	21	55.02	47.62	4	2	GCAGTACAAAGTAGAGCCGTA	108	213	213	5	3	——
Unigene34091	SSR	TG	2	TGTGTGTGTGTGTG	14	FORWARD	28	20	55.22	40	5	0	ATTGTAACCAATACCCCACA	REVERSE	190	21	55.05	42.86	4	2	CATGTGAAGGACAAACTTAGC	163	215	215	4	0	——
Unigene3442	SSR	GTCG	4	GTCGGTCGGTCGGTCGGTCG	20	FORWARD	222	21	55.65	33.33	4	0	CATGAAATCTCGAATAAGCAA	REVERSE	370	21	55.84	52.38	5	2	ACCCTCTCCTACCATAGGTCT	149	551	551	3	1	——
Unigene3445	SSR	CTG	3	CTGCTGCTGCTGCTG	15	FORWARD	9	21	54.6	33.33	6	2	TTGCAACAGTTCTTTAACACA	REVERSE	184	18	56.05	50	4	2	TCACAACAGCTTCCGTGT	176	593	593	4	3	——
Unigene3445	SSR	CGA	3	CGACGACGACGACGACGA	18	FORWARD	168	18	56.05	55.56	4	3	CACGGAAGCTGTTGTGAC	REVERSE	412	21	54.87	47.62	5	0	ACTGAGTGAGAGTGGAACAGA	245	593	593	5	2	——
Unigene34492	SSR	AG	2	AGAGAGAGAGAGAGAG	16	FORWARD	68	21	55.84	47.62	1	0	CTTCTTCTCCTCTTCCTTGTG	REVERSE	214	21	55.44	38.1	2	1	TCAAGGTTCATTCTGTTTCTG	147	216	216	5	0	——
Unigene34497	SSR	AC	2	ACACACACACACACACACAC	20	FORWARD	62	21	54.08	42.86	4	2	TTACTACTTACCAGGGTGCAT	REVERSE	207	21	55.18	33.33	4	2	TGCAATTTAGGTGAAAAGGTA	146	216	216	4	3	——
Unigene34549	SSR	GT	2	GTGTGTGTGTGTGTGTGTGTGT	22	FORWARD	3	21	55.09	38.1	2	0	CCTTGTCTTTTACCTCCATTT	REVERSE	178	21	55.09	38.1	2	0	AAATAAAGAAGGGTGGTTGAG	176	216	216	5	2	——
Unigene34577	SSR	CT	2	CTCTCTCTCTCTCT	14	FORWARD	40	20	55.28	45	7	2	CCGAAGACACTGTCAAATCT	REVERSE	185	21	55.82	38.1	5	3	GAAACTGGGAGCATTATGATT	146	216	216	4	3	——
Unigene3459	SSR	CGC	3	CGCCGCCGCCGCCGCCGC	18	FORWARD	391	21	54.82	42.86	4	0	TTCCGTTACTGTTGCTAGTTC	REVERSE	556	21	54.47	38.1	3	3	CCCAACTTTATCATCAGAGAA	166	924	924	5	3	——
Unigene34678	SSR	AT	2	ATATATATATAT	12	FORWARD	7	23	53.81	30.43	8	2	TCAATGTATTGATAAGTCTTTGG	REVERSE	171	21	55.14	33.33	3	2	ATAAATCCCCCAATCAGAATA	165	216	216	4	1	——
Unigene34684	SSR	CAC	3	CACCACCACCACCAC	15	FORWARD	4	19	55.42	47.37	2	0	AGACGAGCAAAGTGGAAAC	REVERSE	162	19	55.26	47.37	4	1	ACCTCGGTTTGTTCAAGAG	159	216	216	5	1	——
Unigene34709	SSR	ATC	3	ATCATCATCATCATCATC	18	FORWARD	52	21	54.97	33.33	4	1	CAAATCTTTTTCAGTCATTGG	REVERSE	201	21	55.59	38.1	4	0	TTATCTTAAATGGGAGGCTGT	150	216	216	4	0	——
Unigene34728	SSR	GA	2	GAGAGAGAGAGAGA	14	FORWARD	24	21	55.23	42.86	3	1	CCTATGAAAGACTGTTGCTTG	REVERSE	169	21	56.03	38.1	3	0	CAGGATAATGGGGAATAAATG	146	216	216	3	0	——
Unigene3475	SSR	CT	2	CTCTCTCTCTCT	12	FORWARD	29	21	55.68	42.86	5	2	AAGCAGAAATTCGAGAGCTAC	REVERSE	250	21	55.76	47.62	4	0	ATATCACAGTCCCTCTCCTTG	222	582	582	5	1	——
Unigene3480	SSR	TC	2	TCTCTCTCTCTCTCTCTC	18	FORWARD	133	21	55.15	38.1	8	0	TTGTGTTAACCAATTCAGACC	REVERSE	285	21	55.69	38.1	7	3	TGAAAGATCAGATTCTTGCTG	153	348	348	4	1	——
Unigene34829	SSR	AG	2	AGAGAGAGAGAGAG	14	FORWARD	1	21	54.58	42.86	2	0	TATCTCAATCTTCTGCCTCAC	REVERSE	155	21	54.36	42.86	4	2	GCAAACCTCACTTTATAGACG	155	217	217	3	1	——
Unigene3484	SSR	AG	2	AGAGAGAGAGAGAGAG	16	FORWARD	653	21	54.52	33.33	6	0	GAAGCTAGCGCAAATAATAAA	REVERSE	808	19	54.77	36.84	4	1	AAGTTCACGTTTTCCGATT	156	809	809	4	3	——
Unigene3493	SSR	GCA	3	GCAGCAGCAGCAGCAGCA	18	FORWARD	161	21	55.66	33.33	2	1	GGATTGTTTTTCGTATGGATT	REVERSE	315	21	54.96	33.33	4	0	GATTTTGAATTGACGACTTTG	155	946	946	4	0	——
Unigene3494	SSR	GA	2	GAGAGAGAGAGAGAGAGAGAGAGA	24	FORWARD	52	20	55.15	45	4	0	CATATCTGTGCGATGAGTTG	REVERSE	195	21	54.49	33.33	6	3	TTTCGGACCTTATAATCAATG	144	750	750	4	1	——
Unigene34967	SSR	CGTC	4	CGTCCGTCCGTCCGTCCGTCCGTC	24	FORWARD	17	21	55.02	42.86	5	2	TGATGTCTCACTCATCGTGTA	REVERSE	182	21	54.84	42.86	3	2	GATTGAGAGGGAGAATGAGAT	166	217	217	6	3	——
Unigene34983	SSR	TTATT	5	TTATTTTATTTTATTTTATT	20	FORWARD	12	21	55.07	33.33	4	0	TTGCACTGTTTAATTCAGGTT	REVERSE	178	22	54.54	31.82	8	3	CATTCATCATATGGAAAATGAC	167	217	217	4	2	——
Unigene3501	SSR	GAC	3	GACGACGACGACGACGAC	18	FORWARD	276	21	54.5	42.86	4	2	TTGGTACGTGGATTAAGGTAG	REVERSE	438	21	54.64	38.1	3	1	CAACCCTTGTTAGTTTTCTCA	163	589	589	4	1	——
Unigene35138	SSR	TG	2	TGTGTGTGTGTG	12	FORWARD	1	20	52.56	35	4	2	CCCCCTTAACCATAATAAAT	REVERSE	150	20	54.78	35	4	2	ACAGATGTTTTTGGCTTCAT	150	217	217	4	3	——
Unigene35138	SSR	TA	2	TATATATATATA	12	FORWARD	2	21	53.23	33.33	4	2	CCCCTTAACCATAATAAATTG	REVERSE	147	21	54.35	33.33	4	2	GATGTTTTTGGCTTCATGTAT	146	217	217	4	3	——
Unigene35181	SSR	CA	2	CACACACACACA	12	FORWARD	70	21	55.26	38.1	4	2	CATTAGCCTTCATTGTCATGT	REVERSE	207	23	50.59	30.43	5	2	ATATAATAATCCATAGTGTGTGC	138	218	218	4	0	——
Unigene3520	SSR	CT	2	CTCTCTCTCTCTCTCTCTCTCTCT	24	FORWARD	38	21	55.22	42.86	4	3	TTCTGTCTCGATTGTCCATAC	REVERSE	172	21	55.6	42.86	3	2	CCGTCTTGTTTCACATCATAC	135	1119	1119	3	2	——
Unigene35237	SSR	ATT	3	ATTATTATTATTATT	15	FORWARD	32	21	56.32	38.1	4	2	ATCTGTTGATTGGCTTGATCT	REVERSE	182	20	55.62	55	6	2	GCTCAGTGTATACCCAGGTG	151	218	218	3	1	——
Unigene35274	SSR	TC	2	TCTCTCTCTCTC	12	FORWARD	72	21	55.01	42.86	4	2	GAGTGAATCCTTTGAAGTCCT	REVERSE	209	20	55.83	35	6	3	AAATGCATGAAGCTGTTGAT	138	218	218	3	0	——
Unigene354	SSR	TA	2	TATATATATATATATATATATA	22	FORWARD	33	21	54.96	47.62	4	0	GAACCAACCACCTCTCTAGTT	REVERSE	179	21	55.51	38.1	3	1	GGAAGAAGAAACGAAATCATC	147	246	246	3	1	——
Unigene354	SSR	TG	2	TGTGTGTGTGTGTGTGTGTGTGTG	24	FORWARD	33	21	54.96	47.62	4	0	GAACCAACCACCTCTCTAGTT	REVERSE	179	21	55.51	38.1	3	1	GGAAGAAGAAACGAAATCATC	147	246	246	3	1	——
Unigene35455	SSR	GT	2	GTGTGTGTGTGTGTGT	16	FORWARD	33	21	55.12	42.86	4	3	GGGGGAATGTTAGTGTAATTC	REVERSE	207	22	54.88	50	2	0	CACTTCATCTCTCTCTCTCTCC	175	218	218	4	0	——
Unigene35476	SSR	CT	2	CTCTCTCTCTCTCTCTCT	18	FORWARD	15	21	55.23	42.86	5	0	CGAGTCTCCAATACCTTCTTT	REVERSE	155	21	54.78	33.33	4	2	TTGGACTTTGGGAACATATAA	141	218	218	5	2	——
Unigene35648	SSR	AC	2	ACACACACACACACAC	16	FORWARD	1	21	54.53	33.33	3	3	GAAAAAGCAGACAAACATCAT	REVERSE	137	21	54.48	47.62	2	2	CACTCACTCCTCTTCCATCTA	137	219	219	4	1	——
Unigene3566	SSR	GGATC	5	GGATCGGATCGGATCGGATC	20	FORWARD	361	21	55.94	42.86	4	2	CTTCAGCTTCAGGGATTTAAG	REVERSE	498	21	55.1	33.33	8	2	TCTGAAATCAGAAACTTGCAT	138	523	523	6	3	——
Unigene35836	SSR	CTGGGA	6	CTGGGACTGGGACTGGGACTGGGA	24	FORWARD	31	18	54.96	50	2	0	CGGAAACCATAACCCTCT	REVERSE	214	19	55.91	47.37	4	0	AGATCCACCATTTCCTCCT	184	219	219	5	0	——
Unigene35859	SSR	AC	2	ACACACACACAC	12	FORWARD	76	22	54.92	31.82	4	1	TCGACTCTCCATTCTAATTTTT	REVERSE	219	21	55.4	38.1	6	2	TGAATGAGTACGGAATTCAAG	144	219	219	6	2	——
Unigene35894	SSR	AAAGA	5	AAAGAAAAGAAAAGAAAAGAAAAGA	25	FORWARD	55	21	55.04	38.1	7	3	TACATGACACTGTGATCGAAA	REVERSE	203	21	53.88	33.33	5	0	CAGCATGAAGTTTATTCCTTT	149	219	219	4	3	——
Unigene3600	SSR	TCC	3	TCCTCCTCCTCCTCC	15	FORWARD	22	18	55.79	61.11	2	0	CTCCTCGTCTTCGTCCTC	REVERSE	189	18	55.33	55.56	4	1	CTCCTTCGAGTCCGAGTT	168	211	211	4	1	——
Unigene36042	SSR	GCCTC	5	GCCTCGCCTCGCCTCGCCTC	20	FORWARD	13	18	53.44	44.44	4	2	GGCAGATCCCAAAATCTA	REVERSE	175	21	55.04	38.1	5	3	CACAAAACTAATACGGCATTC	163	220	220	3	0	——
Unigene36126	SSR	CA	2	CACACACACACA	12	FORWARD	57	21	55.23	38.1	6	1	GGAAAGCAGGTGTTTTAATCT	REVERSE	212	23	54.99	34.78	8	0	GCTTAAGCAAATTACTAGTTCCA	156	220	220	4	1	——
Unigene36197	SSR	TC	2	TCTCTCTCTCTCTCTCTC	18	FORWARD	68	21	55.13	33.33	3	2	TCTTTCTTTATTGGTCGTCAA	REVERSE	215	21	55.36	42.86	6	2	AAGTAAGTTGAGCGAGCTCTT	148	220	220	5	3	——
Unigene36231	SSR	AG	2	AGAGAGAGAGAG	12	FORWARD	28	21	54.84	33.33	6	0	CTGCTATTGCAAAAAGAAAAG	REVERSE	159	21	55.76	38.1	5	0	GATGGCATTGTTGTGTAAAAG	132	220	220	5	2	——
Unigene36265	SSR	GCATT	5	GCATTGCATTGCATTGCATT	20	FORWARD	2	19	54.48	47.37	4	2	CCTCATGTTCGTGCTGTAT	REVERSE	131	21	54.52	33.33	8	1	CCTAATTGCTTCATGAATTGT	130	220	220	5	0	——
Unigene36350	SSR	CCA	3	CCACCACCACCACCA	15	FORWARD	26	21	55.35	42.86	4	0	CACATATTGTTCCATCTCCAC	REVERSE	176	21	54.59	38.1	2	0	ACAGAGACAAAAACGAAGATG	151	221	221	5	3	——
Unigene3641	SSR	TC	2	TCTCTCTCTCTCTCTCTCTCTCTCTCTCTC	30	FORWARD	210	21	55.32	38.1	4	0	TTGGTACTGAAACCATTCTTG	REVERSE	359	21	55.29	47.62	4	2	AGGTTTGAGTAGAGCTGTTCC	150	621	621	8	1	——
Unigene3658	SSR	GA	2	GAGAGAGAGAGAGAGA	16	FORWARD	2	19	53.54	47.37	5	2	GCGTTCTCAGATTGTTAGC	REVERSE	146	21	54.43	38.1	4	0	GGGATCTGCTTCTTTTTATCT	145	811	811	5	1	——
Unigene3658	SSR	AAG	3	AAGAAGAAGAAGAAG	15	FORWARD	284	21	54.66	38.1	6	2	TGTACATATTGTTGGCATACG	REVERSE	427	21	55.73	42.86	3	2	ATCTACAAACCTCGCAGAACT	144	811	811	5	0	——
Unigene3661	SSR	AGA	3	AGAAGAAGAAGAAGAAGA	18	FORWARD	239	19	54.8	47.37	4	2	AGGTGTTTCTCCAAGCTGT	REVERSE	409	18	55.43	55.56	3	2	CACTCAACTCACCCGAGA	171	459	459	4	1	——
Unigene36680	SSR	TTA	3	TTATTATTATTATTA	15	FORWARD	76	21	55.1	33.33	4	2	CGCGTTCTATTTTTCTTGTTA	REVERSE	222	20	55	40	5	2	GATCTTTCTGCAAATCCTTG	147	222	222	4	0	——
Unigene36785	SSR	GGC	3	GGCGGCGGCGGCGGC	15	FORWARD	33	19	55.3	52.63	4	1	GTAACGTGGGTCAATCTCC	REVERSE	184	21	54.9	42.86	5	0	CGATCATCTCACATAGAAAGG	152	222	222	3	2	——
Unigene36797	SSR	AT	2	ATATATATATAT	12	FORWARD	72	21	54.16	38.1	7	2	CCTGTGTTCATTGAATATCCT	REVERSE	220	21	54.32	33.33	5	3	AAACACTGATTTGAAGGCTTA	149	222	222	5	2	——
Unigene36818	SSR	TA	2	TATATATATATATA	14	FORWARD	7	21	55.94	33.33	5	0	TTAATGGTTAATTGGGATGGT	REVERSE	146	21	55.38	42.86	7	2	ATATCAGGACGTGATGGTACA	140	222	222	3	1	——
Unigene3682	SSR	TCT	3	TCTTCTTCTTCTTCT	15	FORWARD	219	21	54.91	33.33	5	0	ATGGCATGATTGAACTAGAAA	REVERSE	377	21	54.9	42.86	4	0	AAGATTTTGTCTCCCACCTAC	159	561	561	3	0	——
Unigene37144	SSR	TG	2	TGTGTGTGTGTGTGTGTG	18	FORWARD	53	21	55.06	38.1	3	2	GGTGATGTTTGTGGAGATAAA	REVERSE	208	18	57.79	61.11	2	0	GCCCATCGTCCTCTCTCT	156	223	223	4	3	——
Unigene37181	SSR	ATT	3	ATTATTATTATTATTATT	18	FORWARD	48	21	54.83	33.33	4	0	TTCACTTGCTCAATTTTCTTC	REVERSE	197	21	54.92	38.1	6	1	GGAAATTTGTTAGTTGGTCCT	150	223	223	6	0	——
Unigene37235	SSR	TGC	3	TGCTGCTGCTGCTGC	15	FORWARD	33	21	54.94	33.33	6	0	GTAAAATAACAGCTGCCAAAA	REVERSE	185	21	54.58	33.33	8	2	CAGAAAATCGATTCCTTATCA	153	223	223	4	0	——
Unigene3728	SSR	GT	2	GTGTGTGTGTGTGTGT	16	FORWARD	99	21	55.01	42.86	3	1	ATCTTTGGTCTCCTCAACTTC	REVERSE	248	21	54.89	33.33	4	0	TGATCCTTAACATTCTCCAAA	150	324	324	5	1	——
Unigene37460	SSR	GT	2	GTGTGTGTGTGTGT	14	FORWARD	73	21	54.79	33.33	4	0	ATCTGTGCATCTCATTGTTTT	REVERSE	219	21	54.29	33.33	4	1	CATGGATGTTCTTCAATCTTT	147	224	224	5	0	——
Unigene3754	SSR	GAG	3	GAGGAGGAGGAGGAG	15	FORWARD	701	21	54.77	33.33	7	1	CCGATTTTTCAACAATATCAC	REVERSE	845	21	55.2	38.1	3	0	ATTCTCATTGCTTCACACATC	145	1262	1262	6	3	——
Unigene37627	SSR	TCCCT	5	TCCCTTCCCTTCCCTTCCCT	20	FORWARD	28	22	54.78	45.45	8	0	CTAGAATATGTTCTCGGTCCTC	REVERSE	177	21	55.1	38.1	4	2	CGTTTGATTGACATCTACCAT	150	224	224	4	1	——
Unigene3765	SSR	CT	2	CTCTCTCTCTCTCTCT	16	FORWARD	127	21	54.99	33.33	2	2	TCTTGTTGGATTTGTTGCTAT	REVERSE	276	21	54.74	38.1	7	1	TCAAACTGAATCTGAGATGGT	150	2652	2652	4	1	——
Unigene37686	SSR	GT	2	GTGTGTGTGTGT	12	FORWARD	26	21	55.14	42.86	4	3	GGATTTAGATGACCTGCTCTT	REVERSE	173	22	54.04	45.45	6	3	TCGTTCTATGCTAGAGAGTGAC	148	224	224	4	2	——
Unigene37707	SSR	AGC	3	AGCAGCAGCAGCAGC	15	FORWARD	48	21	54.94	42.86	3	3	GCCAGAAACCTAATAAAGAGG	REVERSE	219	21	53.69	42.86	6	3	CGTGTACAGATGATACTGCAT	172	224	224	3	1	——
Unigene37792	SSR	GT	2	GTGTGTGTGTGT	12	FORWARD	44	21	55.41	42.86	2	0	ACTCTCTTCTCGTTTTCGTTC	REVERSE	196	21	55.28	42.86	4	2	CAGTACCAAGTCCGATGAATA	153	225	225	4	3	——
Unigene37950	SSR	CT	2	CTCTCTCTCTCT	12	FORWARD	1	21	54.01	42.86	5	3	GCACTGCTAATTTCTGAGTCT	REVERSE	159	21	54.67	33.33	5	1	GACAGAAAAAGTTTCGATTCA	159	225	225	6	3	——
Unigene3804	SSR	GT	2	GTGTGTGTGTGTGTGTGTGTGTGT	24	FORWARD	443	21	55.34	42.86	4	1	ATAGTGCAGTTGTCAGAATGG	REVERSE	591	21	54.58	52.38	6	0	CACACGTGACTCTCTCTCTCT	149	674	674	4	1	——
Unigene3804	SSR	AG	2	AGAGAGAGAGAGAGAGAGAGAGAGAGAGAGAGAGAG	36	FORWARD	493	21	55.8	52.38	1	0	GTGTGTGTGTGTGTGTGAGAG	REVERSE	642	20	55.06	40	8	2	GAAATTTCTGGCTCCCTTAT	150	674	674	3	1	——
Unigene3810	SSR	CA	2	CACACACACACACACACACACACA	24	FORWARD	17	21	54.62	38.1	3	1	GGCATCTTCTATCTGAAAACA	REVERSE	166	21	55.25	42.86	4	2	ACTTACAGTGATTGCTGGCTA	150	481	481	4	2	——
Unigene38117	SSR	AC	2	ACACACACACACACAC	16	FORWARD	25	21	54.47	38.1	6	1	GCATTCGACATCTAATCAAGT	REVERSE	146	21	55.3	42.86	2	1	ACACTTTACATACGGGGAACT	122	225	225	4	3	——
Unigene38125	SSR	CA	2	CACACACACACACACACACA	20	FORWARD	35	21	54.85	42.86	3	0	TTGAAAGATAGCCTGAGAGTG	REVERSE	191	21	54.75	38.1	4	0	CTTGGTTAAAAGTTGTGTGCT	157	225	225	3	0	——
Unigene38126	SSR	TG	2	TGTGTGTGTGTGTGTGTG	18	FORWARD	4	21	55.36	33.33	7	2	TGATTCAATGAAAACTCGTTC	REVERSE	148	21	55.14	47.62	4	2	CATCTTCTCCTCGACCTCTAT	145	225	225	4	0	——
Unigene3813	SSR	TTA	3	TTATTATTATTATTA	15	FORWARD	141	21	54.79	38.1	4	0	GTATATCGCTTGCTTGTGTTT	REVERSE	292	21	55.17	47.62	4	2	AGCCTCGTATAGATGGAGTTC	152	962	962	4	0	——
Unigene38204	SSR	AG	2	AGAGAGAGAGAGAGAGAG	18	FORWARD	76	21	55.29	47.62	6	2	TCCGATTGTGTCTAGTCAGTC	REVERSE	222	21	54.32	33.33	4	3	TGATGAAGTTAAAAGCCACTT	147	226	226	4	1	——
Unigene3833	SSR	TG	2	TGTGTGTGTGTGTGTGTGTG	20	FORWARD	179	21	55.35	38.1	3	3	AAGAAAAAGAATCGTCAGAGG	REVERSE	325	22	54.91	36.36	4	2	TCAAACTACCTTTTCAGGAACT	147	473	473	5	1	——
Unigene38388	SSR	AC	2	ACACACACACAC	12	FORWARD	19	21	55.41	33.33	4	0	TTGAATTTATGTTCGAGTTGG	REVERSE	174	21	55.03	42.86	4	0	GTTAATACTGAAGGGGATGCT	156	226	226	4	0	——
Unigene38418	SSR	CG	2	CGCGCGCGCGCGCG	14	FORWARD	45	21	55.38	47.62	4	1	GGAAACTTCACCTTGTCCTAC	REVERSE	194	21	54.19	38.1	4	0	TGGTATATTCGATCTTGCTCT	150	226	226	3	0	——
Unigene38429	SSR	GA	2	GAGAGAGAGAGAGAGA	16	FORWARD	3	23	52.51	30.43	7	3	AGGTTTATGCAACTTAGATAATG	REVERSE	158	21	54.85	38.1	4	2	ACATCACAACTCTGCATCTTT	156	226	226	5	2	——
Unigene38506	SSR	TCA	3	TCATCATCATCATCA	15	FORWARD	26	18	55.83	50	8	2	CATGGTCATGTCCGTGAT	REVERSE	169	21	55.33	42.86	2	2	AGAGAAGTGAAGAAGGAATGC	144	226	226	4	2	——
Unigene38519	SSR	CT	2	CTCTCTCTCTCT	12	FORWARD	19	20	55.33	30	4	1	TTTTATCCCAAATTCCCTTT	REVERSE	158	21	55.25	42.86	3	2	GGAAGCAGAGAGAGAATCAAT	140	226	226	5	1	——
Unigene386	SSR	TC	2	TCTCTCTCTCTC	12	FORWARD	147	21	54.43	38.1	4	2	AAATTAACCTTACCCTGAAGC	REVERSE	297	21	54.91	38.1	5	2	GGAATAAATCATTGCACAGAG	151	304	304	3	2	——
Unigene38646	SSR	CAC	3	CACCACCACCACCAC	15	FORWARD	68	21	54.25	38.1	3	0	CGATTTACTCATTCTTCTTGG	REVERSE	226	21	56.94	38.1	5	3	GCGAACGAAAGTTTACATGAT	159	227	227	5	1	——
Unigene3868	SSR	CT	2	CTCTCTCTCTCTCT	14	FORWARD	66	21	54.96	38.1	5	1	CCTCAGAGCAAACAAAAGTAA	REVERSE	212	21	54.34	38.1	5	0	AACTCAGTATTTGGGTGTTTG	147	681	681	6	3	——
Unigene38802	SSR	TC	2	TCTCTCTCTCTC	12	FORWARD	76	21	55	47.62	4	0	CCTTAGTAGGCTTCCTTGTTC	REVERSE	227	21	54.16	33.33	8	2	GGGGTTGTCATGATAAAATAA	152	227	227	3	2	——
Unigene38934	SSR	TCT	3	TCTTCTTCTTCTTCT	15	FORWARD	74	21	55.77	42.86	6	2	CACGATTGATGAAACCTGTAG	REVERSE	226	22	54.9	40.91	5	0	CGAGTCTTAGATGATTTTCTCC	153	228	228	4	2	——
Unigene390	SSR	TG	2	TGTGTGTGTGTG	12	FORWARD	344	21	55.36	38.1	6	0	CCCTTCTTTAAATACGATGCT	REVERSE	489	21	54.97	47.62	4	0	CAGTTCTAACACCAGACCAAG	146	642	642	3	2	——
Unigene39009	SSR	CA	2	CACACACACACA	12	FORWARD	48	21	54.91	33.33	4	2	TACTTGATTGGCATCTTGATT	REVERSE	189	21	54.89	38.1	5	0	GCAAGTTTTGAAAGACAGAGA	142	228	228	5	2	——
Unigene39013	SSR	GGGGGT	6	GGGGGTGGGGGTGGGGGTGGGGGT	24	FORWARD	77	21	54.95	38.1	4	2	TAAAACCACTTCAGGATCTCA	REVERSE	228	21	54.96	42.86	5	0	GGTTTTGGGTCGTATTACTCT	152	228	228	6	1	——
Unigene39058	SSR	ACG	3	ACGACGACGACGACGACG	18	FORWARD	33	21	55.23	38.1	4	2	GTGGATACGACTGAAAATTGA	REVERSE	164	19	55.28	42.11	2	1	CAAAAGGTGAATGTGGTGA	132	228	228	3	1	——
Unigene39096	SSR	TC	2	TCTCTCTCTCTCTCTCTCTC	20	FORWARD	22	20	55.37	55	2	0	CCTCCCACCTCTCTTCTATC	REVERSE	171	21	54.92	42.86	2	0	ATGCTGTTTCTTCCTCTCTCT	150	228	228	2	0	——
Unigene39096	SSR	GCT	3	GCTGCTGCTGCTGCTGCTGCT	21	FORWARD	22	20	55.37	55	2	0	CCTCCCACCTCTCTTCTATC	REVERSE	171	21	54.92	42.86	2	0	ATGCTGTTTCTTCCTCTCTCT	150	228	228	2	0	——
Unigene39221	SSR	GAA	3	GAAGAAGAAGAAGAAGAA	18	FORWARD	48	21	54.99	33.33	6	2	TGATTAAGCACTTCCAACATT	REVERSE	192	21	55.61	33.33	6	2	AATTTGTGGGCTTATATGCTT	145	228	228	5	2	——
Unigene39257	SSR	CT	2	CTCTCTCTCTCT	12	FORWARD	83	21	55.1	33.33	4	1	CATTTGGAAAAAGCTATGATG	REVERSE	224	21	54.82	33.33	6	0	TTAGAAGAAATGCAATTGAGG	142	229	229	5	0	——
Unigene39279	SSR	CT	2	CTCTCTCTCTCTCTCTCTCT	20	FORWARD	14	21	55.36	42.86	6	2	AAGATTCAGTGCACAACACTC	REVERSE	152	21	54.61	38.1	6	0	GTTAACCTCTGCACCAATAAA	139	229	229	5	0	——
Unigene39315	SSR	AG	2	AGAGAGAGAGAG	12	FORWARD	1	21	54.11	42.86	3	0	GTGACAAGAAATACAGGTGGT	REVERSE	118	21	54.38	38.1	3	0	TTTACATCTCCAAACTTCCAC	118	229	229	4	3	——
Unigene39380	SSR	TTC	3	TTCTTCTTCTTCTTCTTC	18	FORWARD	23	21	55.18	38.1	2	0	TTGGTTTCTCTCATCACATTC	REVERSE	174	20	55.83	45	4	1	ACAGTTTCAGATCGTGCAGT	152	229	229	3	1	——
Unigene39396	SSR	GGC	3	GGCGGCGGCGGCGGC	15	FORWARD	20	21	54.92	42.86	3	0	AGATTAGAGGGTAAGGCAAGA	REVERSE	173	20	55.91	50	4	1	CTCTCCAGATTCAACGTCAG	154	229	229	4	0	——
Unigene39475	SSR	AAC	3	AACAACAACAACAACAAC	18	FORWARD	16	21	54.36	33.33	3	2	CGTATGATGAACCTGAAAAAT	REVERSE	198	21	54.76	38.1	4	0	AAGCCCTTTTACTCTTCTTTG	183	229	229	4	1	——
Unigene39506	SSR	GA	2	GAGAGAGAGAGAGAGA	16	FORWARD	48	21	56.24	38.1	7	3	TGGACACTGATCATCATTCAT	REVERSE	193	21	54.92	42.86	5	3	GAAGTTTGAAAGTCACACCTG	146	229	229	4	1	——
Unigene39517	SSR	AC	2	ACACACACACACACAC	16	FORWARD	39	21	55.01	42.86	5	1	GCAAGTATCTCTCTTGCTGAA	REVERSE	188	21	55.3	33.33	2	1	GCATTTGTCTGTGTTTTCATT	150	229	229	4	2	——
Unigene39538	SSR	CT	2	CTCTCTCTCTCT	12	FORWARD	5	18	62.8	66.67	6	2	GGGCTCCAACGCGTACAG	REVERSE	162	21	56.04	38.1	2	2	TAAATAAAACCCCAACAGAGC	158	229	229	4	1	——
Unigene39554	SSR	CA	2	CACACACACACA	12	FORWARD	9	21	55.18	33.33	4	0	TGCACTCATCTTTTTGACTTT	REVERSE	166	21	55.24	42.86	4	1	TAACGGTACACCCAATAACAG	158	229	229	4	2	——
Unigene3956	SSR	CGTCGC	6	CGTCGCCGTCGCCGTCGCCGTCGC	24	FORWARD	134	21	54.88	38.1	3	2	TAAGCCTCAAATCAAGTTCTG	REVERSE	329	21	57.32	42.86	8	2	ACAAGCGTAAGCATTACGAAG	196	487	487	3	1	——
Unigene39629	SSR	TG	2	TGTGTGTGTGTGTG	14	FORWARD	30	21	55.35	47.62	4	0	CCCTATCGTCATATCCTTCTC	REVERSE	209	21	54.79	38.1	3	0	GCTTCTGGTAAGACAAAACAA	180	230	230	4	1	——
Unigene3964	SSR	TG	2	TGTGTGTGTGTGTGTGTGTGTGTG	24	FORWARD	746	20	55.19	45	5	3	ACTGTAGCTTCGACTGGAAA	REVERSE	913	21	54.78	47.62	5	0	CCTTCAAGACACCAACTACAC	168	917	917	5	3	——
Unigene39668	SSR	TC	2	TCTCTCTCTCTCTCTCTCTC	20	FORWARD	55	21	55.22	38.1	6	2	ATCTCATTCTTCTCCATGGTT	REVERSE	208	21	55.27	33.33	5	1	AACACAATATGCCAATTCAAG	154	230	230	3	1	——
Unigene39676	SSR	GA	2	GAGAGAGAGAGA	12	FORWARD	32	21	54.2	38.1	3	2	GAGGAAACTTAGGGTGAAAAT	REVERSE	184	21	54.91	38.1	4	0	GAATTGAGGCTATGTTTGATG	153	230	230	6	2	——
Unigene39869	SSR	GTC	3	GTCGTCGTCGTCGTC	15	FORWARD	3	18	55.78	50	2	0	GGGCTCTTTGTTTCCTTG	REVERSE	157	21	54.49	38.1	6	0	ACTCAAACATTTGCCTAACAC	155	230	230	5	1	——
Unigene39942	SSR	TC	2	TCTCTCTCTCTCTC	14	FORWARD	8	21	54.33	33.33	4	1	TTGCATCATAAATCTCAGTCA	REVERSE	143	21	54.91	38.1	5	3	GCCACAAATTGAGAATATCAG	136	231	231	5	2	——
Unigene39995	SSR	AC	2	ACACACACACACACACAC	18	FORWARD	45	21	54.47	38.1	3	3	ATTAGGTATTTGCGTTGTCAC	REVERSE	182	21	53.99	33.33	4	0	AGAAGAAGTTGATGAAATGGA	138	231	231	4	2	——
Unigene40014	SSR	AC	2	ACACACACACACACAC	16	FORWARD	7	22	53.91	50	3	3	TCTCTCTCTCTCTCTCACACAG	REVERSE	168	21	55.24	38.1	4	2	CTCTGATTCCAACCATTTGTA	162	231	231	3	1	——
Unigene40118	SSR	GCC	3	GCCGCCGCCGCCGCC	15	FORWARD	3	20	54.95	40	6	2	ATTGGTTTCATGAGATCTGG	REVERSE	159	21	54.92	38.1	4	0	AAGAACTCAAGAGGGAGAAAA	157	231	231	7	1	——
Unigene4016	SSR	AC	2	ACACACACACAC	12	FORWARD	72	21	54.61	33.33	4	1	AACATGGCAAACTATTTCAAG	REVERSE	224	21	54.81	33.33	6	3	TGTACAATTGAAATGGGCTAT	153	620	620	7	3	——
Unigene40283	SSR	TA	2	TATATATATATATA	14	FORWARD	57	21	55.04	42.86	6	3	TTGGCCACTGTAGGTCTATTA	REVERSE	210	21	54.98	42.86	5	2	TCGGAGGTAGTGACTGAATTA	154	232	232	4	2	——
Unigene40288	SSR	TG	2	TGTGTGTGTGTGTG	14	FORWARD	81	21	55.35	42.86	8	2	AAAGATAGGCCTAGATGTTCG	REVERSE	223	21	55.16	38.1	6	2	TGTTAAGGTTATCAAGCTCCA	143	232	232	4	1	——
Unigene40344	SSR	TG	2	TGTGTGTGTGTGTG	14	FORWARD	6	21	55.57	33.33	4	0	TTCAATGTTCTATTGCTTTGG	REVERSE	154	21	55.95	33.33	8	3	CCCAATTGGAGAATCTAAAAA	149	232	232	4	1	——
Unigene40353	SSR	GA	2	GAGAGAGAGAGA	12	FORWARD	48	22	54.98	45.45	4	1	AGTGGAGTTATGACAAGGTCTC	REVERSE	231	19	54.44	47.37	3	0	CCGTCCAAACTTCTCTTCT	184	232	232	6	0	——
Unigene40394	SSR	TAAT	4	TAATTAATTAATTAATTAAT	20	FORWARD	5	21	55.46	33.33	4	0	AATATGCTTCTTTGGCTTTTC	REVERSE	170	21	55.97	33.33	4	0	TAAGAAACATGAAGCAATCCA	166	232	232	7	3	——
Unigene4044	SSR	AC	2	ACACACACACACACACAC	18	FORWARD	154	21	55.87	52.38	4	2	CGACGGAGAGAGAGTTAAGAC	REVERSE	293	21	54.2	42.86	4	0	CGAGTACGTTGTCTAATTTCC	140	319	319	4	3	——
Unigene40637	SSR	AG	2	AGAGAGAGAGAGAG	14	FORWARD	16	21	54.38	33.33	5	1	TTTGATGATGACATTGATGAG	REVERSE	166	21	55.38	38.1	5	2	AAGTTGACCACTCTTTTCCAT	151	232	232	3	3	——
Unigene40712	SSR	AGA	3	AGAAGAAGAAGAAGA	15	FORWARD	1	21	54.32	33.33	3	2	TTCTGGCTTACTGTGAAAAAT	REVERSE	194	21	54.76	38.1	4	0	CTTCATGTTGTTCTTCTTGCT	194	233	233	4	0	——
Unigene40796	SSR	AG	2	AGAGAGAGAGAG	12	FORWARD	40	21	55.13	38.1	6	2	AGATTTCAATCAGTTGGTGTG	REVERSE	186	21	54.89	47.62	5	3	CTTCAGTGGTTGACTGTCTTC	147	233	233	5	1	——
Unigene40824	SSR	CT	2	CTCTCTCTCTCT	12	FORWARD	107	21	55.76	42.86	4	2	CTTCCTTCTCATCCTTTTGAG	REVERSE	232	20	54.9	40	2	0	GTTCTGGGCTGATTTTATTG	126	233	233	4	0	——
Unigene4089	SSR	TTG	3	TTGTTGTTGTTGTTGTTG	18	FORWARD	228	21	55.04	47.62	4	0	CTCCAGCATAGAGTCACAAAC	REVERSE	378	21	55.48	38.1	6	2	CAGAATCAGGATTGAGCATAA	151	526	526	4	0	——
Unigene40914	SSR	AC	2	ACACACACACACAC	14	FORWARD	14	20	55.16	45	2	0	GCCAACAAAACAAGAGAGAG	REVERSE	172	21	54.52	33.33	6	2	CTTTCTTTATGCATGGACATT	159	233	233	5	1	——
Unigene40933	SSR	TCT	3	TCTTCTTCTTCTTCT	15	FORWARD	61	21	55.55	42.86	4	3	CCTTGTTATACGCTTGGTGTA	REVERSE	211	21	55.11	42.86	5	0	ATGAATTGTGTCAGTGAGGAG	151	233	233	3	0	——
Unigene40982	SSR	CAG	3	CAGCAGCAGCAGCAG	15	FORWARD	33	21	54.89	33.33	5	2	CTCAATTCTTGATGGAAAATG	REVERSE	184	20	55.78	45	2	0	GTTCACTCTTGGGTTCCTTT	152	234	234	4	3	——
Unigene41002	SSR	AC	2	ACACACACACACAC	14	FORWARD	41	21	54.02	33.33	5	0	ATTAAATCAACACCAACCATC	REVERSE	185	21	54.97	42.86	6	0	GCATCTAAATGTCCAGTCAAG	145	234	234	4	1	——
Unigene41038	SSR	TG	2	TGTGTGTGTGTGTG	14	FORWARD	85	21	55.39	42.86	8	3	TCGTTTCCTACGCGTATACTA	REVERSE	234	22	54.96	45.45	5	0	CGTGACTCAGAATGACACTAAC	150	234	234	3	1	——
Unigene41047	SSR	CTG	3	CTGCTGCTGCTGCTG	15	FORWARD	68	21	55.04	42.86	6	2	TCCTCCTTCCTTAATGATCTC	REVERSE	228	18	58.59	55.56	6	2	GTTGACGTCGGCGATATG	161	234	234	3	2	——
Unigene41054	SSR	GT	2	GTGTGTGTGTGT	12	FORWARD	74	21	54.91	38.1	3	2	CTTCATCCTCATTTTATGTGC	REVERSE	227	21	54.96	42.86	6	2	TCCCTTACACGTTTACACCTA	154	234	234	4	3	——
Unigene41054	SSR	TCT	3	TCTTCTTCTTCTTCTTCTTCT	21	FORWARD	24	21	54.93	33.33	3	0	TTGTCGTCTTTTTCATCATCT	REVERSE	162	21	55.24	42.86	4	0	AGAACTGCACCATAAACACAC	139	234	234	4	2	——
Unigene41131	SSR	CG	2	CGCGCGCGCGCG	12	FORWARD	27	22	55.02	31.82	8	2	TGCTTCGGGTAAATATTTTAGT	REVERSE	161	20	54.84	40	4	2	TACATACCATTCACGCATGT	135	234	234	4	1	——
Unigene41150	SSR	TG	2	TGTGTGTGTGTGTG	14	FORWARD	87	21	54.64	38.1	4	2	GTTCAATTCATATCTCCATGC	REVERSE	229	21	55.14	42.86	4	2	ATATAGACGGTTGGGTGATCT	143	234	234	4	2	——
Unigene4118	SSR	ATC	3	ATCATCATCATCATC	15	FORWARD	121	21	55.15	38.1	4	0	AGAAAAATAGCTTCCCATCAC	REVERSE	243	21	55.77	38.1	4	2	GCCCTTATTCATACGATTGAT	123	271	271	4	3	——
Unigene41193	SSR	AG	2	AGAGAGAGAGAG	12	FORWARD	81	20	55	35	7	3	ATTGATTTCTGGAAGCAAGA	REVERSE	227	21	55.56	38.1	7	0	TATTGTCAATGCTTGAAGAGG	147	234	234	6	3	——
Unigene41289	SSR	TG	2	TGTGTGTGTGTGTGTG	16	FORWARD	1	22	54.54	31.82	4	2	CTCTTTTATATGCCCGATTATT	REVERSE	163	21	55.09	38.1	5	2	AATACATGAAACCAGTCATGC	163	234	234	4	1	——
Unigene41311	SSR	TC	2	TCTCTCTCTCTCTC	14	FORWARD	40	21	54.85	47.62	4	2	GAAGCATGAGAGTTGTGTACC	REVERSE	186	21	54.85	38.1	6	0	AGATATCAATGTGTGGGAATG	147	235	235	3	1	——
Unigene4136	SSR	TC	2	TCTCTCTCTCTCTCTC	16	FORWARD	269	21	55.08	38.1	6	1	GTTTGAGCGCTACATAAAGAA	REVERSE	426	23	55.04	30.43	2	0	AGAGAAGAATGAACACAAAAAGA	158	631	631	4	0	——
Unigene41362	SSR	AT	2	ATATATATATAT	12	FORWARD	40	21	55.01	42.86	4	2	TAGACAGAGAAGATGCAAAGC	REVERSE	194	21	55.35	47.62	5	1	TCCCGCTATTAGGTTACTCTC	155	235	235	4	3	——
Unigene41385	SSR	GA	2	GAGAGAGAGAGA	12	FORWARD	8	23	53.06	30.43	4	2	TTTCTTCTCTCTCTAACAAACAA	REVERSE	147	21	54.58	42.86	2	2	GGTTGGCTGTGAAGTAATCTA	140	235	235	5	0	——
Unigene41574	SSR	GGT	3	GGTGGTGGTGGTGGT	15	FORWARD	17	19	54.96	52.63	2	1	AGGGAGAGATGGGGATACT	REVERSE	155	21	55.02	42.86	5	2	CTCAACACCGTGCTATAAATC	139	235	235	3	1	——
Unigene41614	SSR	CA	2	CACACACACACACACACACA	20	FORWARD	16	21	55.28	33.33	7	2	TGCACATGTAACATTAAACGA	REVERSE	170	21	54.55	42.86	3	0	GGTCAGAAATGGATGTGATAG	155	235	235	5	1	——
Unigene41670	SSR	GT	2	GTGTGTGTGTGTGT	14	FORWARD	44	21	55.1	33.33	2	0	TTGTTTGTCGTCTTTCTTGTT	REVERSE	204	21	55.63	38.1	4	3	TAAAATCGTTGTTCAGACAGC	161	236	236	4	1	——
Unigene4169	SSR	TC	2	TCTCTCTCTCTC	12	FORWARD	72	21	55.15	38.1	4	0	GTATTTGCAGAAGGAGGATTT	REVERSE	241	21	55.17	42.86	6	1	GTGGTGATCCACAACATAATC	170	313	313	4	3	——
Unigene4173	SSR	CTT	3	CTTCTTCTTCTTCTTCTT	18	FORWARD	2134	21	55.11	42.86	4	1	TTTTCCTCTCACTAGGCTCTT	REVERSE	2278	21	54.83	38.1	6	0	AGGTTCATCAACAGAAGTCAA	145	2414	2414	3	2	——
Unigene41764	SSR	TC	2	TCTCTCTCTCTCTC	14	FORWARD	12	20	55.1	30	3	0	TTTTCTTCATTGCTTGGTTT	REVERSE	167	23	54.94	30.43	6	0	GGGTTAACTTATTGGATTTTCTT	156	236	236	3	0	——
Unigene41788	SSR	TTC	3	TTCTTCTTCTTCTTC	15	FORWARD	11	21	55.9	42.86	3	2	GCCAGGAACTAATCACATTCT	REVERSE	150	21	55.15	38.1	6	2	CAATGCATAGGTTGGTTACAT	140	236	236	4	1	——
Unigene41804	SSR	AGA	3	AGAAGAAGAAGAAGA	15	FORWARD	75	21	54.5	33.33	2	0	TGAACAAAAGAAATCCAGAAC	REVERSE	236	21	54.48	42.86	4	2	ATAAGGAGAGGCTTTTGTCTC	162	236	236	7	3	——
Unigene41887	SSR	TG	2	TGTGTGTGTGTGTGTG	16	FORWARD	11	21	54.79	42.86	2	0	GCTTATCAACAACATCCACTC	REVERSE	166	21	54.55	38.1	5	0	TAGGAAATTGAACTTGTCTGG	156	236	236	4	2	——
Unigene41931	SSR	GGA	3	GGAGGAGGAGGAGGA	15	FORWARD	80	18	56.47	61.11	2	0	AAGGAGGGGGTAGTGGAG	REVERSE	210	21	54.49	42.86	5	2	TCCTATGCTCTGTAACATTCC	131	236	236	4	2	——
Unigene41950	SSR	CG	2	CGCGCGCGCGCGCG	14	FORWARD	6	21	54.65	42.86	4	3	ATGTCGTGATCTGTTGAGTCT	REVERSE	175	20	55.5	40	3	2	ATCAACGGATTTACTGGTCA	170	236	236	7	3	——
Unigene4223	SSR	GCC	3	GCCGCCGCCGCCGCC	15	FORWARD	117	21	55.18	33.33	7	2	TCAAGACTTGCAAAAAGTGAT	REVERSE	260	21	55.28	47.62	4	3	GAAACTGCACAGAACAGCTAC	144	610	610	4	1	——
Unigene42235	SSR	GGA	3	GGAGGAGGAGGAGGA	15	FORWARD	18	21	55.12	42.86	4	3	TACAACTTCCACTCTTGCAGT	REVERSE	181	21	55.16	38.1	4	2	CAGGATCAGAATTGGTTGATA	164	237	237	4	1	——
Unigene42239	SSR	GGT	3	GGTGGTGGTGGTGGT	15	FORWARD	59	21	55.27	47.62	8	2	CTCCTAAATCCATGGACTACC	REVERSE	221	21	54.03	33.33	4	2	TTGATGTAAATGTTCAAGCTG	163	237	237	4	1	——
Unigene42324	SSR	CTGT	4	CTGTCTGTCTGTCTGTCTGTCTGT	24	FORWARD	89	20	55.33	40	3	2	CAAACAGGTAACAGCCAAAT	REVERSE	238	20	54	50	0	0	ACACACACACACACACACAC	150	238	238	2	0	——
Unigene42369	SSR	AAG	3	AAGAAGAAGAAGAAG	15	FORWARD	33	21	55.18	38.1	5	2	AACATTGTCACCGAAGTAATG	REVERSE	188	21	54.65	33.33	6	2	TTCTTATTTGAATTCCTGTGC	156	238	238	4	1	——
Unigene42437	SSR	GT	2	GTGTGTGTGTGT	12	FORWARD	49	20	55.01	40	5	0	ATCGGATTTCCTCTTCTTTC	REVERSE	197	21	54.75	42.86	4	1	GTACACACAAACTTGCTCACA	149	238	238	3	0	——
Unigene42437	SSR	TG	2	TGTGTGTGTGTG	12	FORWARD	49	20	55.01	40	5	0	ATCGGATTTCCTCTTCTTTC	REVERSE	204	21	55.52	42.86	8	3	GTTACGCGTACACACAAACTT	156	238	238	3	0	——
Unigene42439	SSR	ATT	3	ATTATTATTATTATTATT	18	FORWARD	40	21	55.79	38.1	6	3	TGAAAGAATGTGGAGATCTGA	REVERSE	227	21	55.09	38.1	5	0	TAATGCAGTGCTAAAAAGGAG	188	238	238	3	0	——
Unigene42629	SSR	TC	2	TCTCTCTCTCTC	12	FORWARD	22	21	55.11	42.86	3	2	TTTCTCTCCCTTCTTAGCACT	REVERSE	176	21	54.99	42.86	5	3	TGTGTGTATGTCCGACTTGTA	155	239	239	3	1	——
Unigene42703	SSR	AG	2	AGAGAGAGAGAG	12	FORWARD	78	21	54.91	33.33	2	0	GCAGAGAGAAAACAAACAAAA	REVERSE	225	20	56.82	45	4	3	ATAGGTTTTCTTGGCGTCAC	148	239	239	7	3	——
Unigene42786	SSR	TTGAA	5	TTGAATTGAATTGAATTGAA	20	FORWARD	33	21	54.39	42.86	5	0	AGGTTTAGTGACTTGGTGTTG	REVERSE	189	21	54.33	33.33	4	2	TTCATCTCTTGTGATTGCATA	157	239	239	3	1	——
Unigene4280	SSR	TCTCGA	6	TCTCGATCTCGATCTCGATCTCGA	24	FORWARD	22	20	55.45	45	6	0	CAATTGAACCTGCTCTGTCT	REVERSE	165	20	55.19	40	8	2	ACCATGTCACGGACATAAAT	144	211	211	4	0	——
Unigene42840	SSR	AT	2	ATATATATATAT	12	FORWARD	26	21	54.99	38.1	6	2	CCAAACATTATTTCAGCTGTC	REVERSE	170	21	54.86	38.1	4	0	TTTGATGTGGCTATAAGGTGT	145	239	239	5	2	——
Unigene4292	SSR	TCG	3	TCGTCGTCGTCGTCG	15	FORWARD	369	21	55.02	38.1	6	0	CAAAGAAATCGTTGTTCTCAC	REVERSE	513	21	54.71	42.86	4	3	CGAAATCTGCTATCACAGTCT	145	699	699	4	0	——
Unigene42929	SSR	GA	2	GAGAGAGAGAGA	12	FORWARD	15	20	55.22	55	2	1	AGTAGGAGGGGTGAGTGAGT	REVERSE	151	21	55.46	38.1	4	0	GGATAGAGCTTTCTGCATTTT	137	239	239	2	0	——
Unigene42937	SSR	CT	2	CTCTCTCTCTCTCT	14	FORWARD	60	19	55.21	36.84	4	3	CAAAACAACGGGAGAATTT	REVERSE	209	21	55.74	38.1	6	2	TTATTAGTTGATCACGCAAGC	150	239	239	4	0	——
Unigene42960	SSR	GT	2	GTGTGTGTGTGTGT	14	FORWARD	82	21	54.49	38.1	3	2	CTCAGTGGCAAATCATCTTAT	REVERSE	231	21	54.99	33.33	4	3	TCTCCACTGCAAATGTAAAAT	150	240	240	6	3	——
Unigene43043	SSR	TG	2	TGTGTGTGTGTGTGTGTG	18	FORWARD	85	21	54.41	38.1	3	2	ATGAACACCACACCATTTAGT	REVERSE	240	21	54.97	47.62	5	3	CTGTTGTTCTTAGTGGTCCAG	156	240	240	6	2	——
Unigene43114	SSR	AG	2	AGAGAGAGAGAGAGAGAGAGAG	22	FORWARD	90	21	54.98	38.1	4	2	TAACAGACATCCAATTCCATC	REVERSE	237	21	54.23	38.1	6	0	ATATATGGCCTGTTATTGGTG	148	240	240	6	3	——
Unigene43166	SSR	TA	2	TATATATATATATA	14	FORWARD	42	21	55.67	42.86	6	1	TCTCGTTAATTACTGCACTGG	REVERSE	190	21	55.05	33.33	2	1	CAAACAAGAACCAAAAATCAG	149	240	240	5	2	——
Unigene43197	SSR	GA	2	GAGAGAGAGAGAGA	14	FORWARD	71	21	54.96	33.33	2	0	ACCTGATTTTTGCTTCTTTCT	REVERSE	238	21	54.6	42.86	6	1	TCACATCTGACAACAACTCTG	168	240	240	4	0	——
Unigene43305	SSR	TA	2	TATATATATATATA	14	FORWARD	18	20	55.86	40	4	3	ATTGGAGATCCGGTGATTAT	REVERSE	144	21	55.24	38.1	4	2	CTTCATGTCCCTCAATTTACA	127	241	241	4	1	——
Unigene43481	SSR	AG	2	AGAGAGAGAGAGAGAG	16	FORWARD	54	21	55.73	38.1	2	0	AAGAAAAGACAAAGCGAGAAG	REVERSE	175	21	55.26	38.1	2	0	TTTTCTTCTCACACAACCATC	122	241	241	7	2	——
Unigene43568	SSR	GC	2	GCGCGCGCGCGC	12	FORWARD	75	20	56.07	50	4	1	AGATGAGGTAGGCTTTCCAG	REVERSE	240	21	54.91	47.62	2	0	TACCCTCTATCCTCTTCCATC	166	241	241	6	1	——
Unigene43666	SSR	TG	2	TGTGTGTGTGTG	12	FORWARD	53	21	55.26	42.86	3	3	CCAGGAGAAGAGAAAAGTGTT	REVERSE	196	21	54.99	33.33	3	2	TGGCAACAAAGTCAATCTAAT	144	242	242	4	1	——
Unigene43805	SSR	AC	2	ACACACACACAC	12	FORWARD	27	21	54.62	42.86	6	2	GAATGGACAAGTACGTTCATC	REVERSE	175	21	54.67	42.86	2	0	ACCCTCTTTCTCTTGTTCTGT	149	242	242	5	0	——
Unigene43825	SSR	AAT	3	AATAATAATAATAAT	15	FORWARD	1	21	56.26	42.86	2	0	CGTGAAAGAAGGGTAAAGAGA	REVERSE	196	21	55.23	47.62	2	0	GTTCTGGCTGTGTCTGTATGT	196	242	242	4	1	——
Unigene43991	SSR	TC	2	TCTCTCTCTCTCTC	14	FORWARD	73	21	54.95	38.1	4	2	CAAGGAAAATTCACTCATCTG	REVERSE	243	19	51.46	47.37	4	2	TGGTGGAGAGAGCTACATA	171	243	243	4	2	——
Unigene44014	SSR	AG	2	AGAGAGAGAGAG	12	FORWARD	68	21	54.36	42.86	5	3	GCAATATGGAGTTCTGACAGT	REVERSE	215	21	54.63	33.33	4	2	ACGTATTTCCCTTTCTTGAAT	148	243	243	4	1	——
Unigene4422	SSR	GCT	3	GCTGCTGCTGCTGCT	15	FORWARD	79	21	55.82	38.1	4	2	GGCAAAGGATATGAAAGACAT	REVERSE	245	21	55.14	42.86	3	0	ATAATGCTCCTCCACTTTCTC	167	365	365	5	3	——
Unigene44356	SSR	GT	2	GTGTGTGTGTGT	12	FORWARD	4	21	54.73	42.86	4	2	TAGAACCTGCGGTGAATATAG	REVERSE	149	21	54.03	42.86	8	2	CAACTAGAGCTCGACTTCATT	146	244	244	4	3	——
Unigene44413	SSR	AC	2	ACACACACACACACACACAC	20	FORWARD	7	19	55.2	52.63	5	3	CTCAGCAGCTCTTCACAGA	REVERSE	166	21	54.99	33.33	5	2	AATTATTGTGAGCCAAAGTCA	160	244	244	5	1	——
Unigene44488	SSR	TGGAG	5	TGGAGTGGAGTGGAGTGGAG	20	FORWARD	128	21	55.29	52.38	2	1	GGTGGATGAGAGTAAGAGGAC	REVERSE	241	20	55.98	50	2	0	CAACTCAAGACAGCAACCTC	114	244	244	4	2	——
Unigene44561	SSR	GT	2	GTGTGTGTGTGTGT	14	FORWARD	22	21	55.66	38.1	6	2	CATTGCTTCAATTGCTAGTGT	REVERSE	140	21	55.05	38.1	4	0	TGTCTACATGACCTTGCTTTT	119	245	245	3	3	——
Unigene4472	SSR	AT	2	ATATATATATATATATATAT	20	FORWARD	261	21	54.78	33.33	4	2	ACCAGGCATTCTTTTAATCTT	REVERSE	411	21	54.55	38.1	4	2	TTCCTTTCATACCTTTGACTG	151	437	437	4	0	——
Unigene44754	SSR	TG	2	TGTGTGTGTGTGTG	14	FORWARD	12	20	50.25	30	2	0	TTGTTATTGTTGTTGTGTTG	REVERSE	147	21	54.41	33.33	4	2	TACAAATGAAAGGGGTAATTG	136	245	245	4	0	——
Unigene44762	SSR	AC	2	ACACACACACAC	12	FORWARD	55	21	55.77	47.62	4	0	GTTGGTGATAGCTGTGAGATG	REVERSE	204	21	54.54	38.1	5	2	CTGACGAATTTCCCTTATACA	150	245	245	3	2	——
Unigene44829	SSR	CA	2	CACACACACACA	12	FORWARD	70	21	55.2	42.86	2	2	TCTCTCACACGCTTCAGTAAT	REVERSE	194	21	55.25	52.38	3	0	CTGTGGGGCTACTATCTCTCT	125	245	245	4	0	——
Unigene44854	SSR	GGT	3	GGTGGTGGTGGTGGTGGT	18	FORWARD	97	21	56.3	33.33	6	0	ATGGTTCTTCATGCATTCTTT	REVERSE	240	21	54.62	42.86	4	2	GACGACACTGAAATTGATACC	144	246	246	4	0	——
Unigene44859	SSR	GA	2	GAGAGAGAGAGA	12	FORWARD	6	20	54.04	40	2	0	GATTTGATGCTTTCTCCTTC	REVERSE	157	21	55.11	42.86	4	2	CCACCACAGACCAGATATAAA	152	246	246	3	1	——
Unigene44859	SSR	AG	2	AGAGAGAGAGAG	12	FORWARD	6	20	54.04	40	2	0	GATTTGATGCTTTCTCCTTC	REVERSE	157	21	55.11	42.86	4	2	CCACCACAGACCAGATATAAA	152	246	246	3	1	——
Unigene44869	SSR	CT	2	CTCTCTCTCTCT	12	FORWARD	62	20	56.45	50	5	3	ATCGCTCTACACAGCAGCTA	REVERSE	245	18	55.08	50	5	2	TACTATTAGGCGCGATGC	184	246	246	5	2	——
Unigene44893	SSR	CA	2	CACACACACACACA	14	FORWARD	41	21	55.49	42.86	4	3	AAACATAGTCTGCATCTGTGC	REVERSE	212	23	53.03	39.13	4	1	CACACATACAACTACTTCTCACA	172	246	246	8	3	——
Unigene4493	SSR	AC	2	ACACACACACACACACAC	18	FORWARD	1	23	54.79	43.48	2	0	CCAAACACTACAGATACACACAC	REVERSE	202	20	54.53	40	6	2	AAGTTGGCCACTAAATATGC	202	446	446	4	0	——
Unigene44963	SSR	AGG	3	AGGAGGAGGAGGAGGAGG	18	FORWARD	101	20	55.76	50	4	2	AGCGTGTATGAGCATCTAGC	REVERSE	233	18	61.06	61.11	4	3	CGCCTGCACCAACAGTCT	133	246	246	4	1	——
Unigene4497	SSR	GTT	3	GTTGTTGTTGTTGTT	15	FORWARD	2	18	62.36	66.67	2	0	GCTGTGGTCGTGGTGGTG	REVERSE	189	21	55.34	42.86	4	1	GGTAAAGTTGCTAAACGTCCT	188	203	203	4	0	——
Unigene44990	SSR	AC	2	ACACACACACACAC	14	FORWARD	3	21	54.45	33.33	7	2	ATTCCATGTGTGACAAATCTT	REVERSE	141	21	55.2	33.33	5	0	ATTTGGGTGAATAACCACTTT	139	246	246	5	1	——
Unigene45069	SSR	TG	2	TGTGTGTGTGTGTGTGTG	18	FORWARD	6	21	55.2	38.1	4	1	AGTGTCTTTCATCATTGCATC	REVERSE	156	21	54.82	42.86	4	2	TTACCAGCTATCTTCATCTGC	151	246	246	3	1	——
Unigene45120	SSR	GATTG	5	GATTGGATTGGATTGGATTG	20	FORWARD	116	22	54.88	45.45	4	0	CGACGAGTAGTGTACGATTAGA	REVERSE	245	21	54.7	38.1	3	0	TGAGTCTTGCTTGCTTTAGTT	130	246	246	3	1	——
Unigene45142	SSR	TC	2	TCTCTCTCTCTCTC	14	FORWARD	85	21	54.78	42.86	3	2	AGTTCACACAAACACCCTCTA	REVERSE	230	21	54.16	38.1	5	1	ATGGAACAATGTAAGGATCAG	146	247	247	4	1	——
Unigene45219	SSR	AC	2	ACACACACACAC	12	FORWARD	13	21	55.66	38.1	5	3	CTCAAATCCACAGATTGATTG	REVERSE	146	21	56.83	42.86	4	2	CAATTAGCTTGGGTCAGTCAT	134	247	247	4	3	——
Unigene45234	SSR	TC	2	TCTCTCTCTCTCTCTCTC	18	FORWARD	8	19	55.5	36.84	4	2	TCCCTGCAAATATCCAAAT	REVERSE	170	21	55.26	42.86	6	0	TGTAAAGCTGCAGAGAAGAAG	163	247	247	6	0	——
Unigene45256	SSR	AT	2	ATATATATATAT	12	FORWARD	102	21	55.43	33.33	3	2	ATAGAAAAAGGGCATTGTGAT	REVERSE	245	21	54.89	47.62	2	0	CTGGTCTCTCTTTTTCTCTCC	144	247	247	8	1	——
Unigene45303	SSR	CAT	3	CATCATCATCATCATCAT	18	FORWARD	95	21	54.99	33.33	4	2	TTACCTGCAACATTGAGAAAT	REVERSE	245	22	55.15	36.36	6	2	GGTAATCCATGTTAAATTGGTC	151	247	247	6	3	——
Unigene45352	SSR	GT	2	GTGTGTGTGTGT	12	FORWARD	1	18	65.01	66.67	2	2	GTGCGTGCGTGTGTGTGC	REVERSE	165	21	54.77	42.86	4	3	AGGCAGACACATATTGCTTAG	165	247	247	7	1	——
Unigene45400	SSR	AC	2	ACACACACACACAC	14	FORWARD	99	21	55.07	42.86	4	0	CATTTAACAGAGAACGTGGAG	REVERSE	227	21	55.69	33.33	4	0	AACCTTCAACAGCTCATTTTT	129	247	247	4	2	——
Unigene45438	SSR	AT	2	ATATATATATATATATAT	18	FORWARD	1	18	54.92	55.56	2	0	GGGAGATGAGAGGAGGAA	REVERSE	150	21	54.99	42.86	6	0	CTCTCCAGAATTCCATACCTT	150	247	247	5	3	——
Unigene45455	SSR	TG	2	TGTGTGTGTGTGTGTGTGTG	20	FORWARD	53	20	54.61	45	6	2	CGAGGATTCTCTGCTACAAT	REVERSE	202	21	55.42	42.86	3	2	ATAAAGAAAGGCTGGTAGTCG	150	248	248	4	2	——
Unigene45504	SSR	TC	2	TCTCTCTCTCTCTC	14	FORWARD	5	19	62.59	57.89	4	0	AGCTGAACGCCAGCAACAC	REVERSE	162	20	55.52	40	3	3	AAAGAAAACGAGGGACTGTT	158	248	248	4	3	——
Unigene45692	SSR	GT	2	GTGTGTGTGTGTGTGTGTGT	20	FORWARD	36	19	55	42.11	5	3	AGGGTGGGGAGAATAATTT	REVERSE	180	23	53.98	30.43	6	2	TGTACCTAATTACAAATTGAACG	145	248	248	5	2	——
Unigene45694	SSR	TGT	3	TGTTGTTGTTGTTGTTGTTGT	21	FORWARD	8	21	55.13	38.1	4	0	AGTTGAGTATGAATTGCGAGA	REVERSE	157	21	55.02	38.1	2	0	CAACAACCACAATACAATCCT	150	248	248	5	3	——
Unigene45718	SSR	AG	2	AGAGAGAGAGAG	12	FORWARD	22	21	55.15	38.1	4	3	GAAGGCCAAGATAGACAATTT	REVERSE	177	21	54.49	42.86	5	3	TGCTATTTAGGAGCTGTCAGT	156	248	248	5	1	——
Unigene45754	SSR	TC	2	TCTCTCTCTCTC	12	FORWARD	36	21	54.99	42.86	4	0	CTTCTTCGATTCCTTTCTCTC	REVERSE	197	21	55.25	33.33	4	0	TATTTTCATGGGTCAAAAGTG	162	249	249	4	1	——
Unigene45871	SSR	AAAT	4	AAATAAATAAATAAATAAAT	20	FORWARD	86	21	54.75	33.33	3	2	ACCAAACCAAACAACTTCATA	REVERSE	238	21	54.24	33.33	6	1	TGATGCTTGTTATAATGGTGA	153	249	249	6	3	——
Unigene45992	SSR	GA	2	GAGAGAGAGAGA	12	FORWARD	71	21	54.8	33.33	6	2	TAAAATTTGCACTTACCAAGG	REVERSE	213	21	54.87	33.33	6	2	TATGCACATATTGAATTGCAG	143	249	249	6	2	——
Unigene46075	SSR	AG	2	AGAGAGAGAGAGAGAG	16	FORWARD	28	19	54.76	47.37	6	1	CTGTTGCAGGCAATGTAGT	REVERSE	188	21	54.94	52.38	4	3	ACCACAGGAGTAGGAACTCTC	161	250	250	4	1	——
Unigene46087	SSR	AG	2	AGAGAGAGAGAGAG	14	FORWARD	130	21	54.88	42.86	4	3	CACTGATGGATTTCAGATAGC	REVERSE	248	23	50.3	34.78	2	2	GCATACATACATACATACATACG	119	250	250	4	1	——
Unigene46157	SSR	CT	2	CTCTCTCTCTCTCTCT	16	FORWARD	110	21	54.48	33.33	8	1	CATCAGATTTGATTGTGTTGA	REVERSE	249	21	54.52	38.1	4	1	GCCACTATTTACAAAGGATGA	140	250	250	4	1	——
Unigene46158	SSR	AAG	3	AAGAAGAAGAAGAAGAAG	18	FORWARD	55	21	54.63	38.1	7	2	AATACGTGACGTTTGCTAATC	REVERSE	230	21	56	38.1	6	0	AGAATTCCCCTTCTTGATCTT	176	250	250	3	1	——
Unigene46195	SSR	TG	2	TGTGTGTGTGTGTGTG	16	FORWARD	16	21	54.89	47.62	5	0	GATGATCTGACGAGTGAAGAG	REVERSE	175	21	55.14	42.86	6	2	GGTGAGGAAATATCTCTGCTT	160	250	250	4	3	——
Unigene463	SSR	CA	2	CACACACACACACACACACA	20	FORWARD	147	21	54.19	38.1	2	0	TGCCTCATCTTCTTGTAATCT	REVERSE	301	23	55.1	30.43	5	3	CAGAACATTAACATATTCCGATT	155	317	317	5	3	——
Unigene46452	SSR	TC	2	TCTCTCTCTCTC	12	FORWARD	83	21	54.2	33.33	5	0	CACATCCATTGAATTACCTTT	REVERSE	232	19	55.07	42.11	2	0	GGTGGATGAAAGGAAGAAA	150	251	251	6	3	——
Unigene46453	SSR	AG	2	AGAGAGAGAGAGAG	14	FORWARD	49	21	54.72	33.33	5	3	AGATCAAAGAACTCGGATTTT	REVERSE	193	21	55.49	47.62	4	0	ACCAGTAGCTTGTTCTGTGTG	145	251	251	6	0	——
Unigene46453	SSR	AC	2	ACACACACACACAC	14	FORWARD	73	21	55.03	42.86	6	2	CCCATAGATGGTCTTCACATA	REVERSE	224	22	54.93	31.82	6	3	GATCATGTTCATTCAATATCCA	152	251	251	4	2	——
Unigene46509	SSR	CCA	3	CCACCACCACCACCACCACCA	21	FORWARD	69	21	55.45	42.86	5	0	ATATTATGCTCGACCCTCTGT	REVERSE	250	18	57.3	55.56	4	0	GGTGGTGTCGATTTGGAG	182	251	251	5	0	——
Unigene46528	SSR	CAT	3	CATCATCATCATCAT	15	FORWARD	74	20	55.05	40	4	2	GTCCCAACCAAGAAATTACA	REVERSE	218	21	55.08	42.86	4	2	GATTGACTGATGAAGAAGCTG	145	251	251	3	2	——
Unigene46540	SSR	GGC	3	GGCGGCGGCGGCGGCGGC	18	FORWARD	91	21	54.7	42.86	5	3	GATGTCATGCTGAATACTTCC	REVERSE	229	18	56.14	61.11	5	0	GGTCACCCTCTTCACCAC	139	251	251	5	0	——
Unigene46559	SSR	AC	2	ACACACACACACAC	14	FORWARD	52	21	55.69	38.1	5	3	TGATAAACATTCGGAGTGGTA	REVERSE	206	21	54.94	38.1	6	2	TTCATATGCAGAGCTTTCTTC	155	252	252	3	1	——
Unigene466	SSR	TG	2	TGTGTGTGTGTGTGTGTG	18	FORWARD	954	21	54.95	38.1	5	1	GTATTACATGGCTGCAAAATC	REVERSE	1106	21	55.39	42.86	4	2	GGAACTCCTTGATACGAAATC	153	1519	1519	4	0	——
Unigene466	SSR	GC	2	GCGCGCGCGCGCGCGCGC	18	FORWARD	954	21	54.95	38.1	5	1	GTATTACATGGCTGCAAAATC	REVERSE	1106	21	55.39	42.86	4	2	GGAACTCCTTGATACGAAATC	153	1519	1519	4	0	——
Unigene46633	SSR	CTT	3	CTTCTTCTTCTTCTT	15	FORWARD	97	21	55.23	38.1	4	2	GCCTGACTTTTCCAAATTAGT	REVERSE	247	21	54.93	38.1	3	0	TTTAGCGTGGAAAGAATGTAG	151	252	252	6	2	——
Unigene46689	SSR	GCT	3	GCTGCTGCTGCTGCT	15	FORWARD	86	21	54.79	38.1	6	2	CAGTTGACATGAGCAACATTA	REVERSE	239	21	55	42.86	4	0	CTCAACTGATATGTGGTGGTT	154	252	252	7	1	——
Unigene46882	SSR	CTC	3	CTCCTCCTCCTCCTCCTCCTC	21	FORWARD	107	21	55.88	38.1	6	3	CGCCAAATATAGTGGGTATTT	REVERSE	232	19	54.8	47.37	3	2	ACTGCTGGAACTCTTGGTT	126	253	253	4	0	——
Unigene46947	SSR	GAC	3	GACGACGACGACGAC	15	FORWARD	154	20	55.26	50	5	2	CTCTCATTCGTCCACTGACT	REVERSE	253	18	58.39	44.44	4	0	CGGCAAGTCGAAAAACAA	100	253	253	4	1	——
Unigene47071	SSR	GA	2	GAGAGAGAGAGA	12	FORWARD	101	21	54.39	42.86	4	1	CTGACTGACCAGAGAATGTTT	REVERSE	251	20	56.24	40	3	2	TTTTTCATCCACATCTCAGC	151	253	253	5	2	——
Unigene47090	SSR	AC	2	ACACACACACACACAC	16	FORWARD	86	20	54.78	35	4	2	CACATTTTCAATCAATGGTG	REVERSE	243	21	55.44	42.86	5	2	TACATAAAGTCCTGCCAGATG	158	254	254	3	0	——
Unigene47101	SSR	TG	2	TGTGTGTGTGTGTG	14	FORWARD	66	21	54.83	33.33	2	0	GCAGAAAATGAAAAGTGAAGA	REVERSE	222	21	55.51	38.1	3	0	AAGTTATTCACCCAATCATCC	157	254	254	5	2	——
Unigene47176	SSR	AG	2	AGAGAGAGAGAG	12	FORWARD	4	20	55.52	55	4	0	GTACAGAGCGAAGCAGAGAG	REVERSE	159	21	55.21	33.33	4	2	TGAAGCCTCTTGAATGAATTA	156	254	254	4	0	——
Unigene47177	SSR	AG	2	AGAGAGAGAGAGAG	14	FORWARD	34	21	54.39	33.33	3	3	GATGGCAAATCAAGGATAATA	REVERSE	192	21	55.46	42.86	3	0	CTAACTTGTGCTCCCTTTCTT	159	254	254	4	2	——
Unigene47292	SSR	AGCAGG	6	AGCAGGAGCAGGAGCAGGAGCAGG	24	FORWARD	20	21	54.8	47.62	5	0	GACTGATCTGAGAGGTTTGTG	REVERSE	169	20	54.45	55	5	3	CACCCACTGGCTCTAGTAGT	150	254	254	4	2	——
Unigene47299	SSR	CA	2	CACACACACACA	12	FORWARD	106	21	55.09	38.1	6	3	CCGAAGATCTCCATCTAAAAT	REVERSE	254	23	54.43	34.78	8	0	GGAATCAGTACTAATGGAAGAAA	149	254	254	5	1	——
Unigene47429	SSR	AC	2	ACACACACACACAC	14	FORWARD	54	21	54.9	38.1	3	1	TCCATAAGCAGGGATACATAA	REVERSE	203	21	55.47	47.62	4	2	GGTATGGATGAGTGTTGTACG	150	255	255	6	3	——
Unigene47429	SSR	AG	2	AGAGAGAGAGAG	12	FORWARD	54	21	54.9	38.1	3	1	TCCATAAGCAGGGATACATAA	REVERSE	203	21	55.47	47.62	4	2	GGTATGGATGAGTGTTGTACG	150	255	255	6	3	——
Unigene47446	SSR	AAG	3	AAGAAGAAGAAGAAGAAGAAGAAG	24	FORWARD	44	21	54.95	47.62	4	1	CAGCAGACATTCTATCTCACC	REVERSE	191	21	54.57	33.33	4	3	TGATGAACAACACTTTGAATG	148	255	255	5	1	——
Unigene47648	SSR	AC	2	ACACACACACACACACAC	18	FORWARD	43	21	55.15	38.1	8	1	GCATCCAAATTAGGAAACTCT	REVERSE	197	22	54.31	31.82	6	2	AGAATTAATATCCCATTTCAGC	155	256	256	4	1	——
Unigene47710	SSR	AC	2	ACACACACACACAC	14	FORWARD	49	21	55.01	38.1	3	0	CTTATGATTTTCTCCCACCTT	REVERSE	195	21	54.89	42.86	4	2	CTAGTAACCCCAGGAATTGAT	147	256	256	4	0	——
Unigene47732	SSR	GAA	3	GAAGAAGAAGAAGAAGAA	18	FORWARD	10	19	55.16	47.37	3	2	GCACAAAGTGGAGGAAGAT	REVERSE	146	21	55.51	47.62	4	2	TTAGTGCTACTCCATCACCTG	137	256	256	5	2	——
Unigene47902	SSR	CT	2	CTCTCTCTCTCT	12	FORWARD	60	21	54.97	33.33	2	1	TGTCTTATTTCCCAGTTTTCA	REVERSE	206	21	55.49	42.86	6	1	GTTGCTATGCATCAGTTGTCT	147	257	257	3	1	——
Unigene47912	SSR	CA	2	CACACACACACACACA	16	FORWARD	112	21	55.03	38.1	4	0	GGAACAGAATTGAAGGAGTTT	REVERSE	257	21	55.07	47.62	3	0	GGACAAGAAGAGTTGAGAGGT	146	257	257	3	0	——
Unigene47972	SSR	CAG	3	CAGCAGCAGCAGCAGCAG	18	FORWARD	4	20	55.02	30	2	0	CAAAAACAGCAACAAAAACA	REVERSE	230	20	55.04	50	3	1	ATGATGTGAGGTAGCAGGTC	227	257	257	4	0	——
Unigene47972	SSR	AACAGC	6	AACAGCAACAGCAACAGCAACAGC	24	FORWARD	1	19	53.27	31.58	2	0	CAACAAAAACAGCAACAAA	REVERSE	230	20	55.04	50	3	1	ATGATGTGAGGTAGCAGGTC	230	257	257	4	0	——
Unigene48044	SSR	CGC	3	CGCCGCCGCCGCCGC	15	FORWARD	120	20	55.16	40	5	2	GTTGCCCTTTACAATGTGTT	REVERSE	254	18	58.83	55.56	5	0	AGCGGCTTCGTAACCATC	135	257	257	4	3	——
Unigene48169	SSR	AC	2	ACACACACACACACACACAC	20	FORWARD	123	21	54.92	38.1	3	3	ATCTTTCTTGGGGTTTTACAC	REVERSE	258	23	54.27	30.43	2	0	GGTGTATTTTCAGGTGTATTTTT	136	258	258	5	0	——
Unigene48311	SSR	CA	2	CACACACACACACACACACA	20	FORWARD	95	21	55.78	38.1	2	2	ATTCCTTGTTCCTTGCTTCTA	REVERSE	243	21	54.84	38.1	5	1	GAGCAGCTAACCAAAATATGA	149	258	258	4	3	——
Unigene48430	SSR	TG	2	TGTGTGTGTGTG	12	FORWARD	78	21	54.32	47.62	6	0	CGCTTACAGTACTTCTCTGCT	REVERSE	230	21	54.49	42.86	5	1	ACAAGTGGATTCCCTAGAAGT	153	259	259	6	3	——
Unigene48430	SSR	CAG	3	CAGCAGCAGCAGCAGCAG	18	FORWARD	78	21	54.32	47.62	6	0	CGCTTACAGTACTTCTCTGCT	REVERSE	230	21	54.49	42.86	5	1	ACAAGTGGATTCCCTAGAAGT	153	259	259	6	3	——
Unigene48463	SSR	TC	2	TCTCTCTCTCTC	12	FORWARD	2	21	54.75	33.33	4	1	GGGCCATTAGAAAAATTAAAC	REVERSE	147	21	54.85	42.86	4	2	TTGATTTGAGCTAGACCAGAG	146	259	259	5	1	——
Unigene48487	SSR	TGC	3	TGCTGCTGCTGCTGCTGCTGC	21	FORWARD	31	21	54.99	47.62	5	1	GTAATATGGAGCTGCTGTGTC	REVERSE	219	20	55.29	45	6	1	GTTGAAGCCATTGCTAAGAG	189	259	259	4	1	——
Unigene48670	SSR	CT	2	CTCTCTCTCTCT	12	FORWARD	70	20	55.14	45	4	0	CTCTGTGGCAAAAGGATAAG	REVERSE	211	20	55.16	35	4	2	AGCTTTTTGACGCATGTAAT	142	260	260	6	1	——
Unigene48841	SSR	CTC	3	CTCCTCCTCCTCCTC	15	FORWARD	8	19	55.56	42.11	4	0	AACGACGAGTCCATTTTGT	REVERSE	140	20	55.51	45	2	0	GAAAGGGGATGAAGAAGAAG	133	260	260	4	2	——
Unigene48866	SSR	AG	2	AGAGAGAGAGAGAGAG	16	FORWARD	70	21	55.51	38.1	3	2	GCGTGATTGTTAGGTGTAAAA	REVERSE	220	21	55.99	33.33	3	1	CGGTTGCCTATTTTTATCATT	151	261	261	5	3	——
Unigene48881	SSR	AG	2	AGAGAGAGAGAG	12	FORWARD	37	21	54.47	38.1	4	0	CTGGAAAGGTGATATGAGAAA	REVERSE	187	21	54.4	52.38	3	0	CCAGTCTCTCTGTCTGTCTGT	151	261	261	4	2	——
Unigene48912	SSR	AG	2	AGAGAGAGAGAGAGAG	16	FORWARD	124	21	55.09	42.86	7	0	TGGTTAACTTACCCCTTCTTC	REVERSE	259	19	54.85	47.37	8	0	CTAACGCGTTTCTGTGTGT	136	261	261	4	0	——
Unigene49344	SSR	GCC	3	GCCGCCGCCGCCGCC	15	FORWARD	1	18	56.08	61.11	2	0	GTAGAGGGGGAGGGAAAG	REVERSE	120	21	55.81	42.86	6	2	ATGAAGGATTCTCATCTCCAG	120	263	263	4	0	——
Unigene49356	SSR	CAG	3	CAGCAGCAGCAGCAGCAGCAGCAG	24	FORWARD	36	21	54.66	42.86	7	3	GCACAGTAAGGGTTACTTCAA	REVERSE	174	19	55.09	52.63	6	1	CAAGTGTCCACCTGTGTGT	139	263	263	5	2	——
Unigene49472	SSR	CGC	3	CGCCGCCGCCGCCGCCGCCGC	21	FORWARD	19	21	55.24	47.62	3	2	ATCTTCACACCCCTGACTACT	REVERSE	175	21	55.45	33.33	5	2	TGCATATCGGAGAATTATTTG	157	263	263	3	1	——
Unigene49473	SSR	TTC	3	TTCTTCTTCTTCTTCTTC	18	FORWARD	34	21	54.95	38.1	4	0	TGGTCTCAGGTGAAATAAAGA	REVERSE	182	21	55.05	42.86	3	0	CTTCACAAATACTGAGCCAAC	149	263	263	6	1	——
Unigene49551	SSR	AT	2	ATATATATATATAT	14	FORWARD	26	19	55.75	36.84	3	0	CCCAACATTCACCATTTTT	REVERSE	175	21	55.05	38.1	7	2	TGCCAGTTACTGTTCTTCAAT	150	263	263	5	1	——
Unigene49571	SSR	GA	2	GAGAGAGAGAGAGA	14	FORWARD	31	21	55.7	47.62	2	2	CCCTAACTACTCAACCACCAT	REVERSE	180	21	55.76	38.1	8	1	ACATGTCTAGGCAATGTGAAA	150	264	264	4	1	——
Unigene49612	SSR	CAT	3	CATCATCATCATCATCAT	18	FORWARD	112	21	54.89	42.86	3	0	TTTTCTCTTCCTCAGTCTCCT	REVERSE	258	21	54.78	47.62	3	1	GTGAAGGAAGTGGTGTAACTG	147	264	264	6	2	——
Unigene49645	SSR	AGC	3	AGCAGCAGCAGCAGC	15	FORWARD	67	21	55	33.33	3	2	TTTGACTGTGATGATGTTTCA	REVERSE	245	21	54.95	42.86	6	3	AGAGAAGGCCATGGATAATAC	179	264	264	3	2	——
Unigene49698	SSR	TC	2	TCTCTCTCTCTC	12	FORWARD	118	21	54.98	42.86	4	3	ACTTCGTACAGCTTCATGTGT	REVERSE	262	21	54.97	33.33	4	2	ATCAATGTTTTCGTCATCATC	145	264	264	3	1	——
Unigene49801	SSR	GCA	3	GCAGCAGCAGCAGCAGCA	18	FORWARD	71	21	55.4	38.1	4	2	CCTGTTTTCTCGAACATATCA	REVERSE	220	21	55.44	38.1	6	2	TATATCCGGAACTTCAACCTT	150	264	264	5	1	——
Unigene49826	SSR	GA	2	GAGAGAGAGAGAGAGA	16	FORWARD	23	21	54.96	33.33	5	3	AAGTTGTGTCAAGCAAATTGT	REVERSE	168	21	54.7	38.1	2	0	CAATAAGAGGCAAGTAATCCA	146	265	265	4	1	——
Unigene49848	SSR	AT	2	ATATATATATAT	12	FORWARD	8	21	55.39	38.1	4	0	TATTGTGATGCTTCTTGTTCC	REVERSE	153	21	55.51	47.62	4	2	TCGAACTACTCCATAGTGACG	146	265	265	4	1	——
Unigene49968	SSR	TTG	3	TTGTTGTTGTTGTTG	15	FORWARD	66	21	53.91	42.86	2	2	AAGGGAGTGTAGGTTGTTGTA	REVERSE	206	21	54.14	38.1	8	0	ATTAAAGCGCTTCACTTACAC	141	265	265	6	3	——
Unigene49999	SSR	GCT	3	GCTGCTGCTGCTGCT	15	FORWARD	3	21	55.86	42.86	6	0	AGGATATCGTATTGTCCGAAG	REVERSE	169	21	55.25	42.86	2	1	AATGTGTTGGAGAGGGTAAGT	167	265	265	3	0	——
Unigene50055	SSR	CCGT	4	CCGTCCGTCCGTCCGTCCGT	20	FORWARD	27	21	54.76	38.1	6	0	ATTAATGCAGTTTCCTCCTCT	REVERSE	175	21	54.68	38.1	5	0	GAATGATTGGACTGAAAGATG	149	266	266	4	3	——
Unigene50059	SSR	CGA	3	CGACGACGACGACGACGA	18	FORWARD	123	20	55.43	35	7	2	AACGGATTCCATTCATACAA	REVERSE	266	21	54.48	42.86	8	3	GTTCCTCAAGGAAGCTTAGAT	144	266	266	4	2	——
Unigene5006	SSR	GAA	3	GAAGAAGAAGAAGAAGAAGAAGAA	24	FORWARD	336	21	54.84	38.1	2	1	AGGTGAAAAAGGATAACTGCT	REVERSE	500	19	54.9	47.37	3	0	CTGAGGAAAAGAAGGGTTG	165	1528	1528	3	1	——
Unigene5006	SSR	TTA	3	TTATTATTATTATTA	15	FORWARD	1342	21	55.4	33.33	7	3	GTGGAAGCAATTTGTTCAATA	REVERSE	1486	21	54.64	33.33	5	2	TACTTTCTGCAAATTCAGCTT	145	1528	1528	6	2	——
Unigene50095	SSR	AC	2	ACACACACACACAC	14	FORWARD	108	21	55.22	42.86	4	0	AGCTTGAGATGGTTTACTTCC	REVERSE	258	21	56.17	38.1	2	2	GCAACTCAATCCCTTTCTTTA	151	266	266	6	0	——
Unigene50097	SSR	TTCCCA	6	TTCCCATTCCCATTCCCATTCCCA	24	FORWARD	105	20	54.98	45	6	2	GCTGATCTTCTTTCATGAGG	REVERSE	253	21	55.34	47.62	8	0	GGACATGATCATAGTGGTGAG	149	266	266	5	2	——
Unigene50100	SSR	TC	2	TCTCTCTCTCTC	12	FORWARD	58	21	54.89	42.86	2	0	CTATTTTCCGTTTCTCCTCTC	REVERSE	206	21	54.88	42.86	5	3	GGAGTACAGCAAATTGACAAC	149	266	266	6	3	——
Unigene5011	SSR	TG	2	TGTGTGTGTGTGTGTG	16	FORWARD	287	21	55.4	38.1	4	2	TCGGTCTGAATTAACATCTTG	REVERSE	424	21	54.85	33.33	4	3	ACACACAAATCGCTCAATTAT	138	518	518	4	2	——
Unigene50124	SSR	AG	2	AGAGAGAGAGAG	12	FORWARD	102	20	54.83	40	3	0	CTCCATTTACACCCAAAAAG	REVERSE	245	19	54.93	52.63	3	0	AGCAGTCTCTCGCTTTCTC	144	266	266	4	3	——
Unigene50166	SSR	CCG	3	CCGCCGCCGCCGCCG	15	FORWARD	35	18	55.8	55.56	3	3	CTCCTCTCGGTTTCCAAG	REVERSE	181	21	57.4	38.1	4	2	CGAGTTTATCCCGAAAAGAAT	147	265	265	5	1	——
Unigene50238	SSR	GCT	3	GCTGCTGCTGCTGCT	15	FORWARD	107	21	54.93	38.1	5	2	GATCATCAAAGTGTCTTTTCG	REVERSE	238	21	54.98	42.86	4	2	CCATGTCGAACTCATCTAAAG	132	266	266	4	2	——
Unigene50263	SSR	AC	2	ACACACACACAC	12	FORWARD	91	21	54.6	42.86	6	2	TGAGGTCATGAGGTTATGAGT	REVERSE	243	21	54.93	42.86	2	1	TATGTGTGTGTGTGTGTGTGA	153	266	266	3	1	——
Unigene50424	SSR	AG	2	AGAGAGAGAGAGAGAGAGAGAG	22	FORWARD	17	21	55.19	42.86	6	2	GGCTATAGAAATTGGACGAGT	REVERSE	153	21	56.15	47.62	4	3	GTAGCGGAGAGGAATATCAGA	137	267	267	4	1	——
Unigene50508	SSR	TA	2	TATATATATATATA	14	FORWARD	46	21	54.65	33.33	8	2	TGAATTTATTCAGTCCTTTGC	REVERSE	196	21	55.18	47.62	3	0	TCTTTCTACCCTCTCTGGTTC	151	267	267	3	0	——
Unigene5059	SSR	GA	2	GAGAGAGAGAGAGAGAGAGA	20	FORWARD	69	21	54.79	42.86	3	3	GATACAGCCATTGTCACTTTC	REVERSE	206	21	56.11	42.86	2	2	GCAGGTGAAGAAGAAGAACAT	138	274	274	4	2	——
Unigene50724	SSR	TCT	3	TCTTCTTCTTCTTCT	15	FORWARD	92	21	54.64	38.1	4	2	CTGTTTTTCAGGTTCCTTGTA	REVERSE	243	21	55.31	38.1	6	2	TATGATGTGCAATACATGTGG	152	268	268	5	2	——
Unigene50778	SSR	GGC	3	GGCGGCGGCGGCGGC	15	FORWARD	10	19	55.41	42.11	4	0	GGCCTGAATCTGAAAGAAA	REVERSE	148	21	54.83	42.86	7	3	GGTTGAGTTTGAGATCAACAG	139	269	269	6	2	——
Unigene50870	SSR	AAG	3	AAGAAGAAGAAGAAG	15	FORWARD	66	21	54.27	38.1	5	3	AATTTGTCCGATAGTCTAGCA	REVERSE	219	21	54.96	33.33	4	0	AGCAGAGGAACTTTCATTTTT	154	269	269	4	1	——
Unigene50928	SSR	TGATGC	6	TGATGCTGATGCTGATGCTGATGC	24	FORWARD	36	21	54.88	33.33	6	2	GTTGTCATGAATGGTTTCAAT	REVERSE	197	21	54.74	38.1	2	0	TGAAAAGAGAACCACAGAAAG	162	269	269	5	2	——
Unigene50989	SSR	TC	2	TCTCTCTCTCTCTCTC	16	FORWARD	4	21	55.26	42.86	4	3	TCCAAGGATATGCAGTGTTAC	REVERSE	158	21	54.74	38.1	3	1	CCACTTTCTTCTTCTCAAACA	155	270	270	4	2	——
Unigene51135	SSR	AG	2	AGAGAGAGAGAGAGAGAGAG	20	FORWARD	118	21	54.81	33.33	5	0	CAGCACAATGTAATGAACAAA	REVERSE	267	21	55.85	38.1	7	0	ATTAATAATGGAGGCTGTTGG	150	270	270	4	2	——
Unigene51204	SSR	AAC	3	AACAACAACAACAAC	15	FORWARD	39	21	55.01	38.1	3	2	CTTTTCAGAGATTTGGGGTAT	REVERSE	203	21	55.05	33.33	6	2	ATTTTGATCATCGACACAAAC	165	271	271	4	2	——
Unigene51239	SSR	CAC	3	CACCACCACCACCAC	15	FORWARD	40	21	54.99	33.33	4	2	ATTGTTGATTCTAGTGCCAAA	REVERSE	197	21	55.15	38.1	4	3	GTTGGGTTCACTTGTTCAATA	158	271	271	5	2	——
Unigene51285	SSR	CT	2	CTCTCTCTCTCTCTCT	16	FORWARD	116	21	55.02	38.1	4	0	CACGTTTGTTCTCTCATTTTC	REVERSE	255	21	54.79	47.62	3	0	GAGGGACATCATAGAGAAGGT	140	271	271	6	2	——
Unigene51319	SSR	ATA	3	ATAATAATAATAATA	15	FORWARD	49	22	54.62	31.82	5	1	TGTTACTAGCCTTTGAAAAACA	REVERSE	189	21	54.98	38.1	3	1	CATTGCTGGGTATTATTGAAG	141	271	271	4	3	——
Unigene5132	SSR	GT	2	GTGTGTGTGTGTGTGTGTGT	20	FORWARD	491	21	55.59	42.86	6	2	AGGGGATATCAGCAAACTAGA	REVERSE	634	20	55.11	45	6	3	GTCACTTAATGAAGGCTTGC	144	669	669	4	2	——
Unigene51489	SSR	CCA	3	CCACCACCACCACCACCA	18	FORWARD	86	20	54.27	45	4	2	CACTTCGATCTCCTTGGTAT	REVERSE	238	20	55.18	35	6	0	ATCATGGTGGAAATATTGGA	153	272	272	4	1	——
Unigene51511	SSR	AGC	3	AGCAGCAGCAGCAGC	15	FORWARD	123	20	55.15	30	5	3	CGTTTCATTCAATTCCAAAT	REVERSE	272	20	55.23	55	5	1	CTGTGGAGCAGCTAGTAACC	150	272	272	4	0	——
Unigene5154	SSR	AT	2	ATATATATATATATAT	16	FORWARD	2117	21	54.88	42.86	3	0	AGTTGAAGAGTTAGCGTGTTG	REVERSE	2283	21	55	38.1	2	0	GCATAGCATAAGAAACGAAGA	167	2327	2327	3	1	——
Unigene51544	SSR	TGG	3	TGGTGGTGGTGGTGGTGG	18	FORWARD	75	21	55.5	33.33	8	3	GAAAAAGACGCTTTCTTCATT	REVERSE	209	21	57.08	42.86	4	2	CCCGACGCAATAAGTAAACTA	135	272	272	5	3	——
Unigene51601	SSR	TG	2	TGTGTGTGTGTG	12	FORWARD	1	18	52.6	50	3	0	CGTCGTCTCTGTGTGTTT	REVERSE	172	21	55.35	42.86	3	3	AGGCTAAAAAGCGAGGTAGTA	172	273	273	3	1	——
Unigene51647	SSR	AG	2	AGAGAGAGAGAGAG	14	FORWARD	95	21	55.37	42.86	2	0	ATCTCTTTACCGCTTTCACTC	REVERSE	257	20	55.64	40	6	1	GACATGTTTTTCCGAGAATG	163	273	273	4	3	——
Unigene51821	SSR	TCT	3	TCTTCTTCTTCTTCT	15	FORWARD	49	21	54.63	38.1	3	3	CGATACTCTTTTGGATTCTGA	REVERSE	198	21	55.49	42.86	3	3	GCAAGAAGAGCCGTAGATTAT	150	274	274	6	1	——
Unigene51866	SSR	GTG	3	GTGGTGGTGGTGGTG	15	FORWARD	50	21	54.64	38.1	3	2	TTTTACTGTCCTCATCACCAT	REVERSE	196	21	55.2	33.33	5	0	AATAATAGTGGCACAAGCAAA	147	274	274	4	3	——
Unigene51921	SSR	AC	2	ACACACACACACACACAC	18	FORWARD	107	21	55.38	38.1	2	1	AGACATTTTGAGGGTTTGAGT	REVERSE	253	21	56.16	33.33	5	3	AAACGAAATCACGGTTATCAT	147	274	274	4	1	——
Unigene5200	SSR	TAGGGA	6	TAGGGATAGGGATAGGGATAGGGA	24	FORWARD	1	21	55.01	47.62	6	0	GCTCACTATATGAACGAGGTG	REVERSE	154	21	54.58	33.33	8	0	CATTCGAATAATGAAGAGGAA	154	264	264	6	0	——
Unigene52085	SSR	CAA	3	CAACAACAACAACAA	15	FORWARD	64	21	55.62	38.1	4	2	ATCAAGAAGCTCACCAAGAAT	REVERSE	207	21	56.02	38.1	2	0	CTTCTTGTTGTTTCCACCTTT	144	275	275	7	1	——
Unigene52085	SSR	AGGGTC	6	AGGGTCAGGGTCAGGGTCAGGGTCAGGGTC	30	FORWARD	154	21	55.89	33.33	6	2	AATCAGTTCAAGAACATGCAA	REVERSE	268	19	55.64	47.37	7	0	CAGCTTTAGGCTGGTTGTT	115	275	275	4	3	——
Unigene5210	SSR	GT	2	GTGTGTGTGTGTGTGTGTGTGTGTGTGT	28	FORWARD	39	21	54.18	42.86	6	2	GGAGCATGGTCTTGTATATGT	REVERSE	184	21	54.84	38.1	4	2	GTGGATACAGGAAAAGGAAAT	146	493	493	6	2	——
Unigene52200	SSR	AG	2	AGAGAGAGAGAGAGAGAG	18	FORWARD	23	22	55.08	31.82	4	0	AGACTGCAAAACAATCATACAA	REVERSE	172	21	54.4	38.1	6	0	GAATATTTCAGTTGTGGTGCT	150	275	275	5	3	——
Unigene52211	SSR	AC	2	ACACACACACACAC	14	FORWARD	22	21	56.05	52.38	4	0	CGCCTAAAGTACGTCTCTCTC	REVERSE	176	21	54.01	42.86	7	1	ATGTTCACACTCTGAATACCC	155	276	276	3	0	——
Unigene52361	SSR	CT	2	CTCTCTCTCTCTCTCTCT	18	FORWARD	68	21	54.08	42.86	4	0	CCATATTCTCCCCTTATCTCT	REVERSE	241	21	54.59	42.86	2	0	ATGAAGAGGAGGAAGAGTTGT	174	276	276	6	3	——
Unigene52448	SSR	CTT	3	CTTCTTCTTCTTCTT	15	FORWARD	25	21	54.7	38.1	4	2	CACCTATTTCCAAGCATCTTA	REVERSE	217	21	55.26	38.1	5	3	TGGTGTCTTTCATTCAGAAAC	193	277	277	4	2	——
Unigene52627	SSR	TTC	3	TTCTTCTTCTTCTTCTTC	18	FORWARD	115	20	55.47	40	7	2	CAATTCCCTTGTCACAATTC	REVERSE	264	21	54.77	38.1	3	0	GTGATGATGGAGATGATGTTT	150	277	277	5	1	——
Unigene5272	SSR	GT	2	GTGTGTGTGTGTGT	14	FORWARD	135	21	55.37	33.33	4	2	TCGATAAAATAGGGGAACAAT	REVERSE	267	21	54.69	42.86	4	1	TGTCACCTCTATGTTGACCTT	133	657	657	6	3	——
Unigene5274	SSR	TC	2	TCTCTCTCTCTCTCTC	16	FORWARD	10	22	54.71	36.36	4	3	ACCTGTGAAAGATGAGTTTCTT	REVERSE	148	21	55.25	42.86	6	0	ACACTGGGATTACAGTTCCTT	139	230	230	4	0	——
Unigene5279	SSR	CT	2	CTCTCTCTCTCTCTCT	16	FORWARD	9	21	54.77	38.1	4	2	AAGGCCCAATAAGTAAGGATA	REVERSE	162	21	54.98	38.1	4	0	GGATATGTGTGGATGAGAAAA	154	424	424	3	0	——
Unigene52856	SSR	CGA	3	CGACGACGACGACGA	15	FORWARD	37	20	54.81	45	4	2	CTCATGTCCAGATACCCAAT	REVERSE	185	21	55.3	42.86	6	2	GAAGAGATGAGATGCATGGTA	149	278	278	6	2	——
Unigene5288	SSR	AGG	3	AGGAGGAGGAGGAGGAGG	18	FORWARD	780	21	55.04	33.33	4	0	TTTTGTGGCTATACATTTCGT	REVERSE	929	21	54.9	42.86	3	2	GACTTCTCATTCAACATCTGC	150	932	932	3	0	——
Unigene52889	SSR	TG	2	TGTGTGTGTGTG	12	FORWARD	74	20	55.05	40	4	0	CTCGCTGCTTTAATCTTGTT	REVERSE	223	21	54.93	47.62	3	3	GCAATACAACTACTCCCAGTG	150	279	279	4	0	——
Unigene52897	SSR	AC	2	ACACACACACACACAC	16	FORWARD	3	21	55.43	42.86	5	2	TCCAGGAGAAGATTAAAGAGC	REVERSE	135	21	54.68	33.33	5	1	TTTGAAAGGATCAAGTTTCTG	133	279	279	4	1	——
Unigene52985	SSR	ATG	3	ATGATGATGATGATGATG	18	FORWARD	70	21	55.04	42.86	6	3	ATATACATGTCGACTCCATGC	REVERSE	216	21	55.16	38.1	6	2	CATCATCATGGAGGAAAACTA	147	279	279	7	2	——
Unigene53013	SSR	TC	2	TCTCTCTCTCTCTC	14	FORWARD	46	21	55.23	42.86	3	0	CTTTTGATAGGGAGAGTCGTT	REVERSE	199	21	54.89	47.62	3	0	GGGAAGAAAGAGTCAGAGAAG	154	279	279	4	1	——
Unigene53077	SSR	TTC	3	TTCTTCTTCTTCTTCTTCTTC	21	FORWARD	71	21	54	42.86	4	2	CCCAACAGCTCTATTCTTCTA	REVERSE	228	21	55.03	33.33	3	0	AAAGGAAAGGTTATTTGATGG	158	280	280	4	1	——
Unigene53300	SSR	GGA	3	GGAGGAGGAGGAGGAGGA	18	FORWARD	114	21	54.65	33.33	4	1	GGATTGATTTAGCAAGTTTCA	REVERSE	268	21	55.11	47.62	4	3	GTGTACTCAAGGTCATCAGGA	155	281	281	4	1	——
Unigene53346	SSR	AAAAC	5	AAAACAAAACAAAACAAAAC	20	FORWARD	101	21	55.15	38.1	4	0	TTAATCACCCAACACAAGAAC	REVERSE	257	21	55.68	38.1	4	2	CAACTGCACATGAAAATATCC	157	281	281	3	0	——
Unigene53360	SSR	TC	2	TCTCTCTCTCTC	12	FORWARD	50	21	55.91	42.86	6	2	ATGGTAGCTTAAGAAGCGTGT	REVERSE	194	21	55.14	47.62	4	0	CAAGTTCCACCTTACCTCTCT	145	281	281	4	2	——
Unigene53360	SSR	TC	2	TCTCTCTCTCTC	12	FORWARD	50	21	55.91	42.86	6	2	ATGGTAGCTTAAGAAGCGTGT	REVERSE	194	21	55.14	47.62	4	0	CAAGTTCCACCTTACCTCTCT	145	281	281	4	2	——
Unigene53402	SSR	AG	2	AGAGAGAGAGAGAGAG	16	FORWARD	110	19	55.44	36.84	3	0	GCGATTCTTCACGATTTTT	REVERSE	275	20	54.6	45	8	2	ATAGCCTGATCAGCTTCAAC	166	281	281	3	1	——
Unigene53423	SSR	AAT	3	AATAATAATAATAAT	15	FORWARD	90	21	54.92	42.86	4	2	GGATCTGGTTCTTCTCTTGAT	REVERSE	240	20	54.91	45	3	0	ACTTTGGTCATTCTGGACAC	151	281	281	3	0	——
Unigene53483	SSR	CT	2	CTCTCTCTCTCT	12	FORWARD	126	21	54.61	42.86	5	1	TTCTGTCAGTTCTACCTTTGG	REVERSE	277	21	54.22	38.1	3	2	CAAGCAAGAGAGGAAGTTTTA	152	282	282	4	0	——
Unigene5355	SSR	AG	2	AGAGAGAGAGAG	12	FORWARD	177	21	54.6	42.86	6	1	TGATCAAGACTGTCACACAAG	REVERSE	336	21	54.97	47.62	4	2	CCTCTGATCTCTGGTAGGAAT	160	376	376	5	1	——
Unigene53557	SSR	TTC	3	TTCTTCTTCTTCTTC	15	FORWARD	132	21	55.2	42.86	4	2	ACAGCAGTCATCTTCGTCTTA	REVERSE	278	21	55.09	42.86	4	0	AACACGATAGTAGCCAAGACA	147	282	282	5	3	——
Unigene53609	SSR	TC	2	TCTCTCTCTCTCTCTCTCTCTC	22	FORWARD	5	21	54.39	33.33	7	3	ATCCACTTTTGAAGGGATTAT	REVERSE	136	21	55.08	38.1	6	2	AAAGAGACAGATGATCAAGCA	132	282	282	4	1	——
Unigene53624	SSR	GAA	3	GAAGAAGAAGAAGAA	15	FORWARD	89	20	54.92	35	5	2	ACATGATGACATTGCTCAAA	REVERSE	239	21	54.62	33.33	4	3	TGGCTTTTCTTTAACTTCTGA	151	282	282	3	3	——
Unigene53670	SSR	TC	2	TCTCTCTCTCTCTCTCTC	18	FORWARD	105	21	54.54	33.33	6	2	TGGCTTCAAATCTAAAGAGAA	REVERSE	258	21	55.35	38.1	5	0	GTGAATTTCCAATCTTTCCTC	154	283	283	5	3	——
Unigene5389	SSR	ATC	3	ATCATCATCATCATC	15	FORWARD	36	21	54.95	38.1	2	1	TTCTGGGTCTTCACTATCAAA	REVERSE	185	21	54.9	42.86	6	3	GTCATGATGCTTCTCTGAAAC	150	356	356	4	2	——
Unigene54117	SSR	CGG	3	CGGCGGCGGCGGCGGCGG	18	FORWARD	48	22	55.38	36.36	4	2	CCAAGCATCTCAATCATATACA	REVERSE	201	21	55.19	47.62	5	1	CGGTTACCTCACCTAGAGTTT	154	285	285	3	1	——
Unigene54139	SSR	ATC	3	ATCATCATCATCATC	15	FORWARD	69	21	55.15	38.1	4	2	TCCAACTCAAACCATGTAAAC	REVERSE	219	21	55.34	42.86	6	0	ATGCACTGATTAGTTCCTGTG	151	285	285	4	2	——
Unigene5422	SSR	CCA	3	CCACCACCACCACCACCA	18	FORWARD	111	21	55.02	38.1	6	0	TAGCTAAAGACCAACCCTTTT	REVERSE	264	21	54.77	33.33	4	3	CTTTGCGTTTCATTAGTCAAT	154	366	366	5	1	——
Unigene5423	SSR	CCG	3	CCGCCGCCGCCGCCG	15	FORWARD	174	21	54.91	47.62	3	2	GCATACCTCTCATCATACAGC	REVERSE	319	20	55.01	40	2	1	CTTTTTCTTGTCCGTTTCAC	146	784	784	3	0	——
Unigene54241	SSR	AC	2	ACACACACACACAC	14	FORWARD	9	21	55	38.1	7	1	GATCATGCAATGTAACATCCT	REVERSE	178	21	54.7	38.1	5	1	CATGTGCAGTTCTCATATTCA	170	286	286	5	2	——
Unigene54250	SSR	GCA	3	GCAGCAGCAGCAGCA	15	FORWARD	35	21	54.6	42.86	5	1	CAGATTCAGTGACTTGTGTGA	REVERSE	206	21	54.88	47.62	3	3	CTGGTAGGAACATCAACTCAG	172	286	286	6	3	——
Unigene54455	SSR	CT	2	CTCTCTCTCTCT	12	FORWARD	10	19	55.05	47.37	3	0	ACACCCAAACATAGCCTTC	REVERSE	193	19	55.26	57.89	4	0	CGCTAGGTGAGAGGAAGAG	184	287	287	5	3	——
Unigene54621	SSR	CTT	3	CTTCTTCTTCTTCTT	15	FORWARD	25	21	55.4	38.1	4	2	CAAAGTTGATAAGATCGTCCA	REVERSE	183	21	54.9	42.86	6	2	ACGAAGATGACATGTGGATAC	159	287	287	4	1	——
Unigene54649	SSR	TAT	3	TATTATTATTATTAT	15	FORWARD	89	21	55.75	47.62	5	2	TATCCTGGAAGGACTTGTACC	REVERSE	235	21	54.58	38.1	7	2	CAGGAAATTACTGCTTCACAT	147	288	288	5	1	——
Unigene54823	SSR	CA	2	CACACACACACA	12	FORWARD	30	21	55.97	33.33	4	2	ATGGGAGCAAAATGAAATTAG	REVERSE	177	21	54.98	38.1	4	0	GATGTGAATTACTGCGAAAAC	148	289	289	4	1	——
Unigene54823	SSR	CA	2	CACACACACACA	12	FORWARD	152	21	54.86	38.1	4	2	TCTCTGTTTTCGCAGTAATTC	REVERSE	274	20	55.59	45	6	2	CTCGAGAGAGTTGGTTGAAA	123	289	289	5	3	——
Unigene5484	SSR	AC	2	ACACACACACACACACACACACACAC	26	FORWARD	122	22	54.34	40.91	4	0	TGCACTGTACTTTCTGATCTCT	REVERSE	272	21	54.54	38.1	6	2	ACCATACCTATGTTGTCCAAA	151	292	292	3	1	——
Unigene54853	SSR	AC	2	ACACACACACACACACACAC	20	FORWARD	11	21	54.96	38.1	5	3	GGGTTGGTGACAAAATATGTA	REVERSE	175	22	54.58	45.45	6	0	CTAGCTATCGGCTTAAACTACC	165	289	289	3	2	——
Unigene54872	SSR	TG	2	TGTGTGTGTGTGTG	14	FORWARD	47	21	55.09	38.1	3	0	GATGCTTTGTGTGGATTATGT	REVERSE	207	21	54.83	38.1	5	1	TGTTCAACTTCTCACCTGATT	161	289	289	3	2	——
Unigene54881	SSR	CT	2	CTCTCTCTCTCTCT	14	FORWARD	95	21	54.67	38.1	2	2	AAGAGGAATAGGAGCATCAAT	REVERSE	261	21	54.28	42.86	5	2	CAAATACAAGAGGAACTCTGC	167	289	289	4	1	——
Unigene54885	SSR	AT	2	ATATATATATAT	12	FORWARD	48	21	55.23	42.86	3	0	TTGGATACTGAACATCTCTGG	REVERSE	192	21	55.15	42.86	5	2	TCAGTAACTCCAGCCTTCATA	145	289	289	6	1	——
Unigene54902	SSR	CA	2	CACACACACACA	12	FORWARD	45	21	54.99	38.1	4	2	ATAGCACAGCAACATGAAGAT	REVERSE	191	21	55.75	33.33	4	2	AATTGCCGAACTGCTATATTT	147	289	289	6	2	——
Unigene5493	SSR	TC	2	TCTCTCTCTCTCTCTCTC	18	FORWARD	78	21	55.15	38.1	3	2	GGTGGATGAAACACAAAAGTA	REVERSE	225	21	55.85	47.62	2	0	CGAAGAGATAACGACACACAC	148	315	315	3	1	——
Unigene55055	SSR	TG	2	TGTGTGTGTGTGTGTGTGTG	20	FORWARD	113	21	55.08	42.86	3	0	CCTCAAAAGGAGAGAAAAGAG	REVERSE	254	21	54.89	33.33	4	2	AAAAGTTGCACCCATTACATA	142	290	290	3	0	——
Unigene5527	SSR	TGA	3	TGATGATGATGATGATGATGATGATGATGA	30	FORWARD	181	21	55.62	47.62	4	1	GCTTTAGAGATGACCTGAACC	REVERSE	365	21	55.24	52.38	3	0	ACTGCTACTATCCTCGTCCTC	185	406	406	4	1	——
Unigene55362	SSR	GA	2	GAGAGAGAGAGA	12	FORWARD	118	21	54.91	42.86	4	2	CAAACTTGTCGAGCTATCCTA	REVERSE	274	18	60.58	66.67	6	2	GACGGACCGCAGTCAGAG	157	291	291	3	1	——
Unigene55367	SSR	CT	2	CTCTCTCTCTCTCTCT	16	FORWARD	59	21	55.1	33.33	4	0	TATATGCCAGAAACAAGGAAA	REVERSE	212	21	54.66	42.86	5	3	GTGGGTTTGCTGTACTAAAGA	154	292	292	5	0	——
Unigene55424	SSR	CA	2	CACACACACACA	12	FORWARD	17	21	55.99	52.38	0	0	CTCTCTCCCTCTCCTCTCTTT	REVERSE	166	19	55.13	52.63	5	0	GTAGTACGCCGGTATGGTT	150	292	292	2	0	——
Unigene55560	SSR	CA	2	CACACACACACA	12	FORWARD	104	21	55.49	33.33	6	2	CATTTACAAAACGTTCCTTGA	REVERSE	260	20	55.13	35	3	2	CATTTTGTTGCTGCTTTGTA	157	293	293	6	1	——
Unigene55607	SSR	AAG	3	AAGAAGAAGAAGAAG	15	FORWARD	62	21	55.13	42.86	5	2	GATTTGACTCAGCACGATTAG	REVERSE	234	21	55	38.1	6	1	AGACATTTCTTTCCGGATTAC	173	293	293	3	1	——
Unigene55608	SSR	TCC	3	TCCTCCTCCTCCTCC	15	FORWARD	136	21	54.54	38.1	1	0	CCTTCTCTTCCTTTGTTTCTT	REVERSE	286	21	54.43	38.1	5	1	AGTTTTTGAATCTGACAGTGG	151	293	293	3	0	——
Unigene5563	SSR	TC	2	TCTCTCTCTCTCTCTCTCTCTCTCTCTC	28	FORWARD	378	21	55.19	38.1	7	2	TTCTCAGAATCTCGATACGAA	REVERSE	549	21	55.78	33.33	3	3	AGGGCAGAAGTTTTCAATAAA	172	667	667	4	1	——
Unigene55671	SSR	GA	2	GAGAGAGAGAGA	12	FORWARD	68	21	55.13	38.1	3	0	TGTCATTTTCACGCTCTATCT	REVERSE	219	21	54.83	42.86	4	0	CACAAAACAAGAGATCAGTCC	152	293	293	4	3	——
Unigene55800	SSR	GA	2	GAGAGAGAGAGAGAGA	16	FORWARD	1	18	59.22	66.67	2	2	GAGAGCGAGAGCGAGAGC	REVERSE	132	21	55.16	42.86	5	0	GCACATGGTAGATTCTGTGTT	132	294	294	3	1	——
Unigene55838	SSR	AG	2	AGAGAGAGAGAG	12	FORWARD	145	21	54.53	38.1	2	0	AAAAATGGGTAGACAGAGGTT	REVERSE	294	20	55.21	55	2	0	ATGCTCCCTCTCTCTCTCTC	150	294	294	7	3	——
Unigene56095	SSR	TC	2	TCTCTCTCTCTC	12	FORWARD	21	19	54.13	52.63	4	2	GCTGTACTTCGTCGTCATC	REVERSE	171	21	54.47	33.33	4	2	GATGGCAATATAACTTTGGAA	151	296	296	4	1	——
Unigene56119	SSR	CT	2	CTCTCTCTCTCTCTCT	16	FORWARD	4	21	54.98	42.86	3	1	AACCAAACACCTCCTTAGAAC	REVERSE	139	21	55.85	47.62	4	1	AGGAAGGAGGGAGAGTTAAAG	136	296	296	7	3	——
Unigene56149	SSR	AC	2	ACACACACACAC	12	FORWARD	5	21	54.72	38.1	3	2	CCATTTCTTCAACTCTCGTTA	REVERSE	156	21	55.38	42.86	6	2	GGTCTGATCAATAGTCAGCAA	152	296	296	3	1	——
Unigene56149	SSR	TC	2	TCTCTCTCTCTCTCTC	16	FORWARD	82	21	55.1	47.62	4	1	AGTAGCCTGTAGGTTGATTCC	REVERSE	231	20	54.95	45	4	0	GATCAATACCACACACACCA	150	296	296	5	1	——
Unigene56194	SSR	GGT	3	GGTGGTGGTGGTGGTGGTGGT	21	FORWARD	1	20	56.62	50	4	0	GGCCGTGCTAGAGAAATAAC	REVERSE	128	21	55.09	38.1	4	2	AAGGTGATTCCAAACCTAAAG	128	296	296	4	1	——
Unigene56196	SSR	CA	2	CACACACACACA	12	FORWARD	53	21	54.8	38.1	8	2	ATATATGCATGCACTCCAGTT	REVERSE	206	21	54.33	33.33	6	3	TGAATTCCCTTTGTGATTTAC	154	296	296	3	1	——
Unigene56199	SSR	TC	2	TCTCTCTCTCTCTCTCTC	18	FORWARD	134	21	55.43	42.86	4	0	GGACTATAAGGCATGAAAACC	REVERSE	290	21	54.93	33.33	3	0	GATTTGTTATTGCTTGAATGG	157	296	296	4	2	——
Unigene56285	SSR	AT	2	ATATATATATATAT	14	FORWARD	122	21	53.31	42.86	4	2	GCAACTGAGCACATCTAAGTA	REVERSE	266	21	54.02	42.86	5	1	GCCACTGGACATAAGTAAAAC	145	297	297	3	1	——
Unigene5629	SSR	CA	2	CACACACACACACA	14	FORWARD	1	21	54.84	38.1	3	0	GATTTTGTTGTCCCTTATCCT	REVERSE	156	20	55.49	30	5	3	TGGATTCCCAATTAAAATGA	156	208	208	5	2	——
Unigene56315	SSR	CTCCTT	6	CTCCTTCTCCTTCTCCTTCTCCTT	24	FORWARD	153	21	54.64	38.1	8	2	TTGGTGGATACAACAAGAGAT	REVERSE	285	21	55.46	42.86	3	2	CCAGAAAGCCAGTAAAGAACT	133	297	297	3	2	——
Unigene5634	SSR	TC	2	TCTCTCTCTCTC	12	FORWARD	55	21	55.03	42.86	4	0	AACTCACCCCATAGCTTTATC	REVERSE	198	21	56.09	33.33	4	2	CATCGAACACAAACAAAACAT	144	356	356	3	2	——
Unigene5636	SSR	TCT	3	TCTTCTTCTTCTTCTTCTTCTTCTTCTTCT	30	FORWARD	35	21	55.26	42.86	4	0	AAGAACTGGTTGAGAAAGGAG	REVERSE	216	21	55.62	33.33	6	2	AAAGAACCAAGCTTCATCAAT	182	424	424	5	1	——
Unigene56403	SSR	TC	2	TCTCTCTCTCTCTC	14	FORWARD	105	21	55.52	38.1	5	1	GGATTTCAAGGAGAAAATCAG	REVERSE	257	21	55.1	47.62	4	2	CTATTACTTCTGGTGCAGGTG	153	297	297	4	1	——
Unigene56432	SSR	TCT	3	TCTTCTTCTTCTTCTTCT	18	FORWARD	109	21	54.53	38.1	4	2	ATTTTGGTGGACTAGAACCTT	REVERSE	255	21	55.18	38.1	2	2	CCGACAAACATACAACAAGAT	147	298	298	5	3	——
Unigene56452	SSR	AG	2	AGAGAGAGAGAGAGAG	16	FORWARD	106	21	54.87	42.86	4	3	TGTGAAGATCAAGACGGTACT	REVERSE	253	21	54.92	38.1	7	2	GGACGATAATTTCATCTCCTT	148	298	298	5	0	——
Unigene56519	SSR	TTC	3	TTCTTCTTCTTCTTCTTC	18	FORWARD	136	21	55.9	42.86	4	2	AGAATTAGTTGATCCCTGTGC	REVERSE	284	21	54.67	33.33	3	3	AGTGGAAATGACAAATGGTTA	149	298	298	4	1	——
Unigene5679	SSR	TG	2	TGTGTGTGTGTGTGTGTGTG	20	FORWARD	366	21	55.03	38.1	3	0	AGTTTTCTCCACTTCAAATCC	REVERSE	515	21	54.31	33.33	5	0	GCTTGAAATTCTCTGCTAAAA	150	625	625	5	0	——
Unigene56896	SSR	TGC	3	TGCTGCTGCTGCTGC	15	FORWARD	128	20	55.21	40	4	0	GTTGTTGATGTGCATGTTGT	REVERSE	264	18	54.86	44.44	5	1	GCAGATGCAGCAGATTTT	137	300	300	5	0	——
Unigene56896	SSR	TGC	3	TGCTGCTGCTGCTGC	15	FORWARD	128	20	55.21	40	4	0	GTTGTTGATGTGCATGTTGT	REVERSE	264	18	54.86	44.44	5	1	GCAGATGCAGCAGATTTT	137	300	300	5	0	——
Unigene56896	SSR	GCT	3	GCTGCTGCTGCTGCT	15	FORWARD	135	18	54.68	44.44	4	1	ATGTGCATGTTGTTGCTG	REVERSE	300	18	55.46	55.56	3	0	GCCATCACAGTCACATCC	166	300	300	6	3	——
Unigene56944	SSR	TC	2	TCTCTCTCTCTCTCTC	16	FORWARD	8	21	54.5	38.1	4	1	GTAATTTTATCTCCCGATTCC	REVERSE	156	21	54.82	38.1	6	3	TGAAAGAAAAGATCGTCTCAG	149	300	300	5	1	——
Unigene5711	SSR	GGC	3	GGCGGCGGCGGCGGC	15	FORWARD	285	19	54.77	47.37	4	1	CAGCAACAGCTTCTTTGAG	REVERSE	444	21	55	38.1	5	3	TCTAATTGCTTCGTAATCAGC	160	742	742	5	1	——
Unigene57251	SSR	TA	2	TATATATATATATA	14	FORWARD	93	21	55.23	33.33	5	3	GCATTACATTATTGGCAACAT	REVERSE	242	21	55.23	42.86	3	1	TCCACCAATGATAAGAGACAG	150	302	302	6	0	——
Unigene57259	SSR	AC	2	ACACACACACAC	12	FORWARD	119	20	54.87	50	4	0	CTCATTCCTCTCAACGTCTC	REVERSE	267	21	54.85	38.1	3	2	CATACACGCAACACTGAAATA	149	302	302	3	0	——
Unigene57290	SSR	TA	2	TATATATATATATATA	16	FORWARD	71	21	55.95	33.33	4	0	TCAAGAAAATTGGGGAATTAG	REVERSE	218	21	55.61	33.33	4	2	TCATATTCAAATCCCACGTTA	148	303	303	5	2	——
Unigene573	SSR	TG	2	TGTGTGTGTGTGTGTGTG	18	FORWARD	29	21	55.44	42.86	4	2	GTTAGTCCCCAGAAAATATCG	REVERSE	189	21	56.84	33.33	6	3	GCCTGCAATTTTACAAATCAT	161	215	215	5	1	——
Unigene57374	SSR	AC	2	ACACACACACAC	12	FORWARD	17	21	56.05	38.1	3	0	CCCAGTCTAAAACGGATAAAA	REVERSE	164	21	54.85	42.86	4	1	CTAGATTTGGAGCAGAAGTGA	148	303	303	5	0	——
Unigene57426	SSR	AG	2	AGAGAGAGAGAG	12	FORWARD	45	21	55.12	42.86	6	2	GTTAGATTCATCTGCTTGTGC	REVERSE	193	21	54.84	38.1	4	0	ACTATCAACAATTTCCCTTCC	149	303	303	4	0	——
Unigene57428	SSR	CTT	3	CTTCTTCTTCTTCTTCTT	18	FORWARD	149	21	55	38.1	5	2	AGTTGGAAGAAATTCGGATAC	REVERSE	297	21	54.2	42.86	6	2	CATCACCTAGGACACTGAAAT	149	303	303	3	1	——
Unigene57441	SSR	GA	2	GAGAGAGAGAGAGA	14	FORWARD	135	21	54.7	42.86	6	2	GAGCAGTGTAAGCTCATGAAT	REVERSE	289	21	55	38.1	2	0	CTTTCTCTTTCTCGCTTTCTT	155	303	303	4	2	——
Unigene57494	SSR	TC	2	TCTCTCTCTCTCTCTC	16	FORWARD	17	20	56.19	45	5	2	TTTGCCAATCAGGTACACTC	REVERSE	172	21	55.2	38.1	3	3	CAGAGGGAGAAAAATCAAGTT	156	304	304	3	1	——
Unigene57525	SSR	GGC	3	GGCGGCGGCGGCGGC	15	FORWARD	27	20	55.69	35	4	0	AGCTCGATCCAATTTTCTTT	REVERSE	162	18	55.92	44.44	4	2	GATTGGGCAGATCGAAAT	136	304	304	6	2	——
Unigene57534	SSR	TA	2	TATATATATATA	12	FORWARD	111	21	55.22	42.86	2	1	GATTGCTCCCTTTTCTACACT	REVERSE	250	21	54.47	47.62	6	0	GGCACCACATATATACAGACC	140	304	304	3	0	——
Unigene57551	SSR	ATTTTT	6	ATTTTTATTTTTATTTTTATTTTT	24	FORWARD	40	21	54.95	38.1	5	3	GTGGATTCAACTGTCACAAAT	REVERSE	200	21	54.86	38.1	2	0	AAGCATAGTCCCACAAATACA	161	304	304	4	1	——
Unigene57577	SSR	TA	2	TATATATATATA	12	FORWARD	14	21	55.06	38.1	3	2	CCCCAGAACGAAATAATAAGT	REVERSE	169	21	54.67	42.86	4	1	AAGGACTCTTGTTCCAGTCTT	156	304	304	4	3	——
Unigene57591	SSR	TTC	3	TTCTTCTTCTTCTTCTTC	18	FORWARD	9	21	55.38	38.1	4	1	AACAAAGAACCCATCTTCACT	REVERSE	181	21	53.73	38.1	5	2	CTTTTGTAAAGGACCCAGATA	173	304	304	5	1	——
Unigene576	SSR	CT	2	CTCTCTCTCTCTCT	14	FORWARD	14	21	55.98	47.62	4	0	ACGTCTCGTTTCTCTCATACC	REVERSE	169	21	54.98	42.86	5	2	CATAAATCTGAGAGGTGAACG	156	296	296	6	3	——
Unigene576	SSR	TC	2	TCTCTCTCTCTC	12	FORWARD	14	21	55.98	47.62	4	0	ACGTCTCGTTTCTCTCATACC	REVERSE	169	21	54.98	42.86	5	2	CATAAATCTGAGAGGTGAACG	156	296	296	6	3	——
Unigene57715	SSR	GA	2	GAGAGAGAGAGA	12	FORWARD	7	21	53.79	33.33	2	2	AACAAGAAACCTAACAAATGC	REVERSE	161	21	55.79	33.33	6	1	TTTATGCATGATGTGGCTATT	155	305	305	4	3	——
Unigene57836	SSR	CAT	3	CATCATCATCATCATCATCAT	21	FORWARD	143	21	55.44	42.86	4	3	GAACTGGGTTTCCGATTATAG	REVERSE	291	21	55.23	42.86	4	0	GAGGAAGAGGAAGATCAAGAA	149	306	306	4	2	——
Unigene57867	SSR	AC	2	ACACACACACAC	12	FORWARD	109	21	54.64	33.33	4	2	TGCAATGATATGAAGATGTTG	REVERSE	249	21	55.39	33.33	4	0	ATTTCGGGCATTCATATAGTT	141	306	306	7	2	——
Unigene57883	SSR	CTT	3	CTTCTTCTTCTTCTTCTTCTT	21	FORWARD	25	21	55.22	47.62	7	1	GAACCCTCTGATGATTCCTAC	REVERSE	168	21	55.51	38.1	2	2	TTTTTCCTACTTTTCCTCTGC	144	306	306	3	0	——
Unigene57919	SSR	GA	2	GAGAGAGAGAGAGA	14	FORWARD	155	21	55.23	38.1	6	2	GGAAAATTCCAGTTTGCTAGT	REVERSE	303	18	56.49	55.56	5	0	CTAACGTCGGACCAAACC	149	306	306	5	1	——
Unigene57954	SSR	AG	2	AGAGAGAGAGAGAG	14	FORWARD	80	21	54.64	38.1	6	1	CGGTAATAATTGCAACAGAGT	REVERSE	230	21	54.86	38.1	3	2	TTTGTCACCCATACTGCTAAT	151	307	307	4	3	——
Unigene57971	SSR	CT	2	CTCTCTCTCTCTCT	14	FORWARD	1	22	53.8	31.82	5	0	AAAATAACTTCGTTCTTCTTCC	REVERSE	138	22	54.72	31.82	7	0	TGCAGATTTGAAATATACGAAC	138	307	307	5	3	——
Unigene58089	SSR	CG	2	CGCGCGCGCGCGCG	14	FORWARD	49	21	54.38	38.1	3	0	TCACTGGACAAATAAATAGGG	REVERSE	200	21	54.48	42.86	4	0	TATATGTGTGTGGGTGTGTGT	152	308	308	5	0	——
Unigene58091	SSR	CT	2	CTCTCTCTCTCTCT	14	FORWARD	69	21	54.38	52.38	2	0	TACTTCCTCCCTCTCTCTCTC	REVERSE	221	21	54.72	42.86	4	1	AAGAACTCTCGGCTACTTTTC	153	308	308	3	0	——
Unigene58099	SSR	CTG	3	CTGCTGCTGCTGCTG	15	FORWARD	96	21	55.15	38.1	2	2	ATTTTATCAGGTTCCAAGAGC	REVERSE	233	21	54.73	52.38	5	3	GTCTATGAGGCTAAGGGACTC	138	308	308	3	2	——
Unigene58118	SSR	TGG	3	TGGTGGTGGTGGTGG	15	FORWARD	12	21	54.34	47.62	3	3	AGATGAAGAGAGTGACCAGTG	REVERSE	196	21	55.11	47.62	2	0	CTTCTTCTTGCCCTCTTCTAC	185	308	308	6	2	——
Unigene58142	SSR	AGA	3	AGAAGAAGAAGAAGA	15	FORWARD	44	21	54.72	33.33	3	3	ACCAAAAACAAACAACACAGT	REVERSE	191	21	54.89	42.86	4	3	AGCAGTAGCAGCAGAGTTAAA	148	308	308	3	1	——
Unigene58142	SSR	CTG	3	CTGCTGCTGCTGCTG	15	FORWARD	150	21	55.21	33.33	2	1	CCCAAAAGAAAAGAATGAACT	REVERSE	279	21	54.52	38.1	4	2	TACTCAGCTTTATTTGGCTGT	130	308	308	5	1	——
Unigene58153	SSR	GGTTT	5	GGTTTGGTTTGGTTTGGTTT	20	FORWARD	8	19	60.23	52.63	6	2	GTACACATTGGGGCCAACA	REVERSE	157	21	55.04	38.1	3	1	ACACAATCACCTTTTCACAAC	150	308	308	4	0	——
Unigene58218	SSR	TC	2	TCTCTCTCTCTC	12	FORWARD	9	18	56.96	50	4	1	GGTTCGTCCATGCAAACT	REVERSE	171	21	55.37	47.62	6	1	ATCATACACAGGCCTCCTACT	163	308	308	3	1	——
Unigene583	SSR	TCA	3	TCATCATCATCATCATCA	18	FORWARD	20	21	54.2	38.1	4	0	ACCTCAAGTTTTCCTAATTCC	REVERSE	209	20	55.83	35	4	0	ATTACCAACGCAGATCAAAA	190	217	217	4	0	——
Unigene5831	SSR	TA	2	TATATATATATA	12	FORWARD	612	21	55.25	42.86	5	0	TGTGGAACTGTTTCTCTCATC	REVERSE	750	21	54.96	47.62	8	0	GGTTGAAGTACTCCACCTTCT	139	1164	1164	5	0	——
Unigene5831	SSR	TC	2	TCTCTCTCTCTCTCTCTCTC	20	FORWARD	612	21	55.25	42.86	5	0	TGTGGAACTGTTTCTCTCATC	REVERSE	750	21	54.96	47.62	8	0	GGTTGAAGTACTCCACCTTCT	139	1164	1164	5	0	——
Unigene58460	SSR	CA	2	CACACACACACACA	14	FORWARD	135	21	56.03	38.1	3	2	CCAAGAACACCAATCACATTA	REVERSE	280	21	55.08	38.1	3	1	TCTGATGAAAATCTGTCTGCT	146	310	310	4	3	——
Unigene58474	SSR	CT	2	CTCTCTCTCTCTCTCT	16	FORWARD	134	21	55.34	42.86	4	1	GTGTTCTTCTTCCACACTGAA	REVERSE	282	21	55.04	42.86	3	2	GTTGTGCGTGAAAAGACTATC	149	310	310	6	3	——
Unigene58531	SSR	TA	2	TATATATATATATA	14	FORWARD	24	21	55.34	47.62	4	0	CTAGGCTTGTGTTACCCTCTT	REVERSE	176	20	54.35	35	2	1	AAATCAATAAAACCCGACAG	153	310	310	4	1	——
Unigene5863	SSR	AAAC	4	AAACAAACAAACAAACAAACAAAC	24	FORWARD	207	21	54.81	33.33	4	2	TTCAACTTCGCTTGATAATTC	REVERSE	351	20	55.67	40	2	1	GACATCCACAACCACATTTT	145	352	352	3	1	——
Unigene58680	SSR	CT	2	CTCTCTCTCTCT	12	FORWARD	1	19	53.74	47.37	4	0	CAATTAGTTCCCTCCTTCC	REVERSE	155	21	54.91	42.86	4	0	AGTAGATGGATCATGTTGGTG	155	311	311	4	2	——
Unigene58699	SSR	AG	2	AGAGAGAGAGAGAGAG	16	FORWARD	144	21	55.33	42.86	2	2	CGTTTCTCCTATCCCTCTTTA	REVERSE	311	21	55.11	38.1	3	0	GTTGAGTTTCTTTTTCCACCT	168	311	311	3	1	——
Unigene58768	SSR	AG	2	AGAGAGAGAGAG	12	FORWARD	126	21	55.21	47.62	2	0	ATTGCCTGTCTACTTCTCCTC	REVERSE	249	21	54.93	42.86	4	2	TCGCAGACTTCTTCACTTAAC	124	312	312	4	0	——
Unigene58779	SSR	CA	2	CACACACACACACACACACACACA	24	FORWARD	87	21	55.47	42.86	5	2	GTTCACTGACAGAGGCAATTA	REVERSE	226	21	55.02	38.1	6	2	TTCTTTGCAACTGATAAGAGC	140	312	312	5	3	——
Unigene58809	SSR	CCT	3	CCTCCTCCTCCTCCT	15	FORWARD	7	21	54.62	38.1	4	2	TTAACACCTTTATCCTTGTCG	REVERSE	168	21	54.95	38.1	5	1	TAAAAGGATGGAGTCTTCACA	162	312	312	6	3	——
Unigene58845	SSR	AAAAC	5	AAAACAAAACAAAACAAAACAAAAC	25	FORWARD	29	21	55.3	38.1	7	1	TGTACATTGTGCAGACAGAAA	REVERSE	180	21	55.17	42.86	4	2	CAACGATGTCCTTCACAGTAT	152	312	312	6	2	——
Unigene5888	SSR	ATC	3	ATCATCATCATCATC	15	FORWARD	299	20	55.05	35	5	3	AAAAATCATGGTCCAGTTTG	REVERSE	459	21	55.22	42.86	4	0	GGTTCAGTTATCTCTGGCTTT	161	485	485	4	0	——
Unigene58881	SSR	GCA	3	GCAGCAGCAGCAGCAGCA	18	FORWARD	7	21	55.53	38.1	5	2	ATAAAAGGCTTGAGAAACTGC	REVERSE	163	19	55.26	42.11	4	2	GTTTGAGATCCGCAGAAAT	157	312	312	4	1	——
Unigene58893	SSR	AG	2	AGAGAGAGAGAG	12	FORWARD	133	21	55.02	33.33	5	2	TTTCAGACGAAAACAGTTCAT	REVERSE	283	21	54.7	33.33	2	2	ACAACAACAAAAAGAAACAGC	151	312	312	4	1	——
Unigene58912	SSR	TC	2	TCTCTCTCTCTCTCTC	16	FORWARD	151	21	54.33	38.1	6	3	TGTACAGGAAAATAGGGCTTA	REVERSE	309	23	54.83	34.78	6	0	TCAATCATAGTGAGTGTTTGTGT	159	312	312	3	1	——
Unigene5892	SSR	CT	2	CTCTCTCTCTCTCTCTCTCTCT	22	FORWARD	46	21	54.95	42.86	4	3	ACACGTCTTTGTAGTCCAGAA	REVERSE	176	21	54.61	42.86	3	2	TTTCTTCCTACAGTCCAGTTG	131	1816	1816	5	2	——
Unigene58932	SSR	TG	2	TGTGTGTGTGTG	12	FORWARD	9	21	55.73	47.62	4	1	CTGTTGTCACCTCAACTTCAC	REVERSE	154	21	55.37	42.86	4	0	ATGGCCTAATCTAACACACCT	146	313	313	4	0	——
Unigene58940	SSR	CA	2	CACACACACACACA	14	FORWARD	157	21	54.75	33.33	6	3	TTCCAACACTTGTTAAACCAT	REVERSE	307	18	55.02	38.89	6	2	TACCAAAATTGGGCAGAA	151	313	313	4	1	——
Unigene59173	SSR	CT	2	CTCTCTCTCTCTCTCTCTCT	20	FORWARD	62	21	54.72	42.86	6	2	TCTCTCTGAAAAGAGCGACTA	REVERSE	209	21	55.26	47.62	3	1	AATACTGGCTAAGAGGGAGTG	148	314	314	5	1	——
Unigene59223	SSR	AGA	3	AGAAGAAGAAGAAGA	15	FORWARD	47	21	54.84	38.1	4	2	TATAGACAGCCAAGAAAATGC	REVERSE	198	21	54.85	33.33	3	1	ATTTTCAACCACAACTCAGAA	152	315	315	6	1	——
Unigene5924	SSR	TG	2	TGTGTGTGTGTGTG	14	FORWARD	60	21	55.01	38.1	7	1	TACGAAATTCGAGCTATCAAG	REVERSE	208	21	55.59	38.1	4	0	AACATTCAAATACCCACTTCC	149	389	389	4	1	——
Unigene59339	SSR	GA	2	GAGAGAGAGAGAGAGAGAGAGA	22	FORWARD	51	21	54.99	38.1	4	0	GTGCATTTGAGAATAAGGTTG	REVERSE	198	21	54.65	33.33	3	2	GAGTTTTGCCATTGATTTCTA	148	315	315	4	1	——
Unigene59374	SSR	TC	2	TCTCTCTCTCTCTCTC	16	FORWARD	133	21	54.43	38.1	4	2	TAGCCACTTTCTTATCTGCAT	REVERSE	269	21	55.23	42.86	4	0	GGAGAAAAGCTCAAGAAGAAG	137	316	316	5	2	——
Unigene59468	SSR	GA	2	GAGAGAGAGAGAGAGA	16	FORWARD	140	21	54.97	42.86	6	0	CTGAATTCTTGCATCCACTAC	REVERSE	290	21	54.85	38.1	3	2	TAATCTCCTGCTTTCAATACG	151	316	316	4	1	——
Unigene59566	SSR	CTC	3	CTCCTCCTCCTCCTC	15	FORWARD	3	21	54.77	33.33	8	0	CGCAGATCTGTTTTATTTGTT	REVERSE	144	21	54.93	47.62	6	0	TCTTCGTAGAGGGAGAGAGTT	142	317	317	4	0	——
Unigene59649	SSR	CA	2	CACACACACACACA	14	FORWARD	1	21	54.41	47.62	6	2	GATACTGTCACCTGTGAATCC	REVERSE	124	21	55.38	38.1	4	0	GGAAGTGCTCGTCTTTTATTT	124	317	317	3	0	——
Unigene59684	SSR	CA	2	CACACACACACACACACACACA	22	FORWARD	64	21	55.4	38.1	4	2	TAGAGTTCACCGTTGCTTTTA	REVERSE	218	21	55.6	38.1	5	2	TGAGTTTTTCTGACTGAATGC	155	318	318	4	3	——
Unigene5976	SSR	TTC	3	TTCTTCTTCTTCTTCTTCTTC	21	FORWARD	514	21	55.03	38.1	3	0	GTCACTTTTCCCTCTGATTTT	REVERSE	662	21	55.35	38.1	4	0	ACGGAAGAGAAATTGAAGAAG	149	715	715	5	3	——
Unigene59764	SSR	TG	2	TGTGTGTGTGTGTG	14	FORWARD	43	21	55.38	38.1	4	0	GCGTCTTTTCATAGAGGTTTT	REVERSE	195	21	55.78	42.86	5	1	CTTCTTGCCTGGAAATTAGTC	153	318	318	4	0	——
Unigene59801	SSR	AC	2	ACACACACACACACACAC	18	FORWARD	57	21	55.01	47.62	6	2	GACGATGCTAACTAGTGATGG	REVERSE	205	21	55.2	47.62	5	2	CTGTCAGTTATCGTGAAGCTC	149	318	318	5	1	——
Unigene59859	SSR	TC	2	TCTCTCTCTCTCTCTCTC	18	FORWARD	43	21	54.99	33.33	4	1	TTCTGATGGAAAGATCAAAGA	REVERSE	216	21	55.26	42.86	4	0	GCAGTGAAGGTAATATGTGGA	174	319	319	3	1	——
Unigene5987	SSR	TA	2	TATATATATATA	12	FORWARD	455	21	55.15	38.1	3	0	GTGGTTGTGGAATCAGTAAAA	REVERSE	604	21	55.63	33.33	3	1	AAGGAAAATCCGTCTTACAAA	150	859	859	4	3	——
Unigene59884	SSR	ATGT	4	ATGTATGTATGTATGTATGT	20	FORWARD	78	21	54.01	38.1	4	0	CCTGGAAATAGTAAATTGTGG	REVERSE	226	21	54.45	33.33	4	2	ATTGACTTGTGGAATTGACAT	149	319	319	5	1	——
Unigene59940	SSR	GAA	3	GAAGAAGAAGAAGAA	15	FORWARD	1	20	54.12	45	4	0	GTGATTGAGCTGTGAGAATG	REVERSE	145	20	55.4	45	8	2	ACAACGATATCGAGTGAAGC	145	319	319	3	1	——
Unigene59949	SSR	TA	2	TATATATATATA	12	FORWARD	169	21	54.96	33.33	3	3	CACCATCAACAAAACCATTAT	REVERSE	313	21	55.46	47.62	4	2	CTAAGGCTCTCTGTTGGAACT	145	320	320	6	2	——
Unigene59954	SSR	GCA	3	GCAGCAGCAGCAGCAGCA	18	FORWARD	47	21	54.42	33.33	4	2	CTCCAAATTCAAATCCAGATA	REVERSE	199	20	55.09	45	4	0	GTCATCTTGTTCACGTTCCT	153	320	320	4	1	——
Unigene60019	SSR	GAG	3	GAGGAGGAGGAGGAG	15	FORWARD	41	20	55.09	50	3	2	TAGGACAGTGCGAGAGAGAT	REVERSE	189	21	55.26	42.86	7	3	TTACAATCGTCGATGTCTACC	149	320	320	4	3	——
Unigene60138	SSR	GCC	3	GCCGCCGCCGCCGCC	15	FORWARD	66	19	54.74	42.11	4	3	AATTCGAGACAACGACCTT	REVERSE	234	21	54.82	38.1	7	0	TTCGAGAGTTTCTCAAAGATG	169	321	321	6	2	——
Unigene602	SSR	TC	2	TCTCTCTCTCTCTC	14	FORWARD	4	18	62.53	50	4	0	TCCAGTGCCGCCATTTTT	REVERSE	213	21	54.88	33.33	2	0	GAAGGAAAAGGAAAATGAAAG	210	415	415	6	3	——
Unigene60250	SSR	CT	2	CTCTCTCTCTCTCTCTCTCT	20	FORWARD	144	21	54.14	38.1	6	1	TTAAAAGCTCTTGGGTTACTG	REVERSE	303	21	54.95	47.62	3	0	CAGATGACTCCAGATAAGCAC	160	322	322	5	3	——
Unigene60295	SSR	AAG	3	AAGAAGAAGAAGAAG	15	FORWARD	108	23	55.02	34.78	3	1	AAGAGAAAAGTCACAAGAGATGA	REVERSE	239	21	54.04	33.33	4	2	CTTTCTCTTCTTGTTTTGCAT	132	322	322	8	3	——
Unigene60369	SSR	TAT	3	TATTATTATTATTAT	15	FORWARD	81	21	54.77	38.1	4	3	GCTGTGTCGGTATTTAAGAAA	REVERSE	224	21	54.92	38.1	7	3	CAATCGAACATAATCTTCTGG	144	322	322	4	1	——
Unigene60380	SSR	TC	2	TCTCTCTCTCTCTC	14	FORWARD	59	21	54.52	38.1	3	3	AACAGCAGCCTTGAACTATTA	REVERSE	204	21	54.97	38.1	4	2	ATCACATGCACACAAACACTA	146	323	323	3	2	——
Unigene60510	SSR	GAA	3	GAAGAAGAAGAAGAA	15	FORWARD	21	21	54.82	42.86	3	1	TTACAGTGGAGGTAGGAATGA	REVERSE	193	21	55.1	47.62	4	0	CTAAGTAGATTGGCTGTGTGG	173	323	323	4	0	——
Unigene6052	SSR	AC	2	ACACACACACACACACACAC	20	FORWARD	57	21	54.78	38.1	5	3	CTAACGAAAAACCGTATCTCA	REVERSE	196	21	54.73	38.1	5	3	ATATTCTGTTTTCTGCTGCAC	140	316	316	6	1	——
Unigene60565	SSR	AAG	3	AAGAAGAAGAAGAAG	15	FORWARD	70	21	55.64	42.86	3	1	CACTGAAGAGGCAAGACATAA	REVERSE	218	21	54.37	42.86	6	1	CAGATCTCGATTCTCATCTGT	149	324	324	5	2	——
Unigene60608	SSR	AG	2	AGAGAGAGAGAG	12	FORWARD	158	21	54.9	33.33	5	0	TGCAAGTTGAGAAATAAAAGG	REVERSE	310	21	54.93	42.86	4	1	AAGCTACTGGTTGTGGTATGA	153	324	324	3	0	——
Unigene60622	SSR	AG	2	AGAGAGAGAGAG	12	FORWARD	144	21	53.93	38.1	7	1	CCACCAAACTATTGGTTTTAC	REVERSE	294	21	55.53	42.86	4	0	GCCTTAATTCTTCTCTGCTGT	151	324	324	3	2	——
Unigene60664	SSR	TC	2	TCTCTCTCTCTC	12	FORWARD	30	21	54.96	38.1	6	2	CAAAAGAAGTTTCTGCCTGTA	REVERSE	186	21	54.92	38.1	5	0	AGGCTTAAAGAAGTTTGTGGT	157	325	325	5	1	——
Unigene6069	SSR	GA	2	GAGAGAGAGAGA	12	FORWARD	153	21	55.1	38.1	3	2	GTTGAAGCATTTGAAGAGATG	REVERSE	305	21	55.22	33.33	5	0	TAGGCATGGCATAAGATAAAA	153	990	990	3	2	——
Unigene60734	SSR	GA	2	GAGAGAGAGAGA	12	FORWARD	39	21	54.86	38.1	5	2	TCCTCTGTGGAGATTGAATTA	REVERSE	173	21	54.69	38.1	3	3	GGAAGAAAACAAAGAGGAATC	135	325	325	7	1	——
Unigene60754	SSR	CT	2	CTCTCTCTCTCTCTCTCTCTCT	22	FORWARD	69	21	55.3	47.62	5	1	GGAGGAGGTACTCAATTTGTC	REVERSE	220	21	55.24	38.1	4	1	CTTCTGGTGACAATTCCATAA	152	325	325	5	3	——
Unigene60829	SSR	TCA	3	TCATCATCATCATCA	15	FORWARD	19	20	54.94	40	5	0	AACATTGGTCCACAGAAAAC	REVERSE	170	22	55	50	4	0	CCTCTCATGCTTCTCTACCTAC	152	326	326	4	1	——
Unigene60848	SSR	AAG	3	AAGAAGAAGAAGAAG	15	FORWARD	6	21	54.85	33.33	6	2	GAATTTGATCCATAATTGCTG	REVERSE	161	21	54.88	38.1	5	0	TCAATCTGATATGGTTGCTCT	156	326	326	5	0	——
Unigene60901	SSR	GA	2	GAGAGAGAGAGAGA	14	FORWARD	122	21	55.4	42.86	5	3	CGGATCAGAGTTACATCTCAA	REVERSE	304	21	57.41	38.1	7	3	CGCCCATACATCATTGTATTT	183	326	326	4	2	——
Unigene60939	SSR	GT	2	GTGTGTGTGTGTGTGTGTGT	20	FORWARD	2	18	56.57	55.56	4	2	GCAAACCTGGCTATGGTC	REVERSE	150	21	55.02	42.86	3	0	TACAAACTGACACCCATTACC	149	326	326	4	2	——
Unigene60986	SSR	TG	2	TGTGTGTGTGTGTGTG	16	FORWARD	22	20	55.36	55	4	0	CCACTACGAGAGCTGAGAAG	REVERSE	171	21	55.92	42.86	6	3	CTTAATCACGAGTCATTGCAC	150	327	327	4	1	——
Unigene61049	SSR	GAA	3	GAAGAAGAAGAAGAA	15	FORWARD	19	21	54.94	38.1	4	2	GTTGAAGATGATGATGACGAT	REVERSE	175	21	55.47	47.62	8	2	CCCTCCATTCTCTAGAGCTAA	157	327	327	4	1	——
Unigene61064	SSR	AAAAT	5	AAAATAAAATAAAATAAAAT	20	FORWARD	8	18	55.35	44.44	8	0	CTTTTGGGAGCAAAAGGT	REVERSE	138	20	54.76	50	6	1	CTGAAGTCGGGTTCATAGTC	131	327	327	3	0	——
Unigene61075	SSR	GA	2	GAGAGAGAGAGAGAGAGAGA	20	FORWARD	3	21	54.94	33.33	4	2	GCAATTCGCTATTTAGAATCA	REVERSE	147	21	54.26	33.33	5	2	GTTATTTTGCAGGAAATATGC	145	327	327	5	1	——
Unigene61135	SSR	AG	2	AGAGAGAGAGAGAG	14	FORWARD	13	21	55.38	38.1	4	2	AGAGTGGAAAAAGAACCATGT	REVERSE	166	21	54.97	33.33	2	0	TTATTTTATGTTTCCCCCTTC	154	328	328	6	3	——
Unigene61195	SSR	AG	2	AGAGAGAGAGAG	12	FORWARD	68	21	55.48	38.1	3	3	CTTTCTCATTGTTACGGTCAA	REVERSE	204	21	56.18	42.86	4	3	TCATCTTGCTGTTGCTACTGT	137	328	328	3	1	——
Unigene61288	SSR	AG	2	AGAGAGAGAGAG	12	FORWARD	181	21	54.66	38.1	4	3	TTCTTTCCGCTCTAGTAACAA	REVERSE	323	18	55.24	50	4	0	TATCGAGTATGCCGCTGT	143	329	329	3	2	——
Unigene61409	SSR	CA	2	CACACACACACA	12	FORWARD	127	21	54.68	33.33	3	0	CTCTGAATGGAAAAACAAGAA	REVERSE	272	21	55.15	42.86	7	2	CTGGTTTAACCTTCAAGACCT	146	330	330	7	1	——
Unigene6141	SSR	AC	2	ACACACACACAC	12	FORWARD	13	19	56.27	52.63	4	1	TATACTCAAGGCCCCCTCT	REVERSE	182	21	54.99	33.33	4	2	AACTCTTCAATGGTAATGCAA	170	681	681	3	1	——
Unigene61427	SSR	AT	2	ATATATATATATATAT	16	FORWARD	40	21	54.38	38.1	5	2	TACAAGTCTGAATTTGGTTCC	REVERSE	209	21	55.18	42.86	2	0	CACCTTCTTCCATCTCTTTCT	170	330	330	3	0	——
Unigene61459	SSR	TAA	3	TAATAATAATAATAA	15	FORWARD	1	21	54.63	33.33	5	3	GCGACCATTTAATAATCAGAA	REVERSE	151	22	54.66	36.36	3	1	TCCTTTTCCCTACTTTTTAGTG	151	330	330	4	2	——
Unigene61462	SSR	CT	2	CTCTCTCTCTCT	12	FORWARD	102	21	55.11	38.1	3	2	TCTGCGGTTTGTTTGTAGTAT	REVERSE	250	21	55.26	38.1	4	2	AAACTCAACATTTAGGGTGGT	149	330	330	4	0	——
Unigene61582	SSR	GCT	3	GCTGCTGCTGCTGCT	15	FORWARD	174	21	56.65	33.33	5	3	ATAAGCCTTTGTTGACGAAAA	REVERSE	327	21	55.2	42.86	6	1	ATATTAGAAGCTTGGGTCCTG	154	331	331	4	0	——
Unigene61584	SSR	TAT	3	TATTATTATTATTATTAT	18	FORWARD	159	21	55.19	38.1	5	1	GCCACTGGTATATGATTTTGA	REVERSE	313	21	54.94	33.33	4	3	AATAGAAATTGAACGGGATTC	155	331	331	4	2	——
Unigene6165	SSR	AG	2	AGAGAGAGAGAG	12	FORWARD	282	21	55.17	38.1	6	2	ATCGACATGCAGATAACAATC	REVERSE	420	21	55.29	33.33	2	0	TTATTTTCCTTCTCGTTTTCC	139	514	514	4	1	——
Unigene61733	SSR	AC	2	ACACACACACACACAC	16	FORWARD	55	21	55.44	42.86	4	1	CATGTCTCTCCACTCTTTTCA	REVERSE	198	21	55.12	33.33	4	2	AATGGTGTTTTTAACGTGCTA	144	332	332	3	1	——
Unigene61817	SSR	TA	2	TATATATATATA	12	FORWARD	170	21	54.94	33.33	1	0	AGAGAAAAAGAAAGGGACAAA	REVERSE	327	21	54.97	33.33	4	3	GATGATGACGAAAACATTGAT	158	333	333	3	1	——
Unigene61876	SSR	TGA	3	TGATGATGATGATGA	15	FORWARD	9	21	54.96	47.62	2	0	CTACAAAGGAAGAGGAAGAGG	REVERSE	153	21	55.21	33.33	8	2	TTCTGAAATTTGAGGCTATCA	145	333	333	4	0	——
Unigene61973	SSR	GAA	3	GAAGAAGAAGAAGAA	15	FORWARD	42	21	55.3	33.33	3	1	AAGCATTGTTGTCATTTTCAC	REVERSE	202	21	54.99	38.1	4	2	CTTATCTTCATCATCGCAATC	161	334	334	4	0	——
Unigene62043	SSR	TC	2	TCTCTCTCTCTC	12	FORWARD	129	21	54.96	47.62	3	0	GAGGTAGTGGTTCCTGTCTTT	REVERSE	263	21	55	38.1	4	1	TGAATTAGTAGAAACGGGTGA	135	334	334	4	1	——
Unigene6213	SSR	CAC	3	CACCACCACCACCAC	15	FORWARD	597	22	55.03	31.82	5	2	GTTCATCTTGAATTAACGGATT	REVERSE	747	21	55.2	38.1	4	1	AATGAACTGCTTGACATCATC	151	892	892	6	2	——
Unigene62131	SSR	CA	2	CACACACACACACACACACACA	22	FORWARD	6	21	55.1	38.1	5	3	CACAAATGATTGACGGACTAT	REVERSE	165	21	55.22	42.86	3	2	GCCACTAAACTTCTTCTGGAT	160	335	335	3	2	——
Unigene62132	SSR	GAGCTT	6	GAGCTTGAGCTTGAGCTTGAGCTT	24	FORWARD	171	21	54.17	38.1	3	3	GAAACAGAGAAACAAACCTTG	REVERSE	332	20	54.57	50	4	3	AGTGCTACTTCGTCAAGGAC	162	335	335	5	3	——
Unigene62191	SSR	TGC	3	TGCTGCTGCTGCTGCTGC	18	FORWARD	138	20	54.64	40	2	2	CTGTTGCTGTTGTTGTTGAT	REVERSE	289	21	54.49	33.33	6	2	TTGCTGCATCATATATTGAGA	152	335	335	4	1	——
Unigene62192	SSR	GGT	3	GGTGGTGGTGGTGGT	15	FORWARD	104	21	55.42	47.62	4	3	GGGGATAGCTCTGATTGTAAC	REVERSE	245	21	55.16	38.1	4	2	CCAAATCAAAACTCTATGCAG	142	335	335	6	1	——
Unigene62206	SSR	TC	2	TCTCTCTCTCTCTCTCTC	18	FORWARD	60	21	54.99	47.62	4	1	GATCAAACCTCTCTCTCAGGT	REVERSE	207	21	54.95	42.86	7	3	GGGGTAGCATCATTCTAATCT	148	335	335	3	2	——
Unigene62206	SSR	CTCCCT	6	CTCCCTCTCCCTCTCCCTCTCCCTCTCCCT	30	FORWARD	60	21	54.99	47.62	4	1	GATCAAACCTCTCTCTCAGGT	REVERSE	207	21	54.95	42.86	7	3	GGGGTAGCATCATTCTAATCT	148	335	335	3	2	——
Unigene62235	SSR	CAC	3	CACCACCACCACCAC	15	FORWARD	85	21	55.3	47.62	5	0	TATGGAACTGAGTCTGGTGAG	REVERSE	229	21	55.03	38.1	2	0	ATTCTCCTTTGGTTCTGTTTC	145	336	336	4	2	——
Unigene62279	SSR	CGC	3	CGCCGCCGCCGCCGC	15	FORWARD	93	21	54.97	42.86	4	1	CTTCACCAATCTATGCAGTTC	REVERSE	239	21	54.91	47.62	7	3	GGCTCTGTGTAATACGACAAC	147	336	336	3	2	——
Unigene62289	SSR	GA	2	GAGAGAGAGAGAGAGA	16	FORWARD	150	21	55.71	47.62	4	0	GAGCATGAAGGATAAGAGGAG	REVERSE	298	19	55.06	52.63	4	2	GGAGAGACGTTGGAAGTGT	149	336	336	2	0	——
Unigene62443	SSR	CCT	3	CCTCCTCCTCCTCCT	15	FORWARD	173	21	54.78	42.86	4	2	CCTAGTGATTGGATATTGCAC	REVERSE	312	21	55.31	42.86	5	2	GGGGTCAAGTTGTAATTTCTC	140	337	337	5	3	——
Unigene62533	SSR	ATGGGC	6	ATGGGCATGGGCATGGGCATGGGC	24	FORWARD	19	21	55.1	42.86	4	1	GATGTAGCATGATCCCTATGA	REVERSE	137	20	55.69	50	8	0	AACCATAGGCCTAGTCATCC	119	338	338	6	3	——
Unigene62608	SSR	CTT	3	CTTCTTCTTCTTCTT	15	FORWARD	51	21	54.15	38.1	3	2	CTCTTCTGGATTATTGATTGC	REVERSE	211	21	55.13	33.33	6	1	TTTTCCAGTTAATCGAACTCA	161	338	338	5	3	——
Unigene6271	SSR	AG	2	AGAGAGAGAGAG	12	FORWARD	10	19	55.54	47.37	2	0	GTTGGGTTGACTGGAAAAG	REVERSE	150	20	54.9	60	2	0	GCTCTCCCTCTCTCTCTCTC	141	253	253	3	2	——
Unigene6271	SSR	AG	2	AGAGAGAGAGAGAG	14	FORWARD	104	21	55.13	38.1	2	2	GTGGGAAGAAAAGAAGGAATA	REVERSE	239	21	54.3	42.86	3	3	CGACCTTCTTCTTTATCACTG	136	253	253	8	3	——
Unigene62717	SSR	AC	2	ACACACACACACACACAC	18	FORWARD	100	21	55.17	38.1	3	2	CGTTTTAGTCTTGTCGCTTTA	REVERSE	239	22	54.92	40.91	6	2	GAACTATATAAGGGCTCAATGC	140	339	339	4	2	——
Unigene62779	SSR	CT	2	CTCTCTCTCTCT	12	FORWARD	143	21	55.18	38.1	5	2	AATCCCAAGTGACATTTACCT	REVERSE	298	21	54.7	38.1	5	2	GCCATCACTTCAGAAAACTTA	156	340	340	6	1	——
Unigene62842	SSR	GCG	3	GCGGCGGCGGCGGCGGCGGCGGCG	24	FORWARD	54	21	54.58	33.33	4	0	GAAATCGAACTCAAATGAAGA	REVERSE	248	21	55.01	47.62	5	2	AGCTGCTGTTCTACTCCCTAT	195	340	340	4	1	——
Unigene62896	SSR	GAA	3	GAAGAAGAAGAAGAAGAA	18	FORWARD	137	21	55.05	42.86	2	0	GTGTTGATGGAGATGGTAAGA	REVERSE	287	21	55.47	38.1	4	2	TTCCCAGAATCACTAGGTTTT	151	341	341	4	2	——
Unigene62899	SSR	AAG	3	AAGAAGAAGAAGAAG	15	FORWARD	24	21	54.64	38.1	5	2	GTTGATATTGGATCTCATTGC	REVERSE	163	20	55.15	30	6	0	AATTCCCAAATCCATTTCTT	140	341	341	5	0	——
Unigene62963	SSR	TA	2	TATATATATATATATATA	18	FORWARD	171	21	55.24	38.1	4	0	TACATATCGTGCCAATAAACC	REVERSE	337	20	55.97	35	6	2	GATTTTGCAATTTTGTACGC	167	341	341	4	1	——
Unigene63003	SSR	TCA	3	TCATCATCATCATCA	15	FORWARD	12	21	55.23	33.33	7	3	ACTCCCAAAATGATTCTGATT	REVERSE	158	21	55.18	38.1	4	0	AATCCCATGTAGGTTTCTTGT	147	341	341	4	0	——
Unigene63059	SSR	GGT	3	GGTGGTGGTGGTGGTGGT	18	FORWARD	168	21	55.55	42.86	4	0	AAACATGGATGGGGTAGATAG	REVERSE	317	20	55.7	45	5	3	GTGGAAGGGAAATTCAGAGT	150	342	342	3	0	——
Unigene63059	SSR	GTGC	4	GTGCGTGCGTGCGTGCGTGC	20	FORWARD	168	21	55.55	42.86	4	0	AAACATGGATGGGGTAGATAG	REVERSE	317	20	55.7	45	5	3	GTGGAAGGGAAATTCAGAGT	150	342	342	3	0	——
Unigene6310	SSR	ATG	3	ATGATGATGATGATG	15	FORWARD	39	21	55.62	33.33	3	1	ATTCCAAAAATCTGCTTCAGT	REVERSE	185	21	55.32	38.1	4	0	AATCATATTCTTCCTCCTCCA	147	207	207	6	1	——
Unigene63192	SSR	CT	2	CTCTCTCTCTCT	12	FORWARD	216	20	55.07	50	8	1	TACCGGTATCAGTCTTCACC	REVERSE	343	19	54.84	52.63	2	0	GGCATAGGAGAGTTTGAGG	128	343	343	3	2	——
Unigene63205	SSR	GA	2	GAGAGAGAGAGAGAGAGA	18	FORWARD	113	21	54.6	47.62	5	2	AGGAGGATCAGTGCTACCTAT	REVERSE	269	21	55.04	47.62	2	0	ATACACTCCGTTTCTCTCCTC	157	343	343	5	0	——
Unigene63247	SSR	CT	2	CTCTCTCTCTCT	12	FORWARD	176	21	55.09	38.1	7	2	GGACAAGATGATGATCAAGAA	REVERSE	323	20	56.34	50	2	0	GAAAAGGGCAGAGAGAGAGA	148	343	343	2	0	——
Unigene63249	SSR	GCA	3	GCAGCAGCAGCAGCA	15	FORWARD	49	21	53.84	42.86	3	0	CGACAGTGACAAGTATGAAGA	REVERSE	214	21	55.35	33.33	6	1	ATATGGGAAGCTTGATGATTT	166	343	343	4	3	——
Unigene63299	SSR	AT	2	ATATATATATATATAT	16	FORWARD	193	21	54.94	38.1	6	3	AAAAGTGAAGATGGAGCTCTT	REVERSE	323	21	54.63	42.86	4	1	AGTTAGTCATAGCTGGGGATT	131	344	344	4	0	——
Unigene63403	SSR	TC	2	TCTCTCTCTCTCTCTCTCTCTC	22	FORWARD	57	21	54.75	33.33	4	0	TGTGTAAATTGTCTGGGTTTT	REVERSE	216	21	54.75	38.1	4	1	ACCAATAGCATGTCTGTGTTT	160	344	344	4	0	——
Unigene63468	SSR	GAT	3	GATGATGATGATGAT	15	FORWARD	80	21	55.14	47.62	6	2	GCTGCAGATATCGTAGGTATG	REVERSE	219	21	55.18	38.1	2	1	ATGAAAAAGACGGAAGAAGAC	140	345	345	3	1	——
Unigene63500	SSR	AC	2	ACACACACACACAC	14	FORWARD	92	21	55.09	38.1	4	0	CACCCAACCTCTTTAATTTCT	REVERSE	236	21	54.67	38.1	4	2	CAAGTTTGGGTCATTGTATTC	145	345	345	7	0	——
Unigene63517	SSR	TG	2	TGTGTGTGTGTG	12	FORWARD	61	21	55.05	38.1	4	2	AGCGTAGCATCATACAAACAT	REVERSE	206	21	55.04	47.62	2	0	CATCTACTCTTGCCTGAACAC	146	345	345	5	0	——
Unigene63581	SSR	AGG	3	AGGAGGAGGAGGAGG	15	FORWARD	1	21	53.72	33.33	4	2	CTAACAATAGCAATGGGAAAT	REVERSE	146	21	55.6	33.33	3	0	GCACAGATTCAAACAAAGAAA	146	346	346	3	1	——
Unigene63593	SSR	CA	2	CACACACACACA	12	FORWARD	153	21	54.97	42.86	7	3	ACCCTATCTAATCGGATTCTG	REVERSE	306	21	55.01	47.62	4	1	GGTAGCTCATCTGGTAGGATT	154	346	346	4	1	——
Unigene63636	SSR	CA	2	CACACACACACA	12	FORWARD	56	21	55.22	38.1	4	1	AATCGAGAACATTCATCACAG	REVERSE	204	21	54.71	33.33	5	3	CATTGATCTTTGATTCCAAAC	149	346	346	5	1	——
Unigene63731	SSR	CA	2	CACACACACACA	12	FORWARD	49	21	54.65	33.33	3	2	GCAAGTGGAGAAAAATCATAA	REVERSE	192	21	54.94	33.33	4	0	TGAAATAGGAATTACGACCAA	144	344	344	4	1	——
Unigene63780	SSR	TG	2	TGTGTGTGTGTG	12	FORWARD	76	21	54.32	33.33	6	2	TTGTACAGGCAAAGAGATTTT	REVERSE	249	21	54.92	42.86	4	2	TACTTGATCCTTCTGTGGAGA	174	347	347	4	1	——
Unigene63800	SSR	AG	2	AGAGAGAGAGAGAGAG	16	FORWARD	24	20	54.83	40	3	0	CTACATTCAACCCCAAAAAG	REVERSE	179	21	54.93	42.86	4	0	TACAACCATCCTGTAATGTCC	156	348	348	5	1	——
Unigene63884	SSR	ACCAGC	6	ACCAGCACCAGCACCAGCACCAGC	24	FORWARD	28	21	54.61	42.86	2	0	GCATTAGCAGAAAGACAAGAG	REVERSE	176	20	55.7	45	7	2	TGAGCCTCATAAAACTCTGC	149	348	348	5	3	——
Unigene63939	SSR	AC	2	ACACACACACACAC	14	FORWARD	139	21	55.23	38.1	3	0	AAACTTGGATAAAGGCAACTC	REVERSE	292	21	54.7	47.62	4	0	CTAGAAACCACCCCTTACTTC	154	349	349	4	0	——
Unigene63971	SSR	TC	2	TCTCTCTCTCTC	12	FORWARD	29	21	54.44	38.1	4	2	TAATATCTGACCTTGGATTGC	REVERSE	179	21	54.47	33.33	5	2	TCCTAATAATTGGCACAAATC	151	349	349	4	2	——
Unigene64010	SSR	AAT	3	AATAATAATAATAATAAT	18	FORWARD	28	23	54.86	30.43	6	2	TTTGTTCATTCACTTGTATGTGT	REVERSE	157	21	55.01	38.1	6	2	ACTTGGGAAGAAGAATATTGG	130	349	349	5	0	——
Unigene64037	SSR	GA	2	GAGAGAGAGAGAGAGA	16	FORWARD	171	21	54.85	42.86	3	0	TTTTTCTACTACCCGTCTCCT	REVERSE	327	18	62.91	66.67	3	1	GTGGAGCGTTGGGCTGTC	157	349	349	4	0	——
Unigene64142	SSR	CT	2	CTCTCTCTCTCTCTCT	16	FORWARD	175	20	55.45	40	7	3	CAGCACTTTCAAATTGTCCT	REVERSE	325	21	55.38	33.33	4	0	AGTGGGAGAAATTGTTTTGTT	151	350	350	6	2	——
Unigene64145	SSR	CGCACA	6	CGCACACGCACACGCACACGCACA	24	FORWARD	11	21	54.69	42.86	6	2	TTGTCTGAAGACCATACCTGT	REVERSE	167	21	54.12	42.86	7	3	CCAAACAAGAAGACTCTTGAC	157	350	350	5	3	——
Unigene6430	SSR	GT	2	GTGTGTGTGTGTGTGT	16	FORWARD	540	21	55.43	42.86	4	2	ACTCGATTTCCCCTATGACTA	REVERSE	697	21	55.42	47.62	2	0	TATTTGGGCTCTCTCTCTCTC	158	737	737	3	0	——
Unigene6430	SSR	GA	2	GAGAGAGAGAGAGA	14	FORWARD	594	21	54.45	42.86	2	1	GCTGTGTGGTCAATAAACTCT	REVERSE	732	21	55.36	33.33	6	1	GACATCTTCGAAAAATTCACA	139	737	737	4	1	——
Unigene64316	SSR	CAG	3	CAGCAGCAGCAGCAGCAG	18	FORWARD	102	21	54.79	38.1	6	2	TGCTGAAGATAAGGAATTCTG	REVERSE	250	21	55.28	38.1	5	2	ATTAACCCCCTCACTGAAATA	149	351	351	3	2	——
Unigene6442	SSR	TTCCTC	6	TTCCTCTTCCTCTTCCTCTTCCTC	24	FORWARD	797	21	54.58	47.62	5	1	GATTACCGTACAACACCTGAC	REVERSE	959	21	54.89	47.62	1	0	GAAGAGGAAGAAGAAGTGGAG	163	1193	1193	3	1	——
Unigene6442	SSR	TCTTCC	6	TCTTCCTCTTCCTCTTCCTCTTCC	24	FORWARD	895	21	55.81	47.62	1	0	GTTTCCTCTTCCTCTTCCTCT	REVERSE	1047	20	54.99	30	4	0	AATTTTGATGGACATTTTGG	153	1193	1193	3	0	——
Unigene64422	SSR	CCT	3	CCTCCTCCTCCTCCT	15	FORWARD	64	21	55.03	38.1	2	0	ACTCTTCCTCAACAAAAATCC	REVERSE	200	21	55.47	38.1	8	2	GCTCATTCGATCAATTAGTCA	137	353	353	3	0	——
Unigene64489	SSR	TCT	3	TCTTCTTCTTCTTCT	15	FORWARD	6	21	55.43	47.62	4	0	CAGTACGATTTCCCTATCTCC	REVERSE	133	21	57.11	38.1	8	2	CCTGTTGAATTTTGAACAACC	128	353	353	3	0	——
Unigene6466	SSR	ATG	3	ATGATGATGATGATG	15	FORWARD	43	21	55.25	42.86	4	2	GTTGATTCCAGTTCTGAGTGA	REVERSE	192	21	55.15	38.1	3	0	TCCACAATACAAAGTGTTTCC	150	459	459	4	1	——
Unigene6470	SSR	AG	2	AGAGAGAGAGAGAGAGAGAG	20	FORWARD	2	21	55.34	47.62	4	0	GGTGGGTCTACGAGATAAAAC	REVERSE	153	21	55.49	33.33	4	1	TTAACGATTTTGTGGAAACTG	152	964	964	4	1	——
Unigene64724	SSR	AC	2	ACACACACACACACACAC	18	FORWARD	171	21	54.82	42.86	5	0	AGCCGTATGTACTCATATCCA	REVERSE	322	22	54.25	31.82	4	2	AACACAGCCATATTGTTTTAGA	152	355	355	4	2	——
Unigene64744	SSR	GA	2	GAGAGAGAGAGAGAGA	16	FORWARD	137	21	54.88	42.86	5	0	GCTTTAAGGAGATTCAAGACC	REVERSE	284	21	55.64	38.1	3	3	AAACGGGTATGCTGCTATTAT	148	355	355	3	0	——
Unigene64764	SSR	CT	2	CTCTCTCTCTCTCTCTCTCTCT	22	FORWARD	186	21	55.4	33.33	4	1	TTCTTTAACCAATCTCCCATT	REVERSE	335	21	55.02	42.86	4	0	GTACCCAGTTTATTGTGTGGA	150	355	355	4	1	——
Unigene64764	SSR	CTT	3	CTTCTTCTTCTTCTT	15	FORWARD	52	21	55.02	38.1	4	1	CATTCTCATTCAAAGCTCATC	REVERSE	213	21	55.58	42.86	3	0	GTGTAGAAATGGGAGATTGGT	162	355	355	5	1	——
Unigene64793	SSR	AG	2	AGAGAGAGAGAG	12	FORWARD	118	21	54.99	38.1	5	1	AAGCGAGTTTACCTCTTCATT	REVERSE	277	21	55.04	42.86	3	0	GACCGTAAACACTACCCTTTT	160	356	356	6	0	——
Unigene64840	SSR	AC	2	ACACACACACACACACACACAC	22	FORWARD	23	21	55.07	33.33	6	3	TCTCGCAAATTTCTCATACAT	REVERSE	172	21	55.13	33.33	4	2	TTAACTTTTGTGCTTTTCTCG	150	356	356	4	0	——
Unigene64854	SSR	AC	2	ACACACACACACAC	14	FORWARD	87	21	55.18	33.33	4	0	CTTGTTGGCTTAATGAAAATG	REVERSE	235	21	55.26	47.62	4	2	GGGGAGTGTGTAAACCTAAAC	149	356	356	4	1	——
Unigene64861	SSR	GT	2	GTGTGTGTGTGTGTGT	16	FORWARD	4	21	54.38	38.1	5	0	AAATATGGCACTATCGACAAC	REVERSE	152	21	54.58	42.86	3	0	GGAGCAGTAAATGATGAGAGA	149	356	356	3	1	——
Unigene64863	SSR	CTT	3	CTTCTTCTTCTTCTTCTT	18	FORWARD	93	21	55.52	33.33	6	0	TTTTCCAGAGATCTTCCATTT	REVERSE	243	20	55.24	45	5	0	GGTGACCTTGACAGAGAAAA	151	356	356	5	3	——
Unigene6492	SSR	AG	2	AGAGAGAGAGAGAGAGAGAG	20	FORWARD	223	21	54.97	33.33	5	3	TTTTCAACACGGTAATACGTT	REVERSE	355	21	54.77	42.86	6	2	CTGCAGCTGGTTCTTATACAT	133	627	627	3	1	——
Unigene64947	SSR	AT	2	ATATATATATATATATATAT	20	FORWARD	113	21	55.15	47.62	3	0	GTCCATCAGACCATCATACAC	REVERSE	264	21	54.75	33.33	5	3	AAATGTAAAATGCAGTGCTTC	152	357	357	5	1	——
Unigene64980	SSR	AG	2	AGAGAGAGAGAG	12	FORWARD	1	19	63.13	63.16	3	0	GTCCTCTCCAACGGCGAAC	REVERSE	128	21	55.45	42.86	7	1	GGAGCTGAGCTTGATTAGATT	128	357	357	4	1	——
Unigene65074	SSR	TCTCCA	6	TCTCCATCTCCATCTCCATCTCCA	24	FORWARD	190	21	55.11	47.62	8	2	GCTTTTCTTCCTAGGAGACTG	REVERSE	340	20	54.77	45	2	2	GTAAGCAACAGCAAAGGTCT	151	358	358	5	2	——
Unigene65134	SSR	CAA	3	CAACAACAACAACAA	15	FORWARD	84	21	54.99	38.1	3	2	CTTGAAATGGTCTGTTATTGC	REVERSE	235	21	55.24	33.33	2	0	TGCTTTCTTTCTTTCTTCCTT	152	359	359	4	0	——
Unigene65139	SSR	AT	2	ATATATATATATATATAT	18	FORWARD	167	21	54.94	42.86	5	2	CTTATGTTAAGGTCCCGGTAT	REVERSE	357	21	55.26	42.86	4	0	TTGTTCTAGGCACCATGTATC	191	359	359	4	1	——
Unigene65148	SSR	AT	2	ATATATATATAT	12	FORWARD	216	21	54.32	33.33	2	2	AAAAACAAGCAACTCCAGATA	REVERSE	355	20	54.89	40	5	1	CTTGTCAAAGCAGTGAATGA	140	359	359	5	0	——
Unigene65250	SSR	TA	2	TATATATATATA	12	FORWARD	100	21	55.22	33.33	5	3	AATGAAGCACAATCATTTGTC	REVERSE	257	21	54.94	42.86	4	0	TCAAGGAAGAAGCTGTAAGTG	158	359	359	3	1	——
Unigene65265	SSR	GTTGCA	6	GTTGCAGTTGCAGTTGCAGTTGCA	24	FORWARD	183	21	55.32	38.1	4	2	GTTTAGGACCAATCAAAAACC	REVERSE	333	21	54.73	38.1	3	0	ATTATTCATTACCCGTTACCC	151	359	359	5	0	——
Unigene65284	SSR	AG	2	AGAGAGAGAGAG	12	FORWARD	187	20	55.37	40	4	0	CAAGGAGTTGACGTTTGTTT	REVERSE	340	20	54.9	40	2	0	TTTCGTCAACCATCTCTCTT	154	360	360	7	1	——
Unigene6553	SSR	CT	2	CTCTCTCTCTCTCTCTCTCTCTCT	24	FORWARD	2	21	55.59	47.62	4	3	TTTCTACTACAGGTGGCAGTG	REVERSE	141	21	54.99	42.86	4	0	ATATTTTGACAGAGGGAGAGG	140	258	258	3	0	——
Unigene65554	SSR	AC	2	ACACACACACAC	12	FORWARD	83	21	54.75	33.33	5	3	ATGAACACCAAACAAGGTTTA	REVERSE	232	21	55.4	38.1	3	1	TGTTCCTTGGTTTTTACTGTG	150	362	362	6	1	——
Unigene65627	SSR	TCC	3	TCCTCCTCCTCCTCC	15	FORWARD	144	21	55.31	42.86	4	2	TCCCTTCTCTCTTTCTTGAAC	REVERSE	295	21	53.98	38.1	3	3	CAAGTGTGATTGAGAAGCATA	152	363	363	6	2	——
Unigene65740	SSR	CCG	3	CCGCCGCCGCCGCCGCCG	18	FORWARD	73	21	55.43	33.33	4	2	ACAATTTTCGTAGGATTCGAT	REVERSE	226	21	55.54	47.62	8	2	GGAGTTACTGCAGTGTCAAGA	154	363	363	3	1	——
Unigene6582	SSR	CT	2	CTCTCTCTCTCTCTCT	16	FORWARD	47	21	55.06	38.1	5	3	TGAATTGTGTTAATCCTGGAC	REVERSE	188	21	54.82	42.86	3	0	GTATCAGCAATAGAGGCAAGA	142	234	234	5	1	——
Unigene6582	SSR	CTT	3	CTTCTTCTTCTTCTT	15	FORWARD	47	21	55.06	38.1	5	3	TGAATTGTGTTAATCCTGGAC	REVERSE	188	21	54.82	42.86	3	0	GTATCAGCAATAGAGGCAAGA	142	234	234	5	1	——
Unigene65876	SSR	TTC	3	TTCTTCTTCTTCTTCTTC	18	FORWARD	184	21	54.85	38.1	2	0	CTTGTGTTGCTTGTTTTCTCT	REVERSE	327	21	54.64	38.1	3	3	CAGGTCTTTAGGTTCAAAACA	144	365	365	6	2	——
Unigene65927	SSR	CT	2	CTCTCTCTCTCT	12	FORWARD	6	21	55	38.1	4	3	TCCAAACGTCAAAGGATAGTA	REVERSE	152	21	55.09	42.86	3	3	GAAGAGAACAGGGAAAACAGT	147	365	365	3	1	——
Unigene6593	SSR	TG	2	TGTGTGTGTGTGTGTGTGTGTG	22	FORWARD	51	21	55	47.62	4	1	AGCAGTGTACGAGATTAGCAG	REVERSE	246	20	55.07	35	4	1	GGACAACACCCAATTAAAAA	196	405	405	4	0	——
Unigene65958	SSR	CT	2	CTCTCTCTCTCTCT	14	FORWARD	1	20	51.58	45	4	2	TACAATCTCTCTCCTGATCC	REVERSE	136	21	56.19	38.1	6	2	GATTGCAACTTCCTGCTAAAT	136	365	365	5	0	——
Unigene66130	SSR	GT	2	GTGTGTGTGTGTGTGTGTGT	20	FORWARD	12	21	54.66	38.1	4	2	AATGTTGGAGCATGTGTCTAT	REVERSE	151	21	55.61	42.86	4	3	AGAAGGACTGACGACAAACTT	140	367	367	4	2	——
Unigene66132	SSR	AC	2	ACACACACACACACAC	16	FORWARD	1	21	56.19	33.33	6	0	CAAATTTTCAATTCCATCCTC	REVERSE	173	21	54.29	38.1	5	3	CTTGCCGAAGAAAACTTAGTA	173	367	367	6	1	——
Unigene6614	SSR	AG	2	AGAGAGAGAGAG	12	FORWARD	62	21	54.89	47.62	1	0	GAAAAAGGGAGAGAGAGTGAG	REVERSE	227	21	54.96	38.1	6	2	GGTGGTGATTAATGGTACAAA	166	264	264	2	0	——
Unigene66175	SSR	TA	2	TATATATATATA	12	FORWARD	31	21	55.15	38.1	6	2	TAATCCCAACCCTTTATAAGC	REVERSE	197	21	54.99	33.33	6	2	AGTCATGCATTTTAACCAAGA	167	368	368	4	0	——
Unigene66176	SSR	CT	2	CTCTCTCTCTCTCT	14	FORWARD	169	21	54.45	42.86	4	0	AGGTGAGCACAGACAAAATAC	REVERSE	322	21	55.4	38.1	7	3	CAATCGAATCTGTCAGGTTTA	154	368	368	5	2	——
Unigene66242	SSR	CG	2	CGCGCGCGCGCGCGCGCG	18	FORWARD	50	21	54.53	47.62	7	2	AGAACTTCTCAACCCTAGCTC	REVERSE	207	21	54.49	42.86	5	1	AAGTCTTAGGGTTTCGTTAGG	158	368	368	7	2	——
Unigene66299	SSR	TC	2	TCTCTCTCTCTCTCTC	16	FORWARD	1	18	55.75	50	3	2	CCCCTTCAACACAGGAAT	REVERSE	147	20	54.53	45	5	3	GTTGGCTCTTGTGAAGAACT	147	369	369	6	2	——
Unigene66361	SSR	TC	2	TCTCTCTCTCTC	12	FORWARD	46	21	54.73	47.62	4	2	GCAGTAGTTGTCTGGAGAAGA	REVERSE	224	21	55.72	38.1	2	0	GCTGTGGGCTTATTTTATTTC	179	369	369	3	2	——
Unigene66495	SSR	CA	2	CACACACACACACA	14	FORWARD	165	21	55.18	33.33	4	0	AAAAAGCAAAGAGATCACACA	REVERSE	306	21	54.8	38.1	4	3	TCTGATTGATGTACCGAACTT	142	371	371	4	2	——
Unigene66496	SSR	GAGGAA	6	GAGGAAGAGGAAGAGGAAGAGGAA	24	FORWARD	163	21	54.67	33.33	5	2	TTCAACTTCAAGATTCGTTTC	REVERSE	316	21	55.08	38.1	4	0	ACTTGCTACACGTTGTTGTTT	154	371	371	4	0	——
Unigene66513	SSR	CT	2	CTCTCTCTCTCTCT	14	FORWARD	36	21	55.01	38.1	4	0	CATAATTCCTTCCTTTCACCT	REVERSE	186	21	55.59	38.1	4	3	GCCATCATTTTGTAGTGCTAA	151	371	371	4	1	——
Unigene66534	SSR	AT	2	ATATATATATAT	12	FORWARD	36	21	55.4	33.33	5	0	ATAACAAATCCTGAGGGAAAA	REVERSE	211	21	54.7	38.1	7	2	TGACAATGAAAGACTTTAGGC	176	371	371	3	1	——
Unigene66666	SSR	TGA	3	TGATGATGATGATGATGA	18	FORWARD	1	21	54.49	47.62	4	1	GCCAAGATAGCACTTGTAGAG	REVERSE	155	21	55.1	33.33	4	1	TTTAGGGCAATACTGATTTGA	155	372	372	4	0	——
Unigene66744	SSR	AAAAT	5	AAAATAAAATAAAATAAAATAAAAT	25	FORWARD	144	21	55.23	42.86	4	2	TTCTACATCCTCTTCATGGTG	REVERSE	297	21	55.13	33.33	6	1	TTCGAACAAAGTCCTCAATAA	154	373	373	3	2	——
Unigene66759	SSR	ATG	3	ATGATGATGATGATG	15	FORWARD	129	21	55.07	47.62	6	2	TACAGAGATAGCACGTGGACT	REVERSE	288	21	54.74	42.86	3	1	GGATAGGACCATTCTCTGATT	160	373	373	6	1	——
Unigene66786	SSR	TGA	3	TGATGATGATGATGA	15	FORWARD	56	21	55.39	42.86	5	0	CCAGGTAAACAACTCAGTCAA	REVERSE	207	21	54.99	42.86	5	3	CCCTTTCATCTGGTAGAGAAT	152	373	373	5	1	——
Unigene66818	SSR	AAT	3	AATAATAATAATAATAAT	18	FORWARD	44	21	54.29	38.1	4	2	TCCCAAACAACCTTATACAAC	REVERSE	190	21	54.43	42.86	2	0	CACTTGAGGAATGAGGATAGA	147	373	373	4	1	——
Unigene66872	SSR	TCTGCT	6	TCTGCTTCTGCTTCTGCTTCTGCT	24	FORWARD	200	21	55.18	47.62	6	0	TGTAGGTCCACCTCTGTATTG	REVERSE	357	21	53.95	42.86	6	0	GTGTACAATCTGAAAGGGAAG	158	374	374	4	2	——
Unigene67039	SSR	TCT	3	TCTTCTTCTTCTTCT	15	FORWARD	120	21	55.71	38.1	4	2	GCAGCAATTCACTCTCAAATA	REVERSE	240	21	55.04	33.33	4	2	GAAGCAGAACAAGCATTAAAA	121	375	375	3	0	——
Unigene67047	SSR	AT	2	ATATATATATAT	12	FORWARD	29	21	54.58	38.1	4	2	CTTTCATGCCTGTTGAGTTAT	REVERSE	180	20	54.81	40	3	0	CAGATAAGCAGCAGGATTTT	152	375	375	6	3	——
Unigene67076	SSR	AT	2	ATATATATATATATAT	16	FORWARD	219	21	54.54	42.86	5	1	ACCGACTTAGTTTACGTGATG	REVERSE	371	22	54.64	31.82	6	3	CCATAACCATGCTAACATTAAA	153	376	376	4	2	——
Unigene67094	SSR	AC	2	ACACACACACACACACAC	18	FORWARD	124	21	54.87	38.1	8	2	TTGGAGAAGGCCTTTATATCT	REVERSE	267	21	54.95	38.1	5	3	GAGGGACAGAATCTTGAATTT	144	376	376	3	1	——
Unigene671	SSR	GCC	3	GCCGCCGCCGCCGCC	15	FORWARD	162	20	55.03	30	2	0	AGAACGAAAACCAACAAAAA	REVERSE	280	21	56.35	52.38	6	1	GAGGTGAGATCGTATCCTCTG	119	329	329	4	0	——
Unigene67120	SSR	TA	2	TATATATATATATATA	16	FORWARD	218	21	54.78	47.62	5	3	CATCTAACAGATCGGAGTGAC	REVERSE	350	21	54.72	38.1	4	2	CTAGCTGCCCCTTTTATATTT	133	376	376	5	1	——
Unigene67129	SSR	AC	2	ACACACACACACAC	14	FORWARD	122	21	54.93	42.86	4	2	GGCATCTGCACTGATTTATAC	REVERSE	264	21	55.09	47.62	4	2	CTGGCTTACAGAACGTCATAC	143	376	376	4	2	——
Unigene67143	SSR	GGT	3	GGTGGTGGTGGTGGT	15	FORWARD	151	21	55.15	38.1	4	0	AATATGTATGCCCAGTTGTTG	REVERSE	328	20	55.55	40	4	2	CACATCAATATGACCCCATT	178	376	376	5	0	——
Unigene67178	SSR	TGA	3	TGATGATGATGATGA	15	FORWARD	75	21	54.77	33.33	4	0	AAAATCCTGATGAGACACAAA	REVERSE	235	21	54.98	42.86	4	2	CGAAGAACTTGGATCATACTG	161	377	377	4	1	——
Unigene67254	SSR	GA	2	GAGAGAGAGAGAGAGA	16	FORWARD	61	21	54.77	33.33	8	2	TTCATGAAATTTGAGACAGGT	REVERSE	202	21	55.2	33.33	6	3	ATAGCTAACATTTTGGTGCAA	142	377	377	5	1	——
Unigene67276	SSR	TA	2	TATATATATATA	12	FORWARD	193	21	55.63	38.1	3	3	GACTCCATTTCCATTTCAGAT	REVERSE	334	21	54.77	38.1	5	0	CATCTCAAAATCAGTGAAACC	142	378	378	6	2	——
Unigene6740	SSR	AG	2	AGAGAGAGAGAGAGAGAGAGAGAG	24	FORWARD	159	21	54.91	33.33	6	0	TGGTATGCATCTGATTTTCTT	REVERSE	288	22	54.2	36.36	5	2	TCTCAGAATCAGTAGCATCATT	130	499	499	8	3	——
Unigene67412	SSR	AC	2	ACACACACACACAC	14	FORWARD	199	20	55.01	40	8	0	AGAACTGCGTTCTGATTGTT	REVERSE	354	21	55.15	33.33	7	0	CAACATTTCACATGTCCTTTT	156	379	379	4	1	——
Unigene67453	SSR	AC	2	ACACACACACAC	12	FORWARD	24	21	54.54	38.1	4	2	AATATACAAAACGCGGTACAC	REVERSE	182	21	55.05	38.1	4	1	TTGCAGTTTAGTGGAGATTGT	159	379	379	5	2	——
Unigene67504	SSR	GAC	3	GACGACGACGACGACGAC	18	FORWARD	16	21	55.14	42.86	6	2	ATACACCTGTTGGTTAACGTG	REVERSE	171	21	55.06	33.33	8	2	TGGGGTTATAACAAAATGATG	156	380	380	5	2	——
Unigene6753	SSR	CTTTT	5	CTTTTCTTTTCTTTTCTTTT	20	FORWARD	162	20	54.49	50	4	2	CCTGAGCCTGATCTGTAGTT	REVERSE	264	23	53.04	30.43	6	2	TTCAAGAAATACGTACTAAGGAA	103	277	277	4	2	——
Unigene67532	SSR	GA	2	GAGAGAGAGAGAGAGAGAGAGA	22	FORWARD	163	21	54.79	42.86	4	3	GACTGCCACTTAACATGATTC	REVERSE	311	21	54.26	33.33	2	0	GCGATTGATGTTTTACTTTTC	149	380	380	6	1	——
Unigene67595	SSR	TG	2	TGTGTGTGTGTGTGTGTG	18	FORWARD	123	21	55.9	38.1	4	3	ATCTGCATCCTCGAAAATATC	REVERSE	282	21	54.54	47.62	4	1	TATACCTGCCTCTTCACTGTC	160	381	381	3	0	——
Unigene67656	SSR	AGC	3	AGCAGCAGCAGCAGCAGCAGC	21	FORWARD	112	21	55.97	42.86	2	2	GTAGAAGACCAACAAGCCAAT	REVERSE	272	21	55.34	38.1	2	0	ATTGTTTTCTGCCTGTGTATG	161	381	381	5	2	——
Unigene67670	SSR	GA	2	GAGAGAGAGAGAGAGA	16	FORWARD	35	21	55.91	38.1	3	0	GTCCAATAATCCCAACAAATC	REVERSE	183	21	55.28	47.62	4	2	ACAGAGACGAACAGCAGTCTA	149	381	381	3	0	——
Unigene6780	SSR	TG	2	TGTGTGTGTGTGTGTGTGTGTGTGTG	26	FORWARD	6	21	54.3	47.62	2	2	GTGTGTGTGTGTGTGTGTGTA	REVERSE	133	21	54.76	38.1	6	2	ACTTTGAAGCTTTGACAGATG	128	254	254	3	0	——
Unigene67893	SSR	TTG	3	TTGTTGTTGTTGTTG	15	FORWARD	38	21	55.02	38.1	4	0	AGGGTGTTGATATGTTTGTTG	REVERSE	196	21	55.36	38.1	4	2	CTATTGCCTTTGCTGTAATTG	159	384	384	3	0	——
Unigene67919	SSR	CTG	3	CTGCTGCTGCTGCTGCTG	18	FORWARD	30	21	55.08	38.1	2	1	TGAAGAGATGACTGCTGATTT	REVERSE	181	21	55.77	38.1	5	3	CAATCCATTATGCAATCTCAG	152	384	384	5	3	——
Unigene67977	SSR	CAC	3	CACCACCACCACCAC	15	FORWARD	141	21	54.79	38.1	4	0	TATCAGCAGAGGAATCAAAAG	REVERSE	293	21	54.9	42.86	4	2	TCGAGATGGATTAGGTGTAGA	153	385	385	4	1	——
Unigene68001	SSR	TC	2	TCTCTCTCTCTC	12	FORWARD	4	18	61.44	55.56	2	0	ATAACCGCCACCGCATCT	REVERSE	119	19	54.78	31.58	4	0	AAAAATCGAAGCAAAAAGG	116	385	385	3	1	——
Unigene68001	SSR	TC	2	TCTCTCTCTCTCTCTCTC	18	FORWARD	16	21	55.49	47.62	2	0	GCATCTTCTTCGTCTCTCTCT	REVERSE	119	19	54.78	31.58	4	0	AAAAATCGAAGCAAAAAGG	104	385	385	5	3	——
Unigene68024	SSR	GT	2	GTGTGTGTGTGTGTGTGTGT	20	FORWARD	145	21	54.71	33.33	6	0	AGAAAAAGAAAAGCTTCCAAC	REVERSE	299	21	54.72	38.1	4	2	GGCATATAATGTCCATCAAAG	155	385	385	3	1	——
Unigene6804	SSR	TGA	3	TGATGATGATGATGA	15	FORWARD	1	20	54.55	45	4	2	TGTCTCTGTACCAAATGTGC	REVERSE	150	20	55.81	40	4	2	AAATTAAAGACGCTGCTGTG	150	374	374	4	1	——
Unigene6805	SSR	TTTCT	5	TTTCTTTTCTTTTCTTTTCT	20	FORWARD	1374	21	55.42	33.33	5	2	GCAATGCAAATTAGATGTTGT	REVERSE	1526	21	54.58	38.1	4	2	AATTCACTTTGTCAGCAGAAC	153	1552	1552	5	3	——
Unigene68074	SSR	TC	2	TCTCTCTCTCTCTCTC	16	FORWARD	224	21	55.17	42.86	5	1	CAGATGTTCAACGGTCATACT	REVERSE	358	21	54.89	33.33	4	0	GTTTATGAAGAAAAAGCACGA	135	386	386	5	3	——
Unigene68107	SSR	AC	2	ACACACACACAC	12	FORWARD	120	21	54.11	33.33	6	0	GATTAATTTGTGTTGGGTTGT	REVERSE	264	21	55.18	38.1	3	1	GATTGAAGAGTTCGGTTTTCT	145	386	386	3	0	——
Unigene6813	SSR	TCT	3	TCTTCTTCTTCTTCT	15	FORWARD	19	21	54.9	38.1	7	1	GGCTTCTTTGGAAGAATAAAC	REVERSE	161	21	56.01	42.86	2	0	GGAAGGTTGAGAAGATGAAGA	143	1959	1959	5	0	——
Unigene68152	SSR	AC	2	ACACACACACAC	12	FORWARD	134	21	55.13	33.33	4	1	CTCATTCCCTTTTCAATTCTT	REVERSE	274	21	55.49	47.62	5	3	CACTCTGTAACAACAGGCAGT	141	387	387	4	1	——
Unigene68239	SSR	AGA	3	AGAAGAAGAAGAAGA	15	FORWARD	83	21	54.98	38.1	7	2	TAATCACTCCCATTGATTGAC	REVERSE	232	21	55.18	33.33	5	3	TTCAAGAAACAACAGCTTGAT	150	388	388	4	1	——
Unigene6824	SSR	AG	2	AGAGAGAGAGAGAG	14	FORWARD	59	21	54.9	42.86	5	1	GTTCTGATGAAATCACTGCTC	REVERSE	234	21	55.22	38.1	6	3	GCTTGCAAACAAGTTATTCAC	176	355	355	5	2	——
Unigene68261	SSR	CA	2	CACACACACACACACACACACA	22	FORWARD	216	21	54.56	47.62	4	0	TCTGGTGATACGTTAGAGAGG	REVERSE	346	21	54.58	42.86	3	2	GGACAGAACAATAGCCAGTTA	131	388	388	4	1	——
Unigene68385	SSR	AT	2	ATATATATATATATATAT	18	FORWARD	227	21	55.12	38.1	7	2	GATGACATCAATGATCAGCTT	REVERSE	368	23	54.82	30.43	8	3	CATGCATGTATTCTAACAAGAAA	142	389	389	5	2	——
Unigene68430	SSR	AT	2	ATATATATATAT	12	FORWARD	82	21	54.81	33.33	4	2	AGCCAAAATGGACACATATAA	REVERSE	227	21	55.02	38.1	5	2	AGGCTTGTATTATAGCGGTTT	146	389	389	5	2	——
Unigene68433	SSR	TC	2	TCTCTCTCTCTCTC	14	FORWARD	201	21	54.49	47.62	4	3	CAATGCTGGTAGCTTCTCTAC	REVERSE	336	21	55.2	33.33	6	2	TTTGCGTCACGTTATAAGAAT	136	389	389	4	2	——
Unigene68461	SSR	CCA	3	CCACCACCACCACCACCA	18	FORWARD	7	21	55.23	42.86	4	2	ACCCATATCCTGATCCATATC	REVERSE	169	21	54.81	38.1	4	0	AGGTATCGTTATGGAGCTTTT	163	390	390	6	2	——
Unigene68480	SSR	TTC	3	TTCTTCTTCTTCTTC	15	FORWARD	93	21	55.2	42.86	2	0	TCACCTAACTCCCTTTCTTTC	REVERSE	242	21	55.78	42.86	6	2	CTGGGTTCGATTAATACTGGT	150	390	390	3	0	——
Unigene68540	SSR	GTGTTT	6	GTGTTTGTGTTTGTGTTTGTGTTT	24	FORWARD	185	20	54.91	50	4	0	GGGTAGCTTAGGTTTGTGTG	REVERSE	318	21	55.01	42.86	4	1	TGCATCTTTCTCTAGCTTGTC	134	390	390	4	1	——
Unigene68578	SSR	GA	2	GAGAGAGAGAGAGA	14	FORWARD	40	21	54.64	42.86	4	0	CTCTCAAGATGACTGAATGCT	REVERSE	200	21	54.81	38.1	8	0	AGCGATTTAAATACAGGAGGT	161	391	391	4	1	——
Unigene68584	SSR	TG	2	TGTGTGTGTGTGTGTGTGTG	20	FORWARD	158	21	55.24	52.38	4	1	GGTACTGCATCTACTGCTCTG	REVERSE	306	21	56.03	33.33	8	2	GGCGTGAATTTCAAAATTAGT	149	391	391	3	1	——
Unigene68597	SSR	CT	2	CTCTCTCTCTCT	12	FORWARD	94	21	54.7	38.1	4	3	GAACTGCTTTCATAACCTGAA	REVERSE	254	21	55.02	38.1	4	0	GTCTGTCGAATTTGTTTTGAG	161	391	391	5	3	——
Unigene68656	SSR	GA	2	GAGAGAGAGAGAGA	14	FORWARD	107	21	55.17	38.1	2	0	ACTAAACAGGGAAAAACCAAG	REVERSE	262	21	54.87	42.86	5	1	TATGATATAGGCAGACCTGGA	156	391	391	4	2	——
Unigene68664	SSR	ATG	3	ATGATGATGATGATG	15	FORWARD	197	21	55.23	33.33	5	2	AGTTTGATGAATTTGATGACG	REVERSE	340	21	55.26	38.1	8	2	CATTCAACATGTTAGGCATCT	144	392	392	6	2	——
Unigene68686	SSR	AT	2	ATATATATATATAT	14	FORWARD	17	21	55.13	42.86	2	0	CATTCGCACACACATACATAG	REVERSE	161	21	55.97	38.1	8	0	TGGGTTTTAAATCCTATGCTC	145	392	392	5	3	——
Unigene68722	SSR	TC	2	TCTCTCTCTCTCTCTC	16	FORWARD	6	21	55.13	38.1	5	1	ATTCACCAGTCACTCATTTTG	REVERSE	164	21	55.32	38.1	7	1	CGACTCAGGATCAATGATAAA	159	392	392	5	2	——
Unigene68753	SSR	CGC	3	CGCCGCCGCCGCCGC	15	FORWARD	207	21	55.36	38.1	5	1	CTAAATTATCAAAGCGGGACT	REVERSE	357	21	55.32	47.62	6	1	AAAGGTACCCACTCAGACACT	151	392	392	4	3	——
Unigene68930	SSR	GA	2	GAGAGAGAGAGA	12	FORWARD	1	20	54.71	50	4	2	CGCTCATAGAGAGAGGGATA	REVERSE	159	21	54.28	33.33	2	2	GTGAACAAAACAACAATCCTT	159	394	394	4	3	——
Unigene68966	SSR	CTTCTC	6	CTTCTCCTTCTCCTTCTCCTTCTC	24	FORWARD	67	21	54.7	33.33	4	1	TCCATATAATTTCCTGGTTCA	REVERSE	210	20	55.18	40	1	0	AAAAGGAAGGGAAAACAGAG	144	395	395	5	1	——
Unigene69030	SSR	TG	2	TGTGTGTGTGTG	12	FORWARD	218	21	54.39	42.86	3	1	CGGACAAACTTCTTCTACTTG	REVERSE	368	21	55.51	33.33	4	0	CTTTGAATTTTCTGCCTCTTT	151	396	396	5	0	——
Unigene69051	SSR	AG	2	AGAGAGAGAGAGAGAGAGAG	20	FORWARD	220	21	55.64	42.86	4	0	CTCAAGACAATTTCCACACAC	REVERSE	376	21	55.55	38.1	5	3	ATGCCCATCATGTAGTAACAA	157	396	396	4	1	——
Unigene69075	SSR	CAT	3	CATCATCATCATCAT	15	FORWARD	61	21	54.98	42.86	3	2	AGCACAACATCAGTCGTAACT	REVERSE	245	21	55.17	38.1	3	3	GATGACAGCGAAATGTATGAT	185	396	396	4	1	——
Unigene69080	SSR	GGA	3	GGAGGAGGAGGAGGA	15	FORWARD	125	21	54.74	42.86	4	2	TATGTTCGAGTTTCACTAGGC	REVERSE	285	20	54.93	40	5	0	AAGAGAACTTCCCCAAAATC	161	396	396	4	0	——
Unigene69081	SSR	GA	2	GAGAGAGAGAGA	12	FORWARD	160	21	54.46	38.1	3	0	AAGTTCAAGCAACAGAGAAGA	REVERSE	310	21	54.72	38.1	4	0	TCATGTAGATTCATCGGAGTT	151	396	396	4	3	——
Unigene69150	SSR	GGC	3	GGCGGCGGCGGCGGC	15	FORWARD	165	21	54.92	38.1	4	0	GAGATTGTTAAAAGGGGTGTT	REVERSE	311	21	54.82	42.86	4	1	AAGATGAGTTGTCCCTAATCC	147	397	397	4	1	——
Unigene69164	SSR	AGCAAC	6	AGCAACAGCAACAGCAACAGCAAC	24	FORWARD	217	21	55.35	38.1	6	0	GAGTGAAATCATGAAGACGAA	REVERSE	367	21	54.68	38.1	5	2	ATCGTTGGACCTAAGAAGTTT	151	397	397	4	2	——
Unigene69196	SSR	TC	2	TCTCTCTCTCTCTCTC	16	FORWARD	2	21	55.32	42.86	4	2	GGGCCTTTTCATTACTCTCTA	REVERSE	151	21	55.1	33.33	6	0	ATGAAAGCTTGATCACAGAAA	150	398	398	6	2	——
Unigene6920	SSR	AC	2	ACACACACACACACACACAC	20	FORWARD	25	23	54.67	30.43	4	3	GAAAGATATAAGATTTGCTGGAA	REVERSE	183	21	54.72	38.1	2	1	TTTATGAGTGGTGTTGGAAGT	159	252	252	4	1	——
Unigene69254	SSR	TC	2	TCTCTCTCTCTCTCTCTC	18	FORWARD	13	18	66.68	66.67	7	1	TGCCAGGCAGCGGTCAGT	REVERSE	155	21	55.19	33.33	5	2	AAATGACATAAATCCATGCAG	143	398	398	4	0	——
Unigene69381	SSR	AC	2	ACACACACACACACACAC	18	FORWARD	74	21	54.52	42.86	4	1	GCACCACGTAGATAAACACTT	REVERSE	227	21	54.88	33.33	5	0	AGCACTTTGTTGTCATCATTT	154	400	400	4	0	——
Unigene69393	SSR	AT	2	ATATATATATAT	12	FORWARD	246	21	54.82	47.62	4	1	GAGGTATGTATATGGCGACTG	REVERSE	384	21	55.83	47.62	6	3	CCTGTCATTCCAGGTAAGTCT	139	400	400	4	2	——
Unigene69453	SSR	TTC	3	TTCTTCTTCTTCTTC	15	FORWARD	243	21	54.8	42.86	5	3	TTGACTGAGGACTCTCATGTT	REVERSE	372	21	55.02	42.86	6	2	CTCATTGCCTGTTAACGATAC	130	400	400	4	1	——
Unigene69464	SSR	ACG	3	ACGACGACGACGACGACG	18	FORWARD	252	21	55.24	47.62	6	0	GTCAGTTCTCGAGGTCTCTTT	REVERSE	378	21	53.95	33.33	4	2	ACGTTGTTTGAATAGAAAAGC	127	400	400	4	3	——
Unigene69499	SSR	AC	2	ACACACACACACACACAC	18	FORWARD	83	23	53.35	34.78	6	3	AGACCAGTACTAAAACATTGACA	REVERSE	249	21	54.67	33.33	2	1	GCAAAACAAAAGAAGCATTAG	167	401	401	4	0	——
Unigene69500	SSR	CA	2	CACACACACACACACA	16	FORWARD	134	22	54.8	31.82	6	3	AGTTAGGAAACGTTCAATTTGT	REVERSE	280	21	54.49	42.86	4	0	CATACGTGTAGTGCGTTATTG	147	401	401	4	0	——
Unigene69556	SSR	AT	2	ATATATATATAT	12	FORWARD	198	21	54.45	42.86	6	1	ATTAGTGCTCCAATACCACAG	REVERSE	340	21	55.17	42.86	5	2	GCTACGATGACAAATTAGCAC	143	401	401	5	1	——
Unigene69592	SSR	GA	2	GAGAGAGAGAGAGAGAGA	18	FORWARD	221	21	55.09	38.1	6	2	GATCTCTGGATCAACAAATGA	REVERSE	370	21	55.34	42.86	2	0	GCTCTACCACCATACAAAACA	150	402	402	3	1	——
Unigene69631	SSR	GTG	3	GTGGTGGTGGTGGTG	15	FORWARD	157	21	55.33	42.86	4	2	GAGCTTCTTGTTTCCTGATCT	REVERSE	310	21	54.68	33.33	3	1	CTCAACTTTCCTCATTTTTCA	154	402	402	3	1	——
Unigene69687	SSR	CA	2	CACACACACACACACACACACA	22	FORWARD	138	21	54.96	47.62	8	1	TAGAGTCGCTACGACTTGTTC	REVERSE	282	22	55.17	36.36	3	2	TCACAACTAAAAAGACACCGTA	145	403	403	4	2	——
Unigene69713	SSR	GAA	3	GAAGAAGAAGAAGAA	15	FORWARD	216	21	56.09	42.86	5	2	GCCGGGCTATATGTATCTTTA	REVERSE	382	20	54.61	45	4	0	AAGCACGAACTTTCACCTAC	167	403	403	4	1	——
Unigene69735	SSR	TC	2	TCTCTCTCTCTC	12	FORWARD	9	21	54.27	33.33	6	2	GCCGTATAAATTTGATTTCAG	REVERSE	178	21	54.91	33.33	4	2	AAATTCAACACTCGTTTGGTA	170	403	403	5	0	——
Unigene69748	SSR	AAAAG	5	AAAAGAAAAGAAAAGAAAAG	20	FORWARD	55	21	54.73	33.33	4	0	GAAACAGCACTGGAAAATAAA	REVERSE	222	21	54.68	38.1	3	3	AGTAATCCTGAACGGAAACTT	168	404	404	3	2	——
Unigene6976	SSR	CGT	3	CGTCGTCGTCGTCGT	15	FORWARD	14	21	54.74	33.33	4	2	TTTGAGATGAAATGAAGAAGC	REVERSE	178	21	55.74	33.33	2	1	CCTTTTTGATACCCATTTGTT	165	580	580	5	2	——
Unigene69859	SSR	AT	2	ATATATATATATATAT	16	FORWARD	21	21	54.42	33.33	4	1	TTAGCAAAACATGATCTCACA	REVERSE	150	21	54.97	33.33	5	2	TCTTGGAATCAAACCACTTTA	130	405	405	4	0	——
Unigene69922	SSR	AAT	3	AATAATAATAATAATAAT	18	FORWARD	177	21	54.8	42.86	5	3	TCAACCATTCAGTGAGAGACT	REVERSE	330	22	55.03	31.82	1	0	AGGAAAGTGAAAAAGAGTGAAA	154	405	405	4	1	——
Unigene69954	SSR	CGC	3	CGCCGCCGCCGCCGCCGCCGC	21	FORWARD	124	21	55.12	38.1	4	2	TGCCTAAAAGGTTCTCTCTTT	REVERSE	314	20	56.14	45	6	1	GGTAAATTTCGTCCTGAACC	191	405	405	5	0	——
Unigene69955	SSR	TA	2	TATATATATATATATATATATA	22	FORWARD	7	21	54.06	38.1	4	2	GAAGAACAAAGCACATATTCC	REVERSE	155	20	55.65	50	4	2	CCATGTCTCTTCAGATCAGG	149	405	405	6	2	——
Unigene69961	SSR	AC	2	ACACACACACAC	12	FORWARD	148	21	54.94	52.38	5	0	ACCTTGACAGTCCTCTCTACC	REVERSE	298	21	55.04	33.33	6	3	TTGCTAGAATTGCTTTCAAAC	151	406	406	5	3	——
Unigene7006	SSR	AT	2	ATATATATATATATAT	16	FORWARD	423	22	54.23	36.36	2	2	TCTCTTTGTATGTGTGTGTTCA	REVERSE	582	22	55.09	50	7	3	GCATAACGAGACTCTCTCTCTC	160	826	826	5	0	——
Unigene7006	SSR	AG	2	AGAGAGAGAGAGAGAGAGAGAG	22	FORWARD	423	22	54.23	36.36	2	2	TCTCTTTGTATGTGTGTGTTCA	REVERSE	602	21	55.2	38.1	5	3	AAATCTGAGAACCTTTCCAAG	180	826	826	4	2	——
Unigene70121	SSR	CCT	3	CCTCCTCCTCCTCCT	15	FORWARD	39	18	60.06	61.11	6	0	CTTGACCGGCCATGTAGG	REVERSE	207	20	53.18	45	3	2	GAAGACAAGAGCAAGTCGTA	169	407	407	4	2	——
Unigene70135	SSR	TA	2	TATATATATATA	12	FORWARD	24	21	55.74	38.1	2	2	TCCACCACAGAAAGACAAATA	REVERSE	173	21	55.61	47.62	6	2	CACTATGAGAGGAACATGTGG	150	407	407	5	1	——
Unigene7015	SSR	GA	2	GAGAGAGAGAGAGAGA	16	FORWARD	1284	21	55.49	42.86	5	3	GCTCTCTTCTGTCGAATTTCT	REVERSE	1438	20	55.75	40	6	0	TTCGTTATCGACAGTTTGGT	155	1438	1438	7	0	——
Unigene70186	SSR	CT	2	CTCTCTCTCTCT	12	FORWARD	17	21	55.31	33.33	6	3	TTTACTGTCACATTGCAACAA	REVERSE	163	21	55.2	33.33	8	2	AATGCATGCAAGGTTTACTTA	147	408	408	6	2	——
Unigene70186	SSR	CA	2	CACACACACACACACA	16	FORWARD	17	21	55.31	33.33	6	3	TTTACTGTCACATTGCAACAA	REVERSE	163	21	55.2	33.33	8	2	AATGCATGCAAGGTTTACTTA	147	408	408	6	2	——
Unigene70252	SSR	AG	2	AGAGAGAGAGAG	12	FORWARD	237	21	55.43	42.86	3	0	GGCTGAGGAAAAGATAGAGAA	REVERSE	379	21	55.03	38.1	2	0	TTCTAAACACCTCCACTCAAA	143	409	409	4	0	——
Unigene70258	SSR	CA	2	CACACACACACA	12	FORWARD	201	21	54.47	42.86	5	3	CTTTAAGCCCCCATTAGTAGT	REVERSE	345	21	55.19	42.86	5	0	CTCCCCTAAATTACACACACA	145	409	409	4	1	——
Unigene70260	SSR	TG	2	TGTGTGTGTGTGTG	14	FORWARD	221	21	55.1	38.1	5	1	TATGCAATACTGGAATGCTCT	REVERSE	360	21	54.57	38.1	3	3	TGCCGACCTAACTTTTACTTA	140	409	409	3	1	——
Unigene70260	SSR	GC	2	GCGCGCGCGCGCGCGCGC	18	FORWARD	221	21	55.1	38.1	5	1	TATGCAATACTGGAATGCTCT	REVERSE	360	21	54.57	38.1	3	3	TGCCGACCTAACTTTTACTTA	140	409	409	3	1	——
Unigene70321	SSR	GTCTA	5	GTCTAGTCTAGTCTAGTCTA	20	FORWARD	234	21	54.85	38.1	4	1	TTCTAGCCATCGTATTTTCTG	REVERSE	407	21	55.36	42.86	4	2	CCGTAGGTGACAATAAGTCAA	174	409	409	5	1	——
Unigene70354	SSR	CT	2	CTCTCTCTCTCTCTCTCT	18	FORWARD	28	20	54.44	45	6	0	AACTGAAGAGATCTGGCAAC	REVERSE	190	21	55.13	38.1	4	2	TTATCGTTGCTTCTGTGATCT	163	410	410	5	2	——
Unigene7036	SSR	CACCGC	6	CACCGCCACCGCCACCGCCACCGC	24	FORWARD	97	21	54.96	38.1	3	0	CTCTACCTTCAAAAACAGCAA	REVERSE	242	21	55.04	42.86	2	2	GGGAGAGAAATGAGGAGAATA	146	1029	1029	5	0	——
Unigene70404	SSR	CAT	3	CATCATCATCATCAT	15	FORWARD	145	21	55.03	47.62	6	2	CTTGAGGAGGTCCTATATCGT	REVERSE	284	21	55.34	38.1	3	0	GGCAGAAGAGATTTTGAGTTT	140	410	410	3	0	——
Unigene70462	SSR	TTA	3	TTATTATTATTATTA	15	FORWARD	7	21	67.08	52.38	6	1	ATCTCCGCGCGCATCCTTATT	REVERSE	192	21	55.25	42.86	4	1	ATTCCTCAAGCTCTCATCTTC	186	411	411	3	0	——
Unigene70472	SSR	TG	2	TGTGTGTGTGTG	12	FORWARD	90	21	54.63	33.33	4	1	GCATTCAAGTCGGATATAAAA	REVERSE	237	21	55.12	42.86	5	2	GACATAATGCTTGAGCTTCAC	148	411	411	6	0	——
Unigene70499	SSR	TTC	3	TTCTTCTTCTTCTTC	15	FORWARD	32	19	55.55	42.11	3	0	CCATTCCTCATTTTCTTGG	REVERSE	177	21	55.67	42.86	2	0	GTCAAAAAGGAAGAGAACAGG	146	411	411	6	3	——
Unigene70625	SSR	CT	2	CTCTCTCTCTCTCTCT	16	FORWARD	84	21	55.51	33.33	7	0	AAATGACATTAGCGTTGTTTG	REVERSE	229	21	55.07	38.1	6	3	CATGTTTTAGGTGCAACTTTC	146	412	412	4	1	——
Unigene70625	SSR	CA	2	CACACACACACACA	14	FORWARD	155	21	54.84	57.14	1	0	CCCTCTCTCTCTCTCTCTCAC	REVERSE	305	21	55.21	38.1	3	0	AAAGGCTATTTCCCTATGTTG	151	412	412	3	1	——
Unigene70669	SSR	GA	2	GAGAGAGAGAGA	12	FORWARD	60	21	54.67	42.86	6	2	TATAAGGAGCCATGACTTGAG	REVERSE	211	21	55.23	33.33	8	0	AATGAATTCAGAAGGAATGGT	152	413	413	5	3	——
Unigene70671	SSR	GA	2	GAGAGAGAGAGAGA	14	FORWARD	1	22	54.34	40.91	3	0	GGTTTAGAGTGTCTTGTTTCCT	REVERSE	163	21	55.32	33.33	6	2	TGAATTATGGAAACTTCATGC	163	413	413	6	2	——
Unigene70701	SSR	GA	2	GAGAGAGAGAGAGAGA	16	FORWARD	216	21	54.97	42.86	6	0	GCCTCTTTAGACATGTGATTG	REVERSE	379	21	55.06	38.1	2	1	CGTATTTTCTGGGTTCCTATT	164	413	413	3	1	——
Unigene70795	SSR	GAAGG	5	GAAGGGAAGGGAAGGGAAGGGAAGG	25	FORWARD	121	21	55.01	38.1	3	2	CTTACAAAGCACGAAACCTTA	REVERSE	277	20	55.09	45	3	0	AATGGAACTCTGAACGACAC	157	414	414	3	0	——
Unigene70801	SSR	CT	2	CTCTCTCTCTCT	12	FORWARD	262	21	54.76	42.86	8	0	GGAGTGTCTAGCAAACTCAAA	REVERSE	409	18	55	44.44	4	2	TTTAGCATGGACCCAAGA	148	414	414	4	0	——
Unigene70801	SSR	CT	2	CTCTCTCTCTCT	12	FORWARD	262	21	54.76	42.86	8	0	GGAGTGTCTAGCAAACTCAAA	REVERSE	409	18	55	44.44	4	2	TTTAGCATGGACCCAAGA	148	414	414	4	0	——
Unigene70880	SSR	AG	2	AGAGAGAGAGAGAGAG	16	FORWARD	1	23	50.33	30.43	6	2	GATGCATAGAGAGAAAATAGTTA	REVERSE	144	21	55.54	47.62	6	2	CTATCTGGCGATATACCTTCC	144	415	415	4	0	——
Unigene70930	SSR	TC	2	TCTCTCTCTCTC	12	FORWARD	252	21	54.49	38.1	6	2	CTCTCAGGCATGATAAAATGT	REVERSE	395	21	55.03	38.1	3	2	CTTTCATTCAACAGAGGTTTG	144	416	416	5	1	——
Unigene71010	SSR	CT	2	CTCTCTCTCTCT	12	FORWARD	245	21	55.27	42.86	2	2	TCTACATCTTTCCACCCCTAT	REVERSE	387	20	55.64	45	8	2	TTGTACAATGGGGATGTACC	143	417	417	6	3	——
Unigene71015	SSR	TCCTT	5	TCCTTTCCTTTCCTTTCCTT	20	FORWARD	55	21	55.83	42.86	6	3	GACCGAGGGAGTAATATTGAA	REVERSE	200	21	54.91	33.33	6	3	AAACCATCTAACGTTGTTGAA	146	417	417	3	3	——
Unigene71035	SSR	AG	2	AGAGAGAGAGAG	12	FORWARD	189	21	55.25	42.86	3	0	ACGAGTTTGTGGTAATCTGTG	REVERSE	339	20	55.18	35	5	2	TGAAACTTCCAACCAATTTC	151	417	417	5	2	——
Unigene71093	SSR	TA	2	TATATATATATATATA	16	FORWARD	257	21	54.98	38.1	6	1	CAATGTGGATATTGCTTTAGG	REVERSE	417	21	55.35	47.62	5	2	CCCCTCATTAAAGTCTGTACC	161	418	418	5	2	——
Unigene71093	SSR	GT	2	GTGTGTGTGTGT	12	FORWARD	257	21	54.98	38.1	6	1	CAATGTGGATATTGCTTTAGG	REVERSE	417	21	55.35	47.62	5	2	CCCCTCATTAAAGTCTGTACC	161	418	418	5	2	——
Unigene71161	SSR	TA	2	TATATATATATATA	14	FORWARD	77	21	55.19	38.1	2	2	TGTTCTGTCCTTTCTTCGTTA	REVERSE	225	21	55.17	42.86	3	0	AACCATCTGACTTGTATCGTG	149	419	419	3	1	——
Unigene71161	SSR	ATCT	4	ATCTATCTATCTATCTATCT	20	FORWARD	77	21	55.19	38.1	2	2	TGTTCTGTCCTTTCTTCGTTA	REVERSE	225	21	55.17	42.86	3	0	AACCATCTGACTTGTATCGTG	149	419	419	3	1	——
Unigene71212	SSR	GT	2	GTGTGTGTGTGTGTGT	16	FORWARD	230	21	55.14	42.86	4	1	GAATCTTGAGAGGCTTATGGT	REVERSE	395	21	54.66	38.1	2	2	AGTAAGCCCCAATAAGACAAT	166	419	419	6	3	——
Unigene71385	SSR	TC	2	TCTCTCTCTCTC	12	FORWARD	44	21	54.74	33.33	4	2	CTTTCCTTTTACGATCAACAA	REVERSE	201	21	54.54	38.1	4	3	CCATCTTTAATCGGAGTGTAA	158	421	421	5	2	——
Unigene71410	SSR	GA	2	GAGAGAGAGAGAGA	14	FORWARD	184	21	55.34	38.1	4	0	AGAATGTGGTTGTTGCATTAG	REVERSE	330	21	55.69	38.1	5	3	AGACACTTTTGGCAGAATCTT	147	421	421	4	1	——
Unigene71416	SSR	AGA	3	AGAAGAAGAAGAAGAAGA	18	FORWARD	5	21	54.25	47.62	4	2	CACTCACACCTCCATAGAACT	REVERSE	172	21	54.2	38.1	4	2	CTGGATATGGGATCAAGATTA	168	422	422	5	2	——
Unigene7143	SSR	GGCTC	5	GGCTCGGCTCGGCTCGGCTC	20	FORWARD	657	21	55.02	38.1	3	2	ACCGTAGCATCATTTCTTGTA	REVERSE	794	21	55.31	33.33	3	3	ATTCATCAGGGAAAAAGTGTT	138	817	817	4	1	——
Unigene71443	SSR	CCA	3	CCACCACCACCACCA	15	FORWARD	290	21	55.43	47.62	4	2	CTACTGAGCCCACATCATAGA	REVERSE	420	21	54.85	47.62	3	3	CTCTGTCTTCTCTCTTGACGA	131	422	422	4	3	——
Unigene71489	SSR	AGA	3	AGAAGAAGAAGAAGAAGAAGA	21	FORWARD	131	21	54.83	42.86	5	1	GAAGATGTGACTTCCACTTTG	REVERSE	280	21	55.66	42.86	2	1	AAATACACACCCCTGAAAGTC	150	422	422	6	3	——
Unigene71509	SSR	TGTA	4	TGTATGTATGTATGTATGTA	20	FORWARD	97	20	54.9	45	6	0	ACAGTCTCGAGTTGTTTCGT	REVERSE	246	21	55.03	38.1	4	0	CAAAGAGTCAAGACAAAATGG	150	422	422	5	2	——
Unigene7151	SSR	TG	2	TGTGTGTGTGTGTGTGTG	18	FORWARD	128	21	55.33	47.62	4	1	AGATTAGCTCCAGACATAGCC	REVERSE	269	21	55.6	33.33	4	1	GATTTTTCCCAAGAACAAAAG	142	292	292	3	1	——
Unigene71545	SSR	AG	2	AGAGAGAGAGAG	12	FORWARD	27	21	54.84	38.1	2	2	GGGGAGACAGAAAATAAACAT	REVERSE	196	21	54.41	38.1	5	3	TTACAATGTGCCATGTGATAC	170	423	423	4	2	——
Unigene71549	SSR	CCTCCC	6	CCTCCCCCTCCCCCTCCCCCTCCC	24	FORWARD	278	21	55.4	33.33	3	1	GGCACATTTATTTTGAGTTGA	REVERSE	420	21	54.82	42.86	6	2	GTGGGAGAATGATCTTTAGGT	143	423	423	4	1	——
Unigene71571	SSR	GT	2	GTGTGTGTGTGT	12	FORWARD	266	21	54.93	42.86	4	2	GAGATTCACTTGTGTGTGGAT	REVERSE	416	21	54.29	33.33	4	0	TGGAGTACCGATAAAAAGAAA	151	423	423	3	1	——
Unigene71577	SSR	CT	2	CTCTCTCTCTCTCTCTCTCT	20	FORWARD	153	21	54.97	42.86	4	0	ACGAAGCTCAACCTCTAATCT	REVERSE	301	21	55.05	42.86	4	0	TGTATCCAGAACATCCAACTC	149	423	423	3	0	——
Unigene71640	SSR	GCT	3	GCTGCTGCTGCTGCT	15	FORWARD	242	21	54.89	38.1	3	2	AAAATGGTGAAGTGACGACTA	REVERSE	391	22	54.95	36.36	8	2	CTAGCCGATACAAATATTTTCC	150	424	424	5	3	——
Unigene71656	SSR	GGA	3	GGAGGAGGAGGAGGAGGA	18	FORWARD	130	20	54.89	40	6	3	CTCGCGAAAAGATAAGTTGT	REVERSE	279	21	54.85	38.1	4	3	ACATCCATATCCTTCACATTG	150	424	424	5	2	——
Unigene71658	SSR	CA	2	CACACACACACACA	14	FORWARD	6	21	53.75	33.33	4	2	AACCATTTGTAGATCCCAATA	REVERSE	109	21	56.08	47.62	2	2	CAGGAGAGGCACAGAATAGAT	104	424	424	4	1	——
Unigene71665	SSR	CCG	3	CCGCCGCCGCCGCCG	15	FORWARD	219	21	55.39	38.1	4	2	ATACATATCGAATCTGCAACG	REVERSE	370	20	54.76	40	6	2	GGATTGAACAATGTCAGGAT	152	424	424	4	2	——
Unigene71777	SSR	GGC	3	GGCGGCGGCGGCGGC	15	FORWARD	243	19	54.9	47.37	4	2	GGAGATGATTGGAGACGTT	REVERSE	376	20	55.44	45	4	2	GTTGACGAAGAACTGCATCT	134	426	426	5	1	——
Unigene7180	SSR	AG	2	AGAGAGAGAGAGAGAGAGAGAGAGAGAG	28	FORWARD	37	20	54.71	35	4	2	CAAAATTGGTGTGAGCATTA	REVERSE	180	21	56.16	47.62	4	0	ATACGTGTGTGTGTGTGTGTG	144	201	201	2	0	——
Unigene71801	SSR	TG	2	TGTGTGTGTGTG	12	FORWARD	56	21	54.87	42.86	7	2	GATATCCAATGGCTCTCCTAT	REVERSE	202	21	54.78	33.33	4	2	AAAATTGTTCTGGAGGCTTAT	147	426	426	4	2	——
Unigene7201	SSR	GA	2	GAGAGAGAGAGA	12	FORWARD	344	21	54.9	33.33	4	2	CTTTCACAAAATGCCTTCTTA	REVERSE	483	21	54.88	38.1	3	1	CTTGGTCTTGCTGAGATAAAA	140	531	531	4	3	——
Unigene72062	SSR	GGC	3	GGCGGCGGCGGCGGCGGC	18	FORWARD	160	21	55.45	42.86	4	0	GGAGCTGTTTACTTTCGTTCT	REVERSE	298	21	54.88	42.86	6	2	ATCCTAATTACTCCGGTCAAC	139	429	429	4	1	——
Unigene72075	SSR	AGA	3	AGAAGAAGAAGAAGA	15	FORWARD	235	21	55.76	42.86	3	1	AGGGAGTTTAGGGGTATCATT	REVERSE	428	21	55.72	42.86	6	2	TCGTCTTTGTACACTTCTTCG	194	430	430	4	0	——
Unigene72093	SSR	AG	2	AGAGAGAGAGAGAGAGAG	18	FORWARD	279	21	54.65	33.33	5	3	GAGTTTAATCATTGCTCCAAA	REVERSE	430	18	59.91	50	3	2	ATTGCCGATTGCTTCTGC	152	430	430	4	1	——
Unigene72109	SSR	GC	2	GCGCGCGCGCGC	12	FORWARD	12	21	54.04	42.86	4	2	CGGAAGGATCAAGACATATAG	REVERSE	151	21	54.99	47.62	2	2	ATGGACGGGTAGATAGATAGC	140	430	430	3	1	——
Unigene7217	SSR	TC	2	TCTCTCTCTCTCTCTCTCTCTCTCTC	26	FORWARD	32	21	54.85	47.62	2	0	GCTCCACAGACAAAGATACAC	REVERSE	188	21	55.39	38.1	6	0	GAATTCTTCGTGGGAAATAAC	157	774	774	5	0	——
Unigene7217	SSR	AG	2	AGAGAGAGAGAGAGAGAGAGAG	22	FORWARD	378	21	54.99	33.33	4	0	AGACCAAATATGCAAGTGAAA	REVERSE	531	21	54.92	38.1	4	2	ATGCTATTCACCATCATCATC	154	774	774	5	3	——
Unigene7217	SSR	GAT	3	GATGATGATGATGAT	15	FORWARD	378	21	54.99	33.33	4	0	AGACCAAATATGCAAGTGAAA	REVERSE	545	21	55.02	38.1	2	2	TTGGAAACGACACTATGCTAT	168	774	774	6	3	——
Unigene72250	SSR	AT	2	ATATATATATATATATATATAT	22	FORWARD	273	21	55.56	38.1	3	1	CAAATCCTAATGCTCAGTTCA	REVERSE	418	21	54.89	42.86	4	0	CTTATGGGGAATCTGGTACTT	146	432	432	4	2	——
Unigene72260	SSR	AGC	3	AGCAGCAGCAGCAGC	15	FORWARD	207	21	54.86	42.86	4	0	GCATATACAAAGGGTGTTGAG	REVERSE	367	21	54.89	47.62	1	0	GAGGAAGAAGTGAAAGAGAGG	161	432	432	2	0	——
Unigene72295	SSR	GGGACC	6	GGGACCGGGACCGGGACCGGGACC	24	FORWARD	165	21	54.76	38.1	4	1	AATAGATTTGGATGGAAGGTC	REVERSE	319	20	55.25	45	6	0	CAATGTCATGATTCCTACCC	155	432	432	4	1	——
Unigene72349	SSR	GA	2	GAGAGAGAGAGA	12	FORWARD	250	21	54.64	38.1	5	1	ACATGATGAAGGGTTAAGTGA	REVERSE	392	21	55.11	42.86	5	2	GGTTCAATACAGTTTGCTACG	143	433	433	4	0	——
Unigene72391	SSR	CTG	3	CTGCTGCTGCTGCTG	15	FORWARD	133	21	54.87	33.33	5	1	GTTGGGGAAATTCAAATAACT	REVERSE	286	21	55.52	42.86	4	0	GTTGGATGATATGAGTTCGTG	154	433	433	5	2	——
Unigene72466	SSR	GA	2	GAGAGAGAGAGAGAGAGA	18	FORWARD	210	21	55.31	42.86	3	2	CAACCATCAGAGGAGTGTTTA	REVERSE	359	21	54.23	42.86	3	2	GGCTGCTTCGTCTACTATTTA	150	434	434	4	2	——
Unigene72482	SSR	CTG	3	CTGCTGCTGCTGCTG	15	FORWARD	30	21	54.16	33.33	3	3	TGTTCAGATTCAAGTTCATCA	REVERSE	170	21	54.65	33.33	4	2	TTTTCAGGTTTTATCATCTGC	141	435	435	5	1	——
Unigene72483	SSR	TC	2	TCTCTCTCTCTC	12	FORWARD	13	21	54.79	42.86	4	1	AAACCCCCATATAACAGGTAG	REVERSE	131	21	55.16	38.1	3	1	TTGCCAGATACAGGTTAGAAA	119	435	435	5	2	——
Unigene7251	SSR	GT	2	GTGTGTGTGTGTGTGT	16	FORWARD	87	21	54.96	38.1	6	2	CTGAAATATCATGTGGGGATA	REVERSE	234	21	55.03	38.1	3	2	CTGACAAAGGAAAAACAGATG	148	261	261	4	0	——
Unigene72518	SSR	CCT	3	CCTCCTCCTCCTCCTCCT	18	FORWARD	103	21	55.34	38.1	4	2	AATTAGTCATCCTTCCACGTT	REVERSE	248	21	55.28	38.1	3	0	TTCATCATTCTCATCCTCTTG	146	435	435	3	0	——
Unigene72545	SSR	AC	2	ACACACACACACAC	14	FORWARD	54	21	55.11	38.1	4	2	GTCAAACTTGCAGCTCTAAAA	REVERSE	206	21	55.19	33.33	6	2	ATGAAAGTAATTGATGCATGG	153	435	435	5	0	——
Unigene72598	SSR	GAAAA	5	GAAAAGAAAAGAAAAGAAAA	20	FORWARD	225	21	55.74	42.86	4	0	AGATTTACCATCGTTGAGACC	REVERSE	373	21	55.16	33.33	2	1	TTCCTTTCAGTTCTTGTTTCA	149	436	436	4	3	——
Unigene72612	SSR	AAC	3	AACAACAACAACAACAAC	18	FORWARD	236	21	54.82	38.1	4	2	CGTTACTGTGAGAATGCTTTT	REVERSE	386	21	55.31	33.33	4	2	TTGTTGTTGTTGATGATGATG	151	436	436	2	0	——
Unigene72612	SSR	CAA	3	CAACAACAACAACAACAA	18	FORWARD	266	21	54.76	33.33	1	0	CAAGAACAACAACAACAACAA	REVERSE	425	21	55.51	38.1	3	0	TTAGGCTTTTGGTTCTCTTTC	160	436	436	6	3	——
Unigene72620	SSR	TTG	3	TTGTTGTTGTTGTTGTTG	18	FORWARD	223	19	55.49	47.37	2	2	GTCATCGTGGTGCTTGTTA	REVERSE	377	21	54.85	42.86	4	1	ACACCACTTGAACGTACCTAA	155	436	436	6	3	——
Unigene72630	SSR	TC	2	TCTCTCTCTCTC	12	FORWARD	298	21	54.84	33.33	6	2	GATATTTTGCAATTCGATGTC	REVERSE	435	21	54.57	33.33	4	2	TCCGTAATTTTCAAGACAAAC	138	437	437	4	2	——
Unigene72630	SSR	CCG	3	CCGCCGCCGCCGCCGCCGCCG	21	FORWARD	35	21	55.05	33.33	2	2	TCTGGATTTCTTTCGTTCATA	REVERSE	183	21	54.79	33.33	5	2	TTACAAGGTAAATTCGCAAAC	149	437	437	4	0	——
Unigene72641	SSR	TACA	4	TACATACATACATACATACA	20	FORWARD	197	21	55.21	38.1	4	2	CCACCAATATCATCGTTCTTA	REVERSE	332	21	54.74	42.86	4	2	TCCTCTAGTTTTACGCATGAC	136	437	437	5	2	——
Unigene72691	SSR	GAG	3	GAGGAGGAGGAGGAG	15	FORWARD	163	20	54.92	50	6	2	GAGTATGCCTACACCACCAT	REVERSE	316	22	54.45	45.45	5	2	GAATCTCCTTGCTGTAGTACCT	154	437	437	6	0	——
Unigene727	SSR	TCT	3	TCTTCTTCTTCTTCT	15	FORWARD	39	21	54.8	38.1	4	1	TCACGAATCTCCTGTTGTATT	REVERSE	192	21	55.2	47.62	4	2	GAACTTGACCTCACTGTACCA	154	383	383	3	1	——
Unigene72705	SSR	CCG	3	CCGCCGCCGCCGCCGCCG	18	FORWARD	121	21	54.67	38.1	6	1	CATATGATCCTTCAAATCCTG	REVERSE	280	20	55.18	45	5	2	ATCGTCTTCAAGTGATCGTC	160	438	438	6	2	——
Unigene72728	SSR	AAG	3	AAGAAGAAGAAGAAG	15	FORWARD	204	21	54.63	47.62	3	0	GGAGGACTACTACAAGCACAA	REVERSE	378	21	55.5	47.62	2	0	GTTGTCCCACTTCTTCTTCTC	175	438	438	5	3	——
Unigene72732	SSR	AAG	3	AAGAAGAAGAAGAAG	15	FORWARD	145	21	54.97	38.1	5	2	AGCATCCAGTTTGTATGAGAA	REVERSE	292	21	54.5	33.33	3	0	GAAACTCAGAACCAAATGAAA	148	438	438	5	2	——
Unigene72761	SSR	ATC	3	ATCATCATCATCATC	15	FORWARD	20	21	54.82	42.86	6	1	GGAATCTGGTTTCCTATCAGT	REVERSE	181	21	55.72	33.33	4	2	CTCGAAAAGCACAATCAAATA	162	438	438	5	2	——
Unigene72773	SSR	CA	2	CACACACACACA	12	FORWARD	51	21	54.97	47.62	4	0	CCCATATTCCTCACTCTCTCT	REVERSE	221	21	55.78	47.62	2	2	GCACTCCACTATCCCAACTAT	171	439	439	3	0	——
Unigene72784	SSR	TGT	3	TGTTGTTGTTGTTGT	15	FORWARD	23	21	55.28	33.33	4	0	TGGTTTCTTGAATGTGTTTTC	REVERSE	173	21	55.51	33.33	5	3	AGGCTTTCAAAAATTCAGAAG	151	439	439	6	3	——
Unigene72811	SSR	GT	2	GTGTGTGTGTGTGTGTGTGTGT	22	FORWARD	243	21	54.89	33.33	7	3	CAAATTTCATGAGAAATGAGG	REVERSE	392	21	52.09	33.33	5	2	AAATGTAATTGCTGACAGTTC	150	439	439	6	1	——
Unigene72949	SSR	GGT	3	GGTGGTGGTGGTGGTGGT	18	FORWARD	31	21	54.36	38.1	4	3	ATATCGAGCAGAGTTTTCTGA	REVERSE	136	21	55.21	33.33	3	3	GTTTGGTGGCATTTATTATCA	106	441	441	3	3	——
Unigene72999	SSR	TAGC	4	TAGCTAGCTAGCTAGCTAGC	20	FORWARD	73	21	54.48	42.86	6	2	GAAACTCAGAGGCCTAGAAAT	REVERSE	218	21	54.95	38.1	6	2	CTGATTTCATTCAGTTTCCTG	146	442	442	6	2	——
Unigene73010	SSR	GA	2	GAGAGAGAGAGAGA	14	FORWARD	44	21	54.94	38.1	4	0	CTTTTTCTCCTCTTCAAAACC	REVERSE	202	21	55.15	42.86	3	1	CTCATACTTGATGCCTTCTTG	159	442	442	4	1	——
Unigene73010	SSR	CA	2	CACACACACACACA	14	FORWARD	291	20	55.44	40	8	0	GAACTTCATGAACGCTTTGT	REVERSE	426	21	54.25	33.33	4	3	TCGTTTCAGAGAATTGAAGTT	136	442	442	7	0	——
Unigene73037	SSR	AT	2	ATATATATATATAT	14	FORWARD	70	21	55.12	33.33	6	2	TCACTTGCATGCCTTATAAAT	REVERSE	220	21	55.01	42.86	3	2	TCTGGTGAAGGAGTCTGTAAA	151	442	442	4	1	——
Unigene73060	SSR	TGTCG	5	TGTCGTGTCGTGTCGTGTCGTGTCG	25	FORWARD	277	21	55.46	38.1	4	1	AATATGCCCTCGTCATTACTT	REVERSE	420	21	55.15	38.1	6	2	GTACAATTGGTCAGTTTTCCA	144	442	442	3	1	——
Unigene73103	SSR	AATA	4	AATAAATAAATAAATAAATA	20	FORWARD	239	21	54.56	33.33	4	2	GAAATGCTATCTTCAATTCCA	REVERSE	403	21	54.19	42.86	6	2	CCATTTGAGACTATCTGAAGC	165	443	443	5	1	——
Unigene73126	SSR	CT	2	CTCTCTCTCTCT	12	FORWARD	49	21	55.63	38.1	2	2	TCTTCTTTTTCTCCTCTTTGC	REVERSE	184	20	56.57	45	2	2	GGGTTTGGACAGAAGGATTA	136	443	443	5	3	——
Unigene73194	SSR	CA	2	CACACACACACACACACA	18	FORWARD	15	21	54.85	38.1	6	1	CAATCTCTTCATCGATTTGTC	REVERSE	165	21	55.03	38.1	3	1	CAGAAGTTGGAAATGAAGTTG	151	444	444	6	1	——
Unigene73221	SSR	TA	2	TATATATATATA	12	FORWARD	196	21	54.66	38.1	4	2	ATCACAACCTCATGCTACAAT	REVERSE	356	21	55.32	38.1	6	2	AGCTTCCAGGATTTTAATCAG	161	444	444	4	2	——
Unigene7323	SSR	CT	2	CTCTCTCTCTCTCTCTCTCTCT	22	FORWARD	35	23	54.03	30.43	5	2	TTGTGAATACAAAGCTAATGTTC	REVERSE	147	21	54.95	38.1	2	2	TGGATGAGTGTGTTGTTTGTA	113	2223	2223	6	3	——
Unigene73242	SSR	TA	2	TATATATATATA	12	FORWARD	1	18	55.66	50	5	0	CAACCGTTCACCACAAAC	REVERSE	108	20	57.58	50	5	2	ATGTCATCATCCTCCAGCTC	108	445	445	3	0	——
Unigene73271	SSR	TC	2	TCTCTCTCTCTC	12	FORWARD	2	20	55.9	50	6	0	AGGTTGCATACCCTTCTCTC	REVERSE	178	21	54.78	42.86	3	2	ACTGTAGGTGCGTGTATTGAT	177	445	445	4	1	——
Unigene73339	SSR	AC	2	ACACACACACACACACACACAC	22	FORWARD	287	21	54.98	42.86	6	3	TCGTGAGTATACCTGAGGAAA	REVERSE	434	21	54.2	42.86	4	2	CCACAAGGTTACAGAATTAGC	148	446	446	5	1	——
Unigene73347	SSR	AGA	3	AGAAGAAGAAGAAGA	15	FORWARD	4	21	54.53	38.1	6	2	GAAGAATGCATCTGATAAGGA	REVERSE	181	21	54.72	38.1	5	2	CAGCCATAATTGCATAGAAGT	178	446	446	5	1	——
Unigene73453	SSR	TC	2	TCTCTCTCTCTC	12	FORWARD	241	19	55.28	47.37	6	3	GGAATTCGAGACCGACTTA	REVERSE	386	21	54.32	42.86	4	3	TACTGAACGGCAGATTAGACT	146	447	447	3	1	——
Unigene73461	SSR	AG	2	AGAGAGAGAGAG	12	FORWARD	53	21	55.02	47.62	2	0	GATGAGAGGGAGAAGGATAGA	REVERSE	203	21	55.07	33.33	6	2	AGCAAACTACCAAATTTCACA	151	447	447	3	0	——
Unigene73477	SSR	GTC	3	GTCGTCGTCGTCGTCGTCGTC	21	FORWARD	265	21	54.89	42.86	5	2	CCTAGTCCTGGATGGTAAAAT	REVERSE	434	21	55.35	42.86	4	1	TTGAGGACTCTGAAGATGATG	170	448	448	6	1	——
Unigene73535	SSR	TTTC	4	TTTCTTTCTTTCTTTCTTTCTTTCTTTC	28	FORWARD	289	21	55.74	38.1	6	3	TCTGCGCATCAAATTAGTAAC	REVERSE	445	22	54.82	36.36	6	2	GCATCTATTAATGACAACATGG	157	448	448	5	1	——
Unigene73550	SSR	TC	2	TCTCTCTCTCTCTC	14	FORWARD	25	19	54.97	57.89	4	2	GGCCATAGTCAGCTCTCTC	REVERSE	156	21	55.29	38.1	6	2	CATTTATAACGGTGGTGAGAA	132	449	449	4	3	——
Unigene7356	SSR	CT	2	CTCTCTCTCTCTCTCTCTCTCTCT	24	FORWARD	190	21	54.76	38.1	3	3	AATCTAATCTGCTGGGAACTT	REVERSE	346	21	55.41	42.86	3	3	AGAGTTGGACCGTGTATTTCT	157	353	353	4	1	——
Unigene73633	SSR	CTT	3	CTTCTTCTTCTTCTT	15	FORWARD	1	18	64.99	66.67	3	2	AAGCCTCCTCGCCCTTGG	REVERSE	145	21	54.97	52.38	6	3	GACGAGCTCTTAGAACCCTAC	145	450	450	4	1	——
Unigene73683	SSR	TG	2	TGTGTGTGTGTG	12	FORWARD	141	21	54.66	38.1	7	3	GATATGTCACATGCAGCATTA	REVERSE	284	21	54.74	42.86	3	0	CTACCTTTGATTCTTCCCTTC	144	451	451	4	0	——
Unigene73704	SSR	CTC	3	CTCCTCCTCCTCCTC	15	FORWARD	26	21	55.17	42.86	4	2	ATTAGAAGGTCTCCACCATGT	REVERSE	176	21	54.97	33.33	5	0	CAACATCAAAGATGAAAAAGG	151	451	451	4	2	——
Unigene7373	SSR	GAA	3	GAAGAAGAAGAAGAAGAA	18	FORWARD	139	21	55.05	42.86	7	3	CTTTCAAATCAGTGCCACTAC	REVERSE	280	21	54.64	38.1	4	0	TTCTTCTTTACAGTGGTTTGG	142	317	317	6	2	——
Unigene73806	SSR	TG	2	TGTGTGTGTGTGTG	14	FORWARD	190	21	54.58	42.86	8	2	GAATCCTGAGCTCATTACAGA	REVERSE	336	21	55.09	38.1	4	1	TTTGGACTATACATGCACACA	147	452	452	4	3	——
Unigene73819	SSR	AG	2	AGAGAGAGAGAGAG	14	FORWARD	261	21	55.03	42.86	2	0	AGAGAGAAAGAATAGGGCAGA	REVERSE	407	21	55.29	38.1	2	0	TCCGTATTTGTATCCTTGTTG	147	452	452	5	1	——
Unigene73835	SSR	AT	2	ATATATATATATATAT	16	FORWARD	285	22	55.06	31.82	4	3	TGTTAGAAAATCTTGGTTGTCA	REVERSE	449	21	55.3	42.86	7	2	AGTTGAACCTTAGGTCTTTGC	165	453	453	4	2	——
Unigene73907	SSR	CA	2	CACACACACACA	12	FORWARD	44	21	54.87	47.62	1	0	TCTCTCCCTCTGTCTCTCTTT	REVERSE	193	21	54.82	42.86	4	0	AGTGTATTCCCTTTCTCATCC	150	454	454	2	0	——
Unigene73914	SSR	AG	2	AGAGAGAGAGAGAGAGAGAG	20	FORWARD	234	21	55.16	38.1	3	3	TCTTTGGAATGCTACTTGGTA	REVERSE	377	21	55.09	42.86	3	1	AAGAGTCAACAAAGGAAGGAC	144	454	454	5	1	——
Unigene73921	SSR	CT	2	CTCTCTCTCTCTCTCTCTCT	20	FORWARD	263	21	54.29	33.33	3	2	CCATCAAGACTGAAATGAAAT	REVERSE	433	21	55.31	38.1	5	2	ATATAATAAGCCACCGAAAGC	171	454	454	3	0	——
Unigene73972	SSR	CAA	3	CAACAACAACAACAA	15	FORWARD	59	20	54.73	45	5	3	AGATCCTCCACAATGTCATC	REVERSE	220	21	54.84	38.1	3	2	TTTTGTGAACCAGGATAGGTA	162	455	455	5	1	——
Unigene73978	SSR	TG	2	TGTGTGTGTGTG	12	FORWARD	217	20	55.16	50	5	1	GTCTCCGTGACAGACTTGTT	REVERSE	370	21	55.08	38.1	4	2	GGTAACGAGTTCAAGGAAAAT	154	455	455	5	1	——
Unigene74043	SSR	AG	2	AGAGAGAGAGAG	12	FORWARD	3	21	54.64	33.33	6	3	CATTCCTTGCCTTAATTATCA	REVERSE	157	21	54.6	33.33	2	2	TGCTTTGTTTTGTTGTGTAGA	155	455	455	2	1	——
Unigene74111	SSR	GCC	3	GCCGCCGCCGCCGCC	15	FORWARD	222	21	54.96	38.1	4	3	CTTGTTTGGAGACTGCTTAAA	REVERSE	371	21	54.95	38.1	3	0	CACATCAAGAAGGAAGAAATG	150	456	456	4	0	——
Unigene74152	SSR	CTC	3	CTCCTCCTCCTCCTC	15	FORWARD	130	21	55.75	47.62	4	2	GTTAAGTCCAACACACACTGC	REVERSE	279	20	56.03	40	4	2	CATCAATTTCCCGAGATGTA	150	457	457	3	1	——
Unigene74176	SSR	AG	2	AGAGAGAGAGAG	12	FORWARD	39	21	55.12	42.86	4	1	GTTTACGTTCACAGAAGCAAC	REVERSE	188	21	55.2	42.86	4	2	CGTCCATATTTTGAGTAGCTG	150	458	458	4	3	——
Unigene74196	SSR	AG	2	AGAGAGAGAGAG	12	FORWARD	80	21	54.66	38.1	6	2	CCTTAAGTTTGCATCACAAGT	REVERSE	247	21	55.38	42.86	2	0	CTGTTTCTCTATTTGGGCTCT	168	458	458	3	1	——
Unigene74228	SSR	CT	2	CTCTCTCTCTCT	12	FORWARD	311	21	55.05	38.1	2	1	GGTGAGGGCTTTATTTGTATT	REVERSE	458	20	54.96	35	5	3	TTTGTAACGAATCATGTCCA	148	458	458	5	2	——
Unigene7425	SSR	AG	2	AGAGAGAGAGAGAG	14	FORWARD	201	21	55.01	42.86	4	1	AGTGAAATCAAGGAGGAAGAC	REVERSE	351	21	55.16	38.1	3	3	TAACTCTTCCAAATAGGCACA	151	516	516	6	0	——
Unigene74281	SSR	GC	2	GCGCGCGCGCGCGCGC	16	FORWARD	15	20	55.25	40	7	3	TCATCGAAGATGAAGGTTTC	REVERSE	215	21	54.1	42.86	5	3	GGATTCGCTATGTTGAACTAC	201	459	459	4	1	——
Unigene74299	SSR	CA	2	CACACACACACACA	14	FORWARD	1	18	58.29	61.11	3	2	CTTTCCCCTCCACTGAGC	REVERSE	156	21	54.49	38.1	4	0	CTTCCAATTCACATATCCATC	156	460	460	3	0	——
Unigene74368	SSR	GA	2	GAGAGAGAGAGAGAGA	16	FORWARD	1	22	51.52	40.91	2	0	AGAAAAACTACAGAGAGAGAGG	REVERSE	167	21	54.88	38.1	3	2	AATCCATCTCTGACAATAGCA	167	461	461	6	3	——
Unigene74369	SSR	TC	2	TCTCTCTCTCTCTCTC	16	FORWARD	308	22	55.49	36.36	6	0	CCATGATACTTTCAAGAAAACC	REVERSE	457	20	55.14	45	4	0	ACTGTGCCAGAAAGAGAGAA	150	461	461	5	0	——
Unigene7439	SSR	AG	2	AGAGAGAGAGAGAGAG	16	FORWARD	222	21	55.33	33.33	4	2	TTCCCTGAAAATAGGATCATT	REVERSE	356	21	54.53	33.33	3	0	AAAATCAAGAATCAGCACAAC	135	402	402	4	1	——
Unigene7452	SSR	TC	2	TCTCTCTCTCTC	12	FORWARD	110	21	54.55	38.1	4	2	TTTCTTGTTGGGTCATAAGAG	REVERSE	270	21	55.39	38.1	3	1	GCATCTGTGTGGAAAGAATAA	161	293	293	5	1	——
Unigene74564	SSR	GTT	3	GTTGTTGTTGTTGTTGTT	18	FORWARD	134	20	54.84	35	4	1	AAACTATTTGTGGCGTGATT	REVERSE	292	21	55.32	42.86	5	3	ACATAACGACTGTCAATCTGC	159	463	463	4	3	——
Unigene74564	SSR	GCT	3	GCTGCTGCTGCTGCTGCT	18	FORWARD	207	20	55	40	2	2	GTTGTTGTTGTTGTTGTTGC	REVERSE	347	21	55.42	47.62	7	3	TACTACCTAAGGCAGCACTCA	141	463	463	4	3	——
Unigene74573	SSR	GAC	3	GACGACGACGACGAC	15	FORWARD	88	21	55	42.86	4	0	AAGCTCCTCACACTTCTTCTT	REVERSE	246	21	54.71	42.86	5	3	AGCTACGTCAATGAATCTGAG	159	464	464	5	3	——
Unigene74684	SSR	CT	2	CTCTCTCTCTCTCTCT	16	FORWARD	84	21	54.91	38.1	4	0	GAAAACGAATTAGGAAAGAGG	REVERSE	237	21	54.82	38.1	4	3	GAGGAAAGATTAAGGCAAATC	154	465	465	3	1	——
Unigene74695	SSR	TG	2	TGTGTGTGTGTG	12	FORWARD	14	18	60.11	61.11	0	0	GGGTGGTGGTGGTGTTGT	REVERSE	185	21	55.1	47.62	8	3	TGTACCAGCTGTTAGACCCTA	172	465	465	4	1	——
Unigene74700	SSR	AC	2	ACACACACACACAC	14	FORWARD	44	21	55.22	38.1	6	2	GCTTGTAACTTTGTGCAAATC	REVERSE	198	21	54.85	38.1	4	1	GTGTTGATTTCTTTCAAGGTG	155	465	465	5	3	——
Unigene74707	SSR	GA	2	GAGAGAGAGAGAGAGAGA	18	FORWARD	268	21	55.15	38.1	6	0	ACTAATCCAGCTGAAAAATCC	REVERSE	408	21	55.4	42.86	4	2	CCCTCCTTTTCTCTAAACGTA	141	466	466	5	1	——
Unigene7475	SSR	CAG	3	CAGCAGCAGCAGCAG	15	FORWARD	906	21	55.19	42.86	3	1	TCATAGTCATAATCCGACAGG	REVERSE	1060	21	54.92	38.1	6	2	GCTTGCTGTATACTTTTGGAA	155	1078	1078	4	2	——
Unigene74755	SSR	GAA	3	GAAGAAGAAGAAGAA	15	FORWARD	152	21	55.08	38.1	4	0	AAGTGAACTGTCGTTGAGAAA	REVERSE	286	21	54.89	33.33	6	3	TGATCCTCCAGTAAATTTTGA	135	466	466	4	2	——
Unigene74819	SSR	AGCAAC	6	AGCAACAGCAACAGCAACAGCAAC	24	FORWARD	208	21	55.98	42.86	3	0	ACTTTCCCTTTCTTAGGCTTC	REVERSE	402	21	55.01	38.1	2	0	CTCCCTTTATCCATTTGTTCT	195	467	467	3	0	——
Unigene74824	SSR	AGA	3	AGAAGAAGAAGAAGAAGA	18	FORWARD	90	20	55.83	40	4	1	AAGATCGAGGTGCAACATAA	REVERSE	239	21	55.83	42.86	5	3	CTCGAAACCAGTCTTCTTTTC	150	467	467	5	2	——
Unigene7484	SSR	GA	2	GAGAGAGAGAGAGAGAGAGA	20	FORWARD	275	21	55.09	38.1	2	0	AGAAGAACCCACAAAAATAGG	REVERSE	405	19	52.7	42.11	2	2	CCCACTTCTTCTTCCATTA	131	405	405	7	2	——
Unigene74847	SSR	TC	2	TCTCTCTCTCTC	12	FORWARD	32	21	54.95	38.1	2	0	TCACACCACTCAAACATTACA	REVERSE	180	22	55.12	40.91	4	1	GCTGTCATGGGTAGTCTTTATT	149	468	468	5	3	——
Unigene74861	SSR	TG	2	TGTGTGTGTGTGTGTGTG	18	FORWARD	234	21	54.7	38.1	6	2	TTATGCTTGAGCGTGTACATA	REVERSE	384	21	55.19	38.1	3	1	TGAACTCGTAGACCTTGAAAA	151	468	468	4	1	——
Unigene74866	SSR	TG	2	TGTGTGTGTGTGTGTG	16	FORWARD	130	21	55.25	42.86	8	2	CTACTCCCAAGGGAAGTAAAA	REVERSE	278	21	55.71	42.86	5	3	ACCGGCATACAGCTTACTAAT	149	468	468	5	1	——
Unigene74949	SSR	CT	2	CTCTCTCTCTCT	12	FORWARD	307	22	54.9	40.91	6	0	CTCCACTCATATATTCCCACTT	REVERSE	460	21	55.18	33.33	4	0	AACACATCTGAAGCTCAAAAA	154	469	469	4	2	——
Unigene74956	SSR	TTTC	4	TTTCTTTCTTTCTTTCTTTC	20	FORWARD	297	21	53.25	38.1	6	3	AGGTACTAATACGGGTTTCAA	REVERSE	445	21	55.42	38.1	4	3	ATTTTACAAGGGCTTAACAGC	149	469	469	3	2	——
Unigene7497	SSR	AT	2	ATATATATATATATATAT	18	FORWARD	1	21	55.06	38.1	4	2	CCAGCAAACGCTAATAAGATA	REVERSE	153	21	55.24	33.33	2	0	TGCTTTCTTTCCTTCTTCTTT	153	441	441	5	3	——
Unigene75022	SSR	AC	2	ACACACACACACACAC	16	FORWARD	102	21	53.9	38.1	4	2	AATCGTTTGTACTCTTTCTGC	REVERSE	254	21	54.6	33.33	8	3	CGATGAGAAATTGCTGATAAT	153	470	470	5	2	——
Unigene75030	SSR	AC	2	ACACACACACAC	12	FORWARD	191	21	54.73	42.86	6	2	CAGGGTGATCAAGAAGATATG	REVERSE	349	21	54.67	42.86	4	2	GAAATCAGACCACTTCTGCTA	159	470	470	5	3	——
Unigene75080	SSR	TG	2	TGTGTGTGTGTGTGTGTG	18	FORWARD	10	21	55.19	33.33	4	0	AAGATCATTTGCATGTATTGG	REVERSE	174	21	55.01	42.86	4	1	GATTCCCTACTTAACCCTCAA	165	471	471	3	2	——
Unigene7514	SSR	TC	2	TCTCTCTCTCTCTCTC	16	FORWARD	5	22	55.68	36.36	5	3	CAGATTACAACCCTTTAATTCG	REVERSE	152	21	54.83	33.33	3	0	GAAAAGCAATGAAAGAGACAA	148	614	614	6	1	——
Unigene75216	SSR	GCT	3	GCTGCTGCTGCTGCT	15	FORWARD	216	21	54.26	33.33	8	0	ATTATCAATTGACCAAGCATC	REVERSE	376	21	54.95	33.33	5	3	ATGAGGGATTTCCTTTTAATG	161	473	473	4	2	——
Unigene7522	SSR	AC	2	ACACACACACACACAC	16	FORWARD	1	21	54.52	33.33	2	0	CTCGCCTTGTATTTTATTTTG	REVERSE	157	21	55.38	42.86	6	2	CTCAAGCATGTTAAGTTGAGC	157	469	469	4	1	——
Unigene75223	SSR	CA	2	CACACACACACACACACA	18	FORWARD	210	21	54.15	38.1	6	2	AAGATTGACTTCACTGCTTGT	REVERSE	360	21	55.51	42.86	6	2	GGTTCCTTGGAATTAACTACG	151	473	473	3	1	——
Unigene75289	SSR	CTT	3	CTTCTTCTTCTTCTTCTT	18	FORWARD	22	20	52.75	30	4	0	TTCAATTTCAGTTGCTTCTT	REVERSE	145	21	55.13	47.62	6	2	AGACGACCCTTCTGTAGAAAC	124	474	474	4	3	——
Unigene75289	SSR	CAG	3	CAGCAGCAGCAGCAG	15	FORWARD	40	21	54.79	38.1	4	0	TTTAAGCCCTTCTTCTTCTTC	REVERSE	200	21	56.04	42.86	6	3	CATAATTACATGGCAGCTCAG	161	474	474	3	1	——
Unigene75332	SSR	CGTGGT	6	CGTGGTCGTGGTCGTGGTCGTGGT	24	FORWARD	212	21	55.28	38.1	3	3	TGTTAGAGAGGCAAAATCTGA	REVERSE	358	21	54.9	38.1	3	2	TGAATGGCAGATAATACCCTA	147	475	475	5	3	——
Unigene75333	SSR	CT	2	CTCTCTCTCTCTCTCTCT	18	FORWARD	308	21	55	42.86	4	2	ACTTGGATGTTGTATCACCAG	REVERSE	452	21	55.44	38.1	3	3	CAAAACATTCCTCACAGAGAA	145	475	475	5	0	——
Unigene7540	SSR	AGA	3	AGAAGAAGAAGAAGA	15	FORWARD	372	21	54.95	42.86	4	0	TTAAAGTCCTCCTCGTTCTCT	REVERSE	507	21	55.01	47.62	4	0	ATAGCAATAGACCCTCTGTCC	136	859	859	3	0	——
Unigene75565	SSR	AG	2	AGAGAGAGAGAG	12	FORWARD	294	21	54.74	38.1	4	2	TAGGCCAATGCTTGTTAATAC	REVERSE	437	21	54.83	47.62	4	2	CTCTCCTCAGCTTCACTCATA	144	478	478	3	1	——
Unigene75595	SSR	TGA	3	TGATGATGATGATGATGATGA	21	FORWARD	322	21	55.05	38.1	4	1	TGCAAGGATGTAACTCTGTTT	REVERSE	478	21	54.28	38.1	3	2	TGCTACCTCAAGTTCAAATCT	157	479	479	5	1	——
Unigene75644	SSR	GT	2	GTGTGTGTGTGT	12	FORWARD	155	21	54.44	33.33	4	2	ATTGTTGATGCTTGAGAAATC	REVERSE	306	21	54.85	33.33	3	1	TCCAAACAACAAAGAATCACT	152	479	479	6	1	——
Unigene75693	SSR	GCGTGC	6	GCGTGCGCGTGCGCGTGCGCGTGC	24	FORWARD	359	21	54.48	42.86	4	0	GGCCATAACTCTCTTTCTCTT	REVERSE	458	21	55.12	33.33	4	0	ACCATTAAAACCATCATTCCT	100	480	480	3	0	——
Unigene75694	SSR	TG	2	TGTGTGTGTGTGTG	14	FORWARD	287	21	55.39	42.86	4	3	TGCAGTGATATGGTAATAGCC	REVERSE	450	21	55.17	42.86	4	3	TGCCTAGCAATCAGACAGTAT	164	480	480	5	2	——
Unigene75729	SSR	AG	2	AGAGAGAGAGAGAG	14	FORWARD	139	21	55.79	33.33	4	1	TTTTAATTCCCCAATTCTGAC	REVERSE	308	21	54.91	33.33	8	3	ACTCCATTCTGCAAATGATTA	170	481	481	4	0	——
Unigene7579	SSR	TG	2	TGTGTGTGTGTG	12	FORWARD	450	21	55.23	38.1	4	0	GAAGTAAATGTTCTGCGTTTG	REVERSE	595	20	54.97	35	5	2	CTCCAAAATCATTCACCATT	146	1217	1217	6	3	——
Unigene75792	SSR	CA	2	CACACACACACA	12	FORWARD	72	21	55.04	33.33	5	3	AACATGGCGTAGAAATTGTAA	REVERSE	221	21	55.29	38.1	4	2	GTGACATCAAAATCAGCAGTT	150	482	482	3	2	——
Unigene75905	SSR	AT	2	ATATATATATATATAT	16	FORWARD	57	21	54.86	33.33	4	0	ATTAAACAGCCCTTGAGTTTT	REVERSE	214	21	54.61	33.33	4	0	AAAATCTGCAACCAAACATAG	158	484	484	5	1	——
Unigene75989	SSR	TC	2	TCTCTCTCTCTC	12	FORWARD	204	21	55.04	42.86	6	2	GAGATAAGGGGAGATCTTTCA	REVERSE	342	21	54.86	47.62	2	1	ACAGCACTACAAGACGAGAAG	139	485	485	4	2	——
Unigene76016	SSR	GA	2	GAGAGAGAGAGAGA	14	FORWARD	282	21	54.88	33.33	2	2	TTTCGGCTTATTCTACATTTG	REVERSE	424	21	55.66	38.1	3	2	TTCACCTGGATTCTGTCATTA	143	486	486	3	0	——
Unigene76041	SSR	TA	2	TATATATATATA	12	FORWARD	52	21	55.24	42.86	4	0	CATATACATAGGGCACAAGGA	REVERSE	200	21	55.07	33.33	6	2	TTAGCTTCAAATGTTTGTGGT	149	486	486	5	2	——
Unigene76042	SSR	CTG	3	CTGCTGCTGCTGCTG	15	FORWARD	282	21	55.13	42.86	6	2	GGACCACACAAACAGATCTTA	REVERSE	451	21	55.28	38.1	4	0	TAATGGAGAAGCTGAAAGACA	170	486	486	4	1	——
Unigene76051	SSR	ACC	3	ACCACCACCACCACCACCACC	21	FORWARD	318	21	54.95	38.1	7	1	GATCTTGAAACCCTTTCATCT	REVERSE	474	21	55.6	33.33	8	3	TTCAAGAACTTGCAAATTGAC	157	486	486	7	1	——
Unigene76067	SSR	AG	2	AGAGAGAGAGAGAGAGAG	18	FORWARD	56	21	54.85	42.86	4	2	ATTTATAGGCAGGTAGGCACT	REVERSE	206	21	54.1	42.86	8	1	GCACTTAAGTCTTGAACATCC	151	487	487	3	1	——
Unigene76075	SSR	TGA	3	TGATGATGATGATGA	15	FORWARD	139	21	55.11	38.1	7	3	TCTGAATCGGAGTTCAAAGTA	REVERSE	288	21	54.94	33.33	1	0	TCACCTTTTTCCTTTTCTCTT	150	487	487	4	2	——
Unigene76105	SSR	CAT	3	CATCATCATCATCATCAT	18	FORWARD	340	21	53.61	33.33	8	0	GAATTGGCACTAATTCATCTT	REVERSE	476	21	55.06	52.38	4	2	GACTCTCCTGTCTCAAGTCCT	137	487	487	4	0	——
Unigene76123	SSR	AT	2	ATATATATATAT	12	FORWARD	3	21	55.43	38.1	3	0	TAATAAAATCGGCACTCACAC	REVERSE	144	21	54.61	33.33	4	1	ATTAGCTCCAATTTTGTGTTG	142	488	488	6	3	——
Unigene76150	SSR	GA	2	GAGAGAGAGAGAGAGAGAGA	20	FORWARD	7	21	55.47	33.33	4	3	CACAAAGAATGTCAGCAATTT	REVERSE	153	21	54.72	42.86	3	0	CATAGTGGATGGTTTTACAGG	147	488	488	3	0	——
Unigene76164	SSR	ATATCC	6	ATATCCATATCCATATCCATATCC	24	FORWARD	188	21	55.72	38.1	3	2	CGACAATAAACGAATGTATGG	REVERSE	339	21	55.18	42.86	4	0	TATGTGACCACCGTAAAGAAC	152	488	488	3	1	——
Unigene76176	SSR	AG	2	AGAGAGAGAGAGAGAG	16	FORWARD	10	20	54.74	60	0	0	GGGGAGAGAGAGAGAGAGAG	REVERSE	136	21	54.96	42.86	4	2	CATAGATAGAGAAGGCGCATA	127	488	488	1	0	——
Unigene76200	SSR	GCT	3	GCTGCTGCTGCTGCTGCTGCT	21	FORWARD	12	21	55.9	42.86	6	2	GATCTTTGTGCATCAGAAGTG	REVERSE	157	21	55.01	47.62	5	1	CCGATATGAAGACTACAGCAC	146	489	489	4	3	——
Unigene76214	SSR	AG	2	AGAGAGAGAGAG	12	FORWARD	205	21	54.57	42.86	6	0	TATCGCCAGATCTTCATCTAC	REVERSE	354	21	54.7	47.62	8	0	TGTATACACACACACGCTCTC	150	489	489	3	0	——
Unigene76222	SSR	TCA	3	TCATCATCATCATCATCA	18	FORWARD	265	21	55.31	47.62	8	2	GAAGCTGCTTAAGGAACTAGG	REVERSE	418	21	54.92	38.1	6	2	TTTAAACGACGAAGTAGATGC	154	489	489	4	1	——
Unigene76382	SSR	TGG	3	TGGTGGTGGTGGTGG	15	FORWARD	234	21	55.03	42.86	4	1	CCATGATACTAGGGAATGTGA	REVERSE	386	21	55.23	42.86	3	0	TGGAGGTCATCAGTTATCAAG	153	492	492	5	3	——
Unigene76383	SSR	GAAG	4	GAAGGAAGGAAGGAAGGAAG	20	FORWARD	64	21	55.04	33.33	6	1	AATATATGCATCCAAGAGCAA	REVERSE	213	21	54.57	38.1	4	2	TGAGTAAAGATCCGCTTAGAA	150	492	492	4	2	——
Unigene76408	SSR	CT	2	CTCTCTCTCTCT	12	FORWARD	269	21	55.06	47.62	2	2	CCTTTCTCCACCTCTCTGTAT	REVERSE	426	21	54.04	33.33	4	0	CGCACTTTCTTGATATTCTTT	158	492	492	3	0	——
Unigene76447	SSR	CA	2	CACACACACACACACA	16	FORWARD	1	20	54.85	35	6	0	CGAGAATGCTTTTTCAGTTT	REVERSE	153	20	55.84	45	3	2	GGAATGGGCTTAGTCGTTAT	153	493	493	3	0	——
Unigene76458	SSR	GT	2	GTGTGTGTGTGTGTGTGTGTGT	22	FORWARD	24	21	55.65	38.1	4	2	TAATACATTTGCACACACACG	REVERSE	173	22	55.06	31.82	2	0	TGGAAAACAACATACTGAAAGA	150	493	493	4	0	——
Unigene76555	SSR	AG	2	AGAGAGAGAGAGAGAGAGAG	20	FORWARD	338	21	54.97	47.62	8	3	CTCTGGATCCATTAGAGTCCT	REVERSE	490	22	55.02	36.36	6	2	TTCTGTGTTTAGCTATTTCACG	153	495	495	3	1	——
Unigene76567	SSR	AGA	3	AGAAGAAGAAGAAGAAGA	18	FORWARD	203	19	55.43	52.63	3	0	AGGCAAGTCAGAGAAGGTG	REVERSE	361	20	54.35	45	3	0	AGTTGTGCCTAATCAAGACC	159	495	495	5	2	——
Unigene76656	SSR	GAA	3	GAAGAAGAAGAAGAA	15	FORWARD	176	21	55.04	42.86	4	2	TGTGCAACTACTCCTGAGATT	REVERSE	317	21	54.74	33.33	6	2	ATTCCACGATCACTTGAATTA	142	496	496	4	2	——
Unigene76719	SSR	ACA	3	ACAACAACAACAACA	15	FORWARD	142	21	55.5	47.62	1	0	GTTGTTGTCTTCCTCTTCCTC	REVERSE	289	21	55.24	42.86	6	2	GGAAGGGCTTCATCTAATCTA	148	497	497	5	0	——
Unigene76753	SSR	CA	2	CACACACACACA	12	FORWARD	54	21	54.84	38.1	4	2	TTAGGTTTTGTGGATCAGGTA	REVERSE	209	21	55.36	38.1	5	0	CTTTCTACCGTTACCGTTTTT	156	498	498	4	1	——
Unigene76753	SSR	AC	2	ACACACACACAC	12	FORWARD	189	21	55.36	38.1	5	0	AAAAACGGTAACGGTAGAAAG	REVERSE	340	21	54.99	38.1	4	2	CCAGATGCTGACAATTTTAAC	152	498	498	4	2	——
Unigene76812	SSR	CG	2	CGCGCGCGCGCG	12	FORWARD	286	21	54.92	38.1	4	1	GTAATGTTAGGCTTGCTTTGA	REVERSE	436	21	55.21	38.1	5	3	CACAAAACCCCTTGTAACATA	151	499	499	6	1	——
Unigene76836	SSR	AG	2	AGAGAGAGAGAGAGAGAGAG	20	FORWARD	85	21	54.62	42.86	3	0	CAAATACGACATACTCCATCC	REVERSE	223	21	54.47	38.1	4	1	CCATATTGGACTTCTCTTTCA	139	500	500	4	0	——
Unigene76837	SSR	ATT	3	ATTATTATTATTATTATT	18	FORWARD	331	21	55.54	38.1	5	1	GTTAGCCATTTCTCAAAATCC	REVERSE	485	21	55.44	42.86	3	2	CCTCCGATTTCTCTCTCTAAA	155	500	500	5	0	——
Unigene76842	SSR	GTC	3	GTCGTCGTCGTCGTCGTCGTC	21	FORWARD	307	21	55.14	42.86	6	3	GCTCCTCCATAGAAGAATGTT	REVERSE	471	21	55.36	38.1	5	0	CTGAAATTAAATACGCCTCCT	165	500	500	3	1	——
Unigene76867	SSR	TC	2	TCTCTCTCTCTCTCTCTC	18	FORWARD	337	22	54.91	40.91	4	1	TCTTTCCTAGTCCCTATCTGAA	REVERSE	498	21	52.05	38.1	4	3	ACAAAGTACAAACTGAACCAG	162	500	500	4	1	——
Unigene76870	SSR	AG	2	AGAGAGAGAGAGAG	14	FORWARD	115	21	54.99	33.33	6	3	TTAGCGCTCTTCAAAACTTTA	REVERSE	270	21	55.63	38.1	4	1	ACTGATGGGATTTTGATCTTC	156	500	500	6	0	——
Unigene76877	SSR	AAAG	4	AAAGAAAGAAAGAAAGAAAG	20	FORWARD	101	21	54.79	47.62	4	2	CTAGCGGTCCTATGTTGTCTA	REVERSE	261	21	55.17	33.33	4	1	CAAAATTCAACATATCCCTCA	161	500	500	7	2	——
Unigene76914	SSR	CA	2	CACACACACACACACA	16	FORWARD	337	21	54.47	38.1	3	1	TCAAGAAAGTGAGAAATGGAC	REVERSE	489	21	55.01	42.86	4	1	CAATCTCCTGTTTGTGAGAAG	153	501	501	5	1	——
Unigene76946	SSR	AGG	3	AGGAGGAGGAGGAGGAGGAGG	21	FORWARD	98	20	54.96	45	5	3	GTGGCCTAATTTCTGAACTG	REVERSE	242	21	55.06	38.1	3	1	TCTTCCTGATGTCTTCTTTCA	145	502	502	4	2	——
Unigene76956	SSR	ATG	3	ATGATGATGATGATGATGATG	21	FORWARD	329	21	55.45	33.33	8	2	CACACTATTGGCCAAATAAAA	REVERSE	478	21	55.35	33.33	6	2	ACCGGTAATGAAGTTTTGAAT	150	502	502	4	3	——
Unigene76996	SSR	TGGT	4	TGGTTGGTTGGTTGGTTGGT	20	FORWARD	220	21	55.23	38.1	6	1	TGCATGATCTTGATAGATTCC	REVERSE	360	21	54.88	33.33	8	0	CAAATTTGGAACAAAACACTC	141	503	503	4	1	——
Unigene77011	SSR	CA	2	CACACACACACACACACACA	20	FORWARD	344	21	55.01	42.86	5	2	CAGTTGAATTGGAGACTTCTG	REVERSE	500	19	55.95	47.37	4	0	ACCGTGCATCAATTACCTC	157	503	503	5	1	——
Unigene77022	SSR	CT	2	CTCTCTCTCTCTCTCTCTCTCT	22	FORWARD	6	21	54.93	42.86	4	1	GTGGTCACTATTCCCACATAA	REVERSE	164	21	55.32	42.86	5	2	TAACTAATAGGGTGGCATGTG	159	503	503	5	3	——
Unigene77025	SSR	GAC	3	GACGACGACGACGAC	15	FORWARD	160	21	54.89	38.1	5	2	AGAGTTTCTTCGGAGGATTTA	REVERSE	307	21	55.63	38.1	3	2	TCTCGTCACTTTCCCTAAAAT	148	503	503	4	3	——
Unigene77068	SSR	AC	2	ACACACACACAC	12	FORWARD	208	20	55.01	35	8	3	GGTACCAATGCATTCAAAAT	REVERSE	354	21	55.16	38.1	6	3	TCCTTTGACTAGGCATACAAA	147	504	504	5	1	——
Unigene77072	SSR	TGC	3	TGCTGCTGCTGCTGCTGCTGC	21	FORWARD	330	20	55.2	40	4	0	CTGATGGTTCTTGAAATCGT	REVERSE	489	21	55.5	33.33	3	0	AGCAATGGAACAAAATAACCT	160	504	504	5	0	——
Unigene77084	SSR	CAAT	4	CAATCAATCAATCAATCAATCAAT	24	FORWARD	26	22	54.83	36.36	2	2	TCAACCATACAATAGACGGATA	REVERSE	164	18	55.25	38.89	4	0	TGTTGCTGAAGGCATTTT	139	504	504	4	1	——
Unigene77121	SSR	CTT	3	CTTCTTCTTCTTCTTCTT	18	FORWARD	202	21	55.46	38.1	5	2	AAAGTTTAGGCAAGTTTCGAC	REVERSE	346	21	54.55	42.86	4	2	ACATCCAAGGGCTCTATATCT	145	505	505	3	1	——
Unigene77133	SSR	GCC	3	GCCGCCGCCGCCGCCGCC	18	FORWARD	265	21	55.21	38.1	4	0	CCATAATTTTCTTAGCCCTGT	REVERSE	406	21	55.08	42.86	6	2	GATGGTCATCATATTCACACC	142	505	505	4	1	——
Unigene77158	SSR	AAT	3	AATAATAATAATAAT	15	FORWARD	29	21	55.57	33.33	4	0	TCAAAATAGCAACATTTCAGG	REVERSE	169	21	54.62	38.1	8	2	TTGATTAACACTAGGGTTTCG	141	506	506	4	0	——
Unigene77290	SSR	GGT	3	GGTGGTGGTGGTGGTGGT	18	FORWARD	291	20	54.94	40	6	0	CAAAACAGGATTTGAGGAAG	REVERSE	444	21	54.83	42.86	4	0	AGTTGAGTGACGTTGTCTGTT	154	508	508	5	1	——
Unigene77308	SSR	GGGGCC	6	GGGGCCGGGGCCGGGGCCGGGGCC	24	FORWARD	315	21	55.25	47.62	6	3	TCTCAACTAGCTGCTTCTCTG	REVERSE	483	23	54.88	34.78	6	2	GGTTATATTCGTAATTTCACAGC	169	508	508	4	2	——
Unigene77451	SSR	GAAGCC	6	GAAGCCGAAGCCGAAGCCGAAGCC	24	FORWARD	191	20	54.82	50	4	1	AGTTACAGCCGAAGTCGTAG	REVERSE	330	21	54.08	47.62	6	3	GAACGACGGTACCTGTTATAG	140	510	510	5	1	——
Unigene77464	SSR	GT	2	GTGTGTGTGTGT	12	FORWARD	176	21	55.63	42.86	4	2	TCCACCTCGAACTCTCTAAAT	REVERSE	329	21	55.34	38.1	4	1	ACGGGATTTCAATGTCTAACT	154	511	511	5	1	——
Unigene77486	SSR	TG	2	TGTGTGTGTGTG	12	FORWARD	88	21	55.64	38.1	4	2	CATGTAGGTTTTCAGCAAGAA	REVERSE	247	21	55.32	42.86	4	0	ACAGCGAGATCAAATACACAC	160	511	511	4	0	——
Unigene77538	SSR	CT	2	CTCTCTCTCTCT	12	FORWARD	39	21	55.6	47.62	6	1	CGTATTCATGACTCTCACCAC	REVERSE	193	21	54.67	42.86	2	1	ACAGAGGAAAAAGGAGTGAGT	155	512	512	5	3	——
Unigene77553	SSR	GCC	3	GCCGCCGCCGCCGCC	15	FORWARD	198	21	54.64	38.1	4	2	AATGAGGACATTTGACCAGTA	REVERSE	343	21	54.85	33.33	5	3	TTGTAAATTATCGGCGAATAG	146	513	513	4	2	——
Unigene77574	SSR	TGG	3	TGGTGGTGGTGGTGG	15	FORWARD	410	21	55.38	42.86	4	1	CATATTGCGTGTAGGTGAAGT	REVERSE	513	21	57.06	42.86	4	3	CGCCTTCATAACTAGCATCAT	104	513	513	5	3	——
Unigene77578	SSR	TATAT	5	TATATTATATTATATTATAT	20	FORWARD	14	21	55.76	42.86	5	3	AGCTTGCCACCAGTTACTAAT	REVERSE	157	21	54.46	42.86	4	0	ACTCTGTCGAAGTTATTGTGG	144	513	513	5	2	——
Unigene77628	SSR	TCT	3	TCTTCTTCTTCTTCTTCT	18	FORWARD	6	18	56.5	55.56	4	0	AGCTCCCTCGGTTTCTCT	REVERSE	184	21	54.96	47.62	4	2	ATGGTATTCTCCTCTCTCGAC	179	514	514	3	0	——
Unigene77677	SSR	AT	2	ATATATATATATAT	14	FORWARD	351	21	54.91	42.86	4	0	CATATTCTCCTTCTCCATCCT	REVERSE	515	19	54.11	52.63	1	0	CACACACACACACACACCT	165	515	515	1	0	——
Unigene77719	SSR	TGA	3	TGATGATGATGATGA	15	FORWARD	73	20	54.87	45	5	3	AGATAGACAGCGACGATGAT	REVERSE	221	19	55	52.63	4	2	GTTGTCTCCCCCAACTAGA	149	515	515	5	1	——
Unigene77738	SSR	GT	2	GTGTGTGTGTGTGTGT	16	FORWARD	56	21	54.89	42.86	2	0	AAGGAAGTATTGGGGATGTAG	REVERSE	205	21	55.49	33.33	4	2	TTTCAGTTTGGTAATTGTTCG	150	516	516	4	0	——
Unigene778	SSR	AGA	3	AGAAGAAGAAGAAGA	15	FORWARD	109	21	54.61	38.1	6	2	ATTGAGCTCTTCTTTAGCACA	REVERSE	282	21	55.31	42.86	5	0	CCTAATGACTCAGGTGACAAA	174	662	662	5	3	——
Unigene7783	SSR	TG	2	TGTGTGTGTGTGTGTGTGTGTGTG	24	FORWARD	43	21	54.76	38.1	5	0	CTGTTTGACTGCAAATCTCTT	REVERSE	188	21	54.83	33.33	3	2	TACATTTCGTCTCAAAACCAT	146	446	446	5	1	——
Unigene77861	SSR	TG	2	TGTGTGTGTGTG	12	FORWARD	2	21	55.44	38.1	4	2	TCTCGATTTTCTGTTCTGCTA	REVERSE	149	21	54.85	33.33	5	3	TGAAAATTGTTGAGACAACCT	148	518	518	6	1	——
Unigene77905	SSR	AAG	3	AAGAAGAAGAAGAAGAAG	18	FORWARD	228	21	54.87	33.33	2	0	GTATTTCCCATTTTGTTCCTT	REVERSE	383	21	55.11	38.1	5	3	TCGGAGACTGTTTCTTGAATA	156	519	519	4	1	——
Unigene77919	SSR	TC	2	TCTCTCTCTCTCTCTC	16	FORWARD	127	20	55.62	45	4	2	CTCAAAAGATGAGACGCTGT	REVERSE	281	21	55.18	38.1	6	0	AAAATCTGTACGTGATTGGTG	155	519	519	4	0	——
Unigene77973	SSR	AG	2	AGAGAGAGAGAGAGAG	16	FORWARD	360	21	54.75	42.86	4	3	TAGTTCTAATGCCAGGTCTTG	REVERSE	518	19	57.55	47.37	5	2	CGCAGCTAACCGTTGAATA	159	520	520	3	1	——
Unigene78000	SSR	AC	2	ACACACACACACACACAC	18	FORWARD	91	21	55.02	33.33	5	3	TTTCGTTGACTTTCACTCAAT	REVERSE	240	21	54.85	38.1	2	0	CTTTTCTCTTGTGTGCTTTGT	150	521	521	5	1	——
Unigene78079	SSR	AG	2	AGAGAGAGAGAGAGAG	16	FORWARD	6	21	53.99	47.62	3	3	CTTTACCAAGTGTGGAGAGTC	REVERSE	207	21	54.91	38.1	4	2	AATTTCTCACTCTCGCCTAAT	202	523	523	6	3	——
Unigene78228	SSR	TTTTTC	6	TTTTTCTTTTTCTTTTTCTTTTTC	24	FORWARD	263	21	55.59	42.86	7	0	CTTCCAGATTCTGAGGAAAAC	REVERSE	409	21	54.9	33.33	6	2	CAAAATCCTGCAAGAAAACTA	147	526	526	7	0	——
Unigene78257	SSR	GCCATA	6	GCCATAGCCATAGCCATAGCCATA	24	FORWARD	264	21	55.15	47.62	4	3	GTAGTAATCCCATCCGGTAAC	REVERSE	400	21	55.6	38.1	2	0	TTTGCTACGAGATTTATGGTG	137	526	526	5	1	——
Unigene78277	SSR	GAG	3	GAGGAGGAGGAGGAG	15	FORWARD	158	21	54.95	38.1	5	2	GTATCGGTGAATGATAATGGA	REVERSE	308	19	55.28	42.11	4	1	CTTCAATTCTGCCATCCTT	151	527	527	4	3	——
Unigene78306	SSR	GAA	3	GAAGAAGAAGAAGAA	15	FORWARD	378	21	54.99	52.38	3	1	GTGGTAGTAGAAGCAGTGGTG	REVERSE	527	19	55.3	47.37	4	3	CGCATGTAGTCTGATTTGC	150	527	527	4	1	——
Unigene78317	SSR	CAC	3	CACCACCACCACCAC	15	FORWARD	71	22	54.76	31.82	8	0	GCAAGAAATATATTCCAAAACC	REVERSE	220	22	54.85	31.82	2	0	AGATACAAAAGTGGGAAAAGAA	150	528	528	4	0	——
Unigene78386	SSR	TG	2	TGTGTGTGTGTG	12	FORWARD	181	21	54.83	42.86	6	2	CCGCTGATTCTACAGATCTAA	REVERSE	329	21	54.76	38.1	4	1	AGATGAAAAGTGTGCTCAAAG	149	529	529	4	0	——
Unigene78417	SSR	TG	2	TGTGTGTGTGTG	12	FORWARD	149	21	54.77	38.1	6	2	GTCCAAGCTAAACGTTCATAA	REVERSE	293	21	54.41	47.62	7	3	GCACTGAACTGAGACCAGTAT	145	529	529	5	2	——
Unigene78426	SSR	GT	2	GTGTGTGTGTGT	12	FORWARD	293	21	55.23	42.86	4	1	CACCTGAGATTGTCCTATCAA	REVERSE	458	21	55.13	42.86	2	0	GACTATCTCCCAAACACACAA	166	530	530	7	0	——
Unigene78435	SSR	TGA	3	TGATGATGATGATGA	15	FORWARD	117	21	55.01	42.86	3	2	GTATTCCCCTTCCTTGAACTA	REVERSE	272	21	55.11	38.1	6	3	ATGGAGTTCCACCAATTCTAT	156	530	530	5	1	——
Unigene78438	SSR	TC	2	TCTCTCTCTCTCTC	14	FORWARD	1	21	51.58	47.62	0	0	TCTCTCTCTCTCTCTCCTCTT	REVERSE	130	21	55.17	38.1	6	3	TGAACTCAAGCTTCTTCATGT	130	530	530	3	0	——
Unigene78448	SSR	AC	2	ACACACACACAC	12	FORWARD	118	21	55.03	42.86	6	2	TCTGGGATATAGACGCAGATA	REVERSE	258	21	54.35	38.1	6	2	TTACTATAAGCATGCCCTTGT	141	530	530	5	1	——
Unigene78545	SSR	AT	2	ATATATATATATATATAT	18	FORWARD	170	21	55.47	42.86	5	2	GCAATGTCACCTTCTTCACTA	REVERSE	326	21	54.81	33.33	3	0	TATGATTGCTGTGTTTGTTTG	157	532	532	5	1	——
Unigene78548	SSR	TCA	3	TCATCATCATCATCATCA	18	FORWARD	309	21	54.67	38.1	6	3	CTCAATTCAGTCAGCTTCATT	REVERSE	459	21	54.34	38.1	5	1	CCTTTTCAGAAGATGATGTGT	151	533	533	6	3	——
Unigene7858	SSR	GA	2	GAGAGAGAGAGAGA	14	FORWARD	198	21	54.74	38.1	3	1	AGAGAATGAGAATCAACCACA	REVERSE	366	21	54.95	33.33	2	2	CGTTTTGCCTTTGACTATTTA	169	963	963	4	1	——
Unigene78589	SSR	CAG	3	CAGCAGCAGCAGCAG	15	FORWARD	316	21	54.65	33.33	5	0	AGGAACAGTTTTCTGGATTTT	REVERSE	466	21	55.4	38.1	2	0	CAAAAGACACCAAACCTAACA	151	534	534	6	2	——
Unigene78592	SSR	AC	2	ACACACACACACACAC	16	FORWARD	90	21	54.94	33.33	1	0	AAGAAAACACAAACCAACAGA	REVERSE	237	21	54.06	47.62	6	1	GACTTGTATATGGAGCTCAGG	148	534	534	4	1	——
Unigene78620	SSR	CA	2	CACACACACACACACACACA	20	FORWARD	379	21	55.38	42.86	7	2	GTTGGTGTCATCAAAGTCATC	REVERSE	513	21	54.5	33.33	6	3	TTCTGATCAAAGTTTTTGTCC	135	534	534	4	0	——
Unigene78624	SSR	CTT	3	CTTCTTCTTCTTCTTCTT	18	FORWARD	304	21	56.13	38.1	6	2	CCATTATGCATGGTTTCTGTA	REVERSE	452	21	54.81	33.33	5	2	TGGAATTTACATGGCACTATT	149	534	534	4	3	——
Unigene78682	SSR	CT	2	CTCTCTCTCTCTCTCT	16	FORWARD	49	21	55.17	42.86	7	2	GGAGAAAGTCAAGTTCTCGAT	REVERSE	191	21	55.26	38.1	5	0	TCAATTTCTCACAGTGTTTCC	143	536	536	6	0	——
Unigene78685	SSR	TCT	3	TCTTCTTCTTCTTCT	15	FORWARD	31	21	55.17	42.86	4	0	CTCTATCATCATCGTCATCGT	REVERSE	188	21	54.99	33.33	6	2	TGATTAATATATCCGCTTGGA	158	536	536	4	1	——
Unigene78754	SSR	GAG	3	GAGGAGGAGGAGGAGGAG	18	FORWARD	169	21	56.49	47.62	4	2	GCCGTTGTCGATCTAGTTATC	REVERSE	323	21	55.26	38.1	4	2	TCTCATTTATGCGTGTGTGTA	155	537	537	2	1	——
Unigene78847	SSR	CTC	3	CTCCTCCTCCTCCTC	15	FORWARD	98	20	55.36	50	3	0	CTCGTTCGCTTCTGTTACTC	REVERSE	249	21	55.18	42.86	4	0	TATCAGGCACCATATCTTCAC	152	539	539	4	0	——
Unigene7889	SSR	AC	2	ACACACACACACACACACACACACACACACACACACAC	38	FORWARD	45	21	55.07	42.86	2	0	CAACGACCAAGATAGAACAAG	REVERSE	199	22	55.04	36.36	8	3	GGGAGTGAATTATTTCAGGTAA	155	209	209	3	0	——
Unigene78953	SSR	CTT	3	CTTCTTCTTCTTCTT	15	FORWARD	279	21	55.08	38.1	2	0	AATCCAATCTTATCTGCTTCC	REVERSE	444	21	54.96	38.1	6	2	ACAAGCTTTTGCGTAGATATG	166	541	541	5	2	——
Unigene78960	SSR	CTT	3	CTTCTTCTTCTTCTTCTT	18	FORWARD	32	21	55.08	47.62	4	1	CGCTGCACTACTCTTACTGTT	REVERSE	183	22	54.8	40.91	5	3	CTACTATTGGAGGAAATTCGAC	152	541	541	4	1	——
Unigene78978	SSR	AAG	3	AAGAAGAAGAAGAAGAAG	18	FORWARD	73	21	54.7	42.86	6	2	CAACCAACGTTAGCTATGACT	REVERSE	221	21	53.73	38.1	7	1	GACAAGTCGTCTTCTTGTTTT	149	541	541	4	0	——
Unigene78992	SSR	ATA	3	ATAATAATAATAATA	15	FORWARD	21	22	54.73	31.82	5	3	CTTTGCCTTCACATATTATTCA	REVERSE	182	21	54.53	38.1	3	2	AAAGGTTGAAGATGAGAGGAT	162	542	542	5	2	——
Unigene7900	SSR	GA	2	GAGAGAGAGAGAGAGA	16	FORWARD	2367	21	55.83	38.1	8	2	ATCGGACAATATTGGAAGAAG	REVERSE	2525	21	54.66	38.1	2	1	CACTATCAAACAAAAGCACCT	159	2525	2525	4	2	——
Unigene79002	SSR	CT	2	CTCTCTCTCTCTCTCT	16	FORWARD	13	21	54.84	57.14	1	0	CTCACTCTCTCTCTCCCTCTC	REVERSE	158	21	54.81	38.1	4	1	ATAACTTCTAAGCGGTGGATT	146	542	542	3	0	——
Unigene79015	SSR	TAA	3	TAATAATAATAATAA	15	FORWARD	2	22	55.16	36.36	5	3	GGGTAGCCAAATTCTCATAATA	REVERSE	140	21	55.01	42.86	3	1	GAACTTGATTCCCTTCTGAGT	139	542	542	5	2	——
Unigene7904	SSR	AC	2	ACACACACACACAC	14	FORWARD	320	21	55.43	38.1	4	2	ATCTGAACGCACATTCTATTG	REVERSE	477	21	54.17	38.1	2	0	CCAAAACTCAAGAAAGACAAC	158	688	688	4	2	——
Unigene79076	SSR	TC	2	TCTCTCTCTCTCTCTCTC	18	FORWARD	339	21	55.81	38.1	7	2	CAAACATTGTTCAAACTCTGG	REVERSE	491	21	55.13	42.86	4	2	GAAGACAGATGCTTTATCACG	153	543	543	5	2	——
Unigene79097	SSR	GT	2	GTGTGTGTGTGT	12	FORWARD	366	21	54.4	33.33	6	2	ATTAACGTTGCTCCTTTTACA	REVERSE	508	20	55.28	45	2	0	ATTCCTCTCTGTCTGGGTTT	143	544	544	3	1	——
Unigene79174	SSR	TTCAA	5	TTCAATTCAATTCAATTCAA	20	FORWARD	168	21	55.22	47.62	2	0	CTCTCGTCTTCTACCATTCCT	REVERSE	343	21	54.7	33.33	4	3	TGGACCTCAAAATCCATAATA	176	546	546	3	1	——
Unigene79236	SSR	GA	2	GAGAGAGAGAGAGA	14	FORWARD	205	20	55.18	55	2	1	AGGCAGTAAGAGGGAGAGAC	REVERSE	352	21	55.18	47.62	4	2	CTACGATGTGAGCTATCAAGG	148	547	547	3	1	——
Unigene7925	SSR	TC	2	TCTCTCTCTCTC	12	FORWARD	69	21	55.69	38.1	3	1	CACTTTTCACGACTCTTTTCA	REVERSE	218	21	55.42	47.62	4	1	CAGCAGCAAGTTATAGTCCAG	150	282	282	4	0	——
Unigene7925	SSR	TC	2	TCTCTCTCTCTCTCTCTC	18	FORWARD	73	21	54.64	38.1	3	0	TTTCACGACTCTTTTCATCTC	REVERSE	221	21	55.57	47.62	7	1	CTGCAGCAGCAAGTTATAGTC	149	282	282	4	0	——
Unigene79256	SSR	GGC	3	GGCGGCGGCGGCGGC	15	FORWARD	308	21	54.82	42.86	5	0	GGGGAGTAAAACTCAAAGAAG	REVERSE	450	21	54.57	33.33	6	3	GAACAAATACGGTTTCTTCAA	143	548	548	5	3	——
Unigene79272	SSR	GT	2	GTGTGTGTGTGTGTGT	16	FORWARD	393	21	55.78	38.1	4	1	GGTTTAAGCTCAGGATTTTTG	REVERSE	544	22	54.96	31.82	6	3	GGGTTAACACCCATAAATTAAA	152	548	548	5	3	——
Unigene79404	SSR	ATT	3	ATTATTATTATTATT	15	FORWARD	138	21	54.61	33.33	6	3	CAATTGCACAGACCTTAATTT	REVERSE	292	21	55.12	38.1	3	2	CCCTCAAGAAAAATCTCATCT	155	551	551	4	2	——
Unigene79500	SSR	TG	2	TGTGTGTGTGTG	12	FORWARD	62	21	54.64	42.86	2	0	CCAAATCACAAGAGTATCACC	REVERSE	195	21	55.12	42.86	3	1	GACCTTTGTTCCCCATAATAC	134	553	553	4	2	——
Unigene79553	SSR	AG	2	AGAGAGAGAGAG	12	FORWARD	292	21	54.72	38.1	3	0	CATCTGTAAAAGGAAACGAGA	REVERSE	444	20	55.45	50	4	3	GTACACTCCCGGTAACAATG	153	554	554	4	1	——
Unigene79582	SSR	ACGATG	6	ACGATGACGATGACGATGACGATG	24	FORWARD	171	21	55.01	38.1	4	2	CTAGCCATAAATCTTGCTTCA	REVERSE	338	21	55	42.86	3	0	ATCAGAAATGGTGGTGTAGTG	168	555	555	4	2	——
Unigene79621	SSR	GA	2	GAGAGAGAGAGAGAGAGA	18	FORWARD	396	21	54.88	42.86	4	2	TTTTAGACGTAACACCGTAGC	REVERSE	547	21	54.62	42.86	3	3	ATCTCTCTGCCTATTTTAGCC	152	556	556	3	1	——
Unigene79628	SSR	ACC	3	ACCACCACCACCACC	15	FORWARD	184	21	55.05	42.86	3	2	GTAAGAGTGCTTCACCATTTG	REVERSE	346	21	55.04	47.62	5	0	ACGATAGACTCTCCAAAGACC	163	556	556	5	1	——
Unigene79687	SSR	TA	2	TATATATATATA	12	FORWARD	170	21	54.79	38.1	5	2	GTTTTGAGAACAACAGGCTTA	REVERSE	317	21	54.79	38.1	5	2	CATTGCTGTCACAACTCATAA	148	557	557	7	3	——
Unigene79767	SSR	AT	2	ATATATATATAT	12	FORWARD	290	21	54.92	38.1	4	0	GAGCTGAACATTGAAAACATC	REVERSE	439	21	54.25	38.1	7	3	CTGGAACAATGTTACCTCATT	150	559	559	8	2	——
Unigene7977	SSR	TCT	3	TCTTCTTCTTCTTCT	15	FORWARD	7	21	55.05	33.33	3	0	TGAGGTAAAACACCAAAGAAA	REVERSE	164	21	55.5	42.86	1	0	GAAAAGGGAAGAACAGAACAC	158	354	354	2	0	——
Unigene79829	SSR	AGC	3	AGCAGCAGCAGCAGC	15	FORWARD	191	21	55.31	42.86	4	2	GATCTGTTTGGAAGGGTTTAC	REVERSE	348	20	54.82	40	8	2	GAGGAATGCAATTTCTCAAC	158	561	561	4	2	——
Unigene79832	SSR	TG	2	TGTGTGTGTGTGTG	14	FORWARD	405	21	54.92	42.86	1	0	CTTTCTTCTTCTCCTTGTTCC	REVERSE	556	21	54.93	42.86	2	0	TTCGCTCTTCACACTTTCTAC	152	561	561	3	0	——
Unigene79870	SSR	TGGA	4	TGGATGGATGGATGGATGGA	20	FORWARD	6	21	55.4	38.1	4	2	TCTTCTGCTGATTTCTCTTGA	REVERSE	160	21	54.91	33.33	4	3	AGGTAAAATGATGAAGCATGA	155	562	562	4	3	——
Unigene7989	SSR	GA	2	GAGAGAGAGAGAGAGAGAGAGAGA	24	FORWARD	62	21	54.93	38.1	4	2	CAACCACATACATTGGAGAAT	REVERSE	231	21	55.07	33.33	2	0	TGGTGCTTTGTTTGTTTATCT	170	242	242	5	2	——
Unigene79907	SSR	AC	2	ACACACACACACAC	14	FORWARD	23	21	54.62	38.1	4	2	ACGAGTGAATGAATATGGGTA	REVERSE	186	21	55.15	38.1	3	3	GGTGTGGTTTGTGATTTAGAA	164	563	563	3	0	——
Unigene79911	SSR	GC	2	GCGCGCGCGCGCGC	14	FORWARD	6	21	55.44	42.86	2	1	ACACACACACACACACACATT	REVERSE	155	21	55.1	33.33	5	0	TAATTCAATGGCCTAAACAGA	150	563	563	4	1	——
Unigene80005	SSR	TC	2	TCTCTCTCTCTC	12	FORWARD	366	21	55.2	47.62	4	2	GTGCTCAACTACTTCATCTCG	REVERSE	515	21	55.15	42.86	4	2	TCTTTTAAGTCTCGCACGTAG	150	566	566	4	2	——
Unigene80020	SSR	CA	2	CACACACACACACA	14	FORWARD	3	21	54.14	33.33	3	0	CCTGAAAACCATTTATTCTTG	REVERSE	147	21	55	33.33	5	0	TTCATCCAACATCATTTTACC	145	566	566	4	1	——
Unigene80039	SSR	AT	2	ATATATATATATATATAT	18	FORWARD	12	21	55.23	33.33	4	2	AGGAGATCAACAAAAATGGAT	REVERSE	162	21	54.63	47.62	4	2	TGGGTACTGCTAGTTATGGAG	151	566	566	3	0	——
Unigene80061	SSR	CAC	3	CACCACCACCACCAC	15	FORWARD	33	21	55.05	33.33	4	0	TTAAAGAAAGAACCACCACAA	REVERSE	199	21	54.71	47.62	6	2	GAAAGATTACCTCTGGAGGAG	167	567	567	4	2	——
Unigene8009	SSR	CGC	3	CGCCGCCGCCGCCGCCGC	18	FORWARD	597	18	55.37	55.56	4	2	CGCCACCGTATGTGTACT	REVERSE	753	21	54.32	42.86	4	1	GGAGGTGATGAATAGACGTAA	157	816	816	4	3	——
Unigene80146	SSR	AC	2	ACACACACACAC	12	FORWARD	117	21	54.88	38.1	7	2	CGAAAGAGAATGTTTCGTAGA	REVERSE	267	21	55.16	38.1	4	2	CTTTCCTTGATTTGCAGTATG	151	569	569	5	0	——
Unigene80147	SSR	CCT	3	CCTCCTCCTCCTCCT	15	FORWARD	396	21	55.27	33.33	3	0	GATTCTTTCTTCATTGGCTTT	REVERSE	544	21	55.38	38.1	6	3	AACAGCTCTATTTTGCTGTCA	149	569	569	3	1	——
Unigene80154	SSR	GAC	3	GACGACGACGACGAC	15	FORWARD	334	21	54.19	33.33	3	2	GCATTTGGTTTGTAACTTTTC	REVERSE	475	21	55.3	38.1	5	1	GTTGTCACATCATGGATTTTC	142	569	569	4	0	——
Unigene80172	SSR	GCTTCT	6	GCTTCTGCTTCTGCTTCTGCTTCTGCTTCT	30	FORWARD	321	21	54.34	42.86	4	0	TCTTGGGTATAGATGTCTTGG	REVERSE	465	21	54.76	38.1	7	0	ATTGTTGCAGAAACAGAGAAG	145	570	570	3	1	——
Unigene80227	SSR	ATAC	4	ATACATACATACATACATACATAC	24	FORWARD	86	21	55.15	33.33	4	2	CAACTGATTTCAACCAACAAT	REVERSE	262	20	55.05	45	3	2	AACCCACCACCCTTAGTTAT	177	571	571	4	2	——
Unigene80265	SSR	CCG	3	CCGCCGCCGCCGCCGCCG	18	FORWARD	341	21	54.71	47.62	2	0	ATCTCCATCACTATCCTCTCC	REVERSE	498	20	54.84	40	5	1	CAAAACTTGGTCTTGGTTTC	158	572	572	3	0	——
Unigene80269	SSR	GA	2	GAGAGAGAGAGA	12	FORWARD	40	21	54.87	33.33	6	2	ATTTGGATTTTTCCAAGTACC	REVERSE	187	21	54.52	38.1	6	2	ACGACGTCTTCTGCTTATTTA	148	572	572	3	0	——
Unigene80270	SSR	GA	2	GAGAGAGAGAGAGA	14	FORWARD	394	19	54.49	52.63	2	0	GAACTCCAACTCCAACTCC	REVERSE	542	21	55.01	42.86	2	0	TCCTTTCATTTCCTACCCTAC	149	572	572	3	0	——
Unigene80270	SSR	AACTCC	6	AACTCCAACTCCAACTCCAACTCC	24	FORWARD	313	21	55.29	38.1	4	0	ATTCTTCACATGCTCAAACAC	REVERSE	450	20	54.71	45	3	2	GAACAGCGAGAAGTTGAGTT	138	572	572	5	3	——
Unigene8028	SSR	TG	2	TGTGTGTGTGTG	12	FORWARD	68	23	54.5	30.43	6	2	TGATTGAATTGTAATGTATACCG	REVERSE	224	21	54.69	33.33	6	0	TTAATACGGATTTAACGCATC	157	333	333	4	1	——
Unigene80312	SSR	GA	2	GAGAGAGAGAGA	12	FORWARD	236	21	54.57	33.33	3	3	AATCAGAAGGGAATCAGTTTT	REVERSE	385	21	55.04	42.86	5	2	TCAAGCCCACTATTAGGTACA	150	573	573	4	1	——
Unigene80336	SSR	CT	2	CTCTCTCTCTCTCTCTCT	18	FORWARD	3	21	55.17	33.33	6	0	ATTTTCGAATTCTTACGTTCC	REVERSE	154	21	55.76	38.1	6	2	ACATTGATGTCTGCCTGTAAA	152	574	574	4	1	——
Unigene80416	SSR	GA	2	GAGAGAGAGAGA	12	FORWARD	76	21	55.05	42.86	2	2	GACTTGTGTATTTTGCTGGAG	REVERSE	224	21	55.86	42.86	8	0	TGTTCATGACCACTAACATCC	149	576	576	4	2	——
Unigene80426	SSR	AT	2	ATATATATATATATATAT	18	FORWARD	393	21	55.05	42.86	4	2	CCTCTCAATGCAACTGTAAAC	REVERSE	546	21	55.81	33.33	3	0	ATAAAGCCATTTTCCACATTC	154	576	576	4	2	——
Unigene80434	SSR	GT	2	GTGTGTGTGTGTGTGTGT	18	FORWARD	278	21	54.84	47.62	4	0	TCTCTTCACAGTTCTCTGCTC	REVERSE	436	21	54.8	38.1	4	3	CGTTGTTTCTAAAAGGTCTGA	159	576	576	3	2	——
Unigene80452	SSR	GAA	3	GAAGAAGAAGAAGAA	15	FORWARD	229	21	54.87	33.33	4	0	ACCCCAAATCTTGAAAAATAC	REVERSE	375	22	54.76	40.91	4	0	CTGATAGTTATGCACCAGAAGA	147	576	576	4	0	——
Unigene8046	SSR	CT	2	CTCTCTCTCTCTCTCT	16	FORWARD	97	21	55.42	33.33	4	3	AACGTAGTTTTGGGACAATTT	REVERSE	247	21	54.73	42.86	2	1	AGATAAGGGCAGAGAATGAGT	151	1067	1067	3	1	——
Unigene80476	SSR	GTC	3	GTCGTCGTCGTCGTC	15	FORWARD	313	21	54.84	47.62	4	2	GTGATCTCGACGTGTATAAGG	REVERSE	473	21	55.01	42.86	3	1	GGAGAAGACAAATCCAAGAGT	161	577	577	4	0	——
Unigene80493	SSR	GGAGGG	6	GGAGGGGGAGGGGGAGGGGGAGGG	24	FORWARD	142	21	55.42	47.62	6	3	CAGAAGAAGCTTGAGACACTG	REVERSE	283	21	55.59	42.86	6	2	TTACCTTCTCCATATGCCTCT	142	577	577	5	2	——
Unigene80571	SSR	TA	2	TATATATATATATA	14	FORWARD	313	21	55.25	52.38	4	2	GTGGGGGAGTACACTAAAGTC	REVERSE	471	21	56.09	33.33	4	1	TCTAATGGCAAAAAGAAATCC	159	579	579	3	0	——
Unigene8060	SSR	AGG	3	AGGAGGAGGAGGAGGAGG	18	FORWARD	250	21	54.95	38.1	4	2	TGACAGATACAACGATGATGA	REVERSE	395	21	55.38	38.1	5	2	AGAATTTGACTCCAAACCAGT	146	1355	1355	3	1	——
Unigene80698	SSR	CA	2	CACACACACACACACACACACA	22	FORWARD	3	21	55.07	42.86	3	1	CAACTTCTCCCCATTTCTACT	REVERSE	157	20	54.57	40	3	3	GAGCCTTTCACAAACAACTT	155	582	582	3	0	——
Unigene80728	SSR	CGG	3	CGGCGGCGGCGGCGG	15	FORWARD	249	21	54.86	38.1	8	0	AACAACATGATCATCCAACTC	REVERSE	385	21	55.35	38.1	4	3	GATTGCATATTGGACGAACTA	137	583	583	6	3	——
Unigene80834	SSR	AGA	3	AGAAGAAGAAGAAGA	15	FORWARD	134	21	54.92	42.86	2	0	GGAGGAAAAAGAAGTCAAGAG	REVERSE	285	21	55.43	42.86	4	0	GCACTTCAAATATACCCTTCC	152	585	585	5	1	——
Unigene80850	SSR	GAT	3	GATGATGATGATGAT	15	FORWARD	265	21	54.83	38.1	3	2	TCAAGGATGTGTCAAAGAACT	REVERSE	415	21	54.75	42.86	4	2	CCTACTGGAGCAAATTCTGTA	151	586	586	4	3	——
Unigene80871	SSR	GA	2	GAGAGAGAGAGAGAGAGAGA	20	FORWARD	3	21	55.95	42.86	3	0	TGAACCCTACTTTGTTTCCTC	REVERSE	153	21	55.03	38.1	3	1	GAGTGGGAAAGAAAATGAACT	151	586	586	7	3	——
Unigene80946	SSR	CA	2	CACACACACACA	12	FORWARD	67	21	55.88	42.86	4	1	AGCTGAAATAGAGCCACAGTT	REVERSE	234	21	54.77	38.1	3	0	ATCCAACATCATCAATCTCAC	168	588	588	5	1	——
Unigene80954	SSR	CT	2	CTCTCTCTCTCTCT	14	FORWARD	13	21	55.42	38.1	4	2	ATTAGATCCTTTGGCAGTGAT	REVERSE	165	21	54.95	47.62	3	0	CGAGAACCACAACACTAACTC	153	588	588	4	1	——
Unigene8109	SSR	GT	2	GTGTGTGTGTGTGTGTGTGTGTGT	24	FORWARD	2	21	55.87	38.1	4	1	TTGAATTTGTAAGGGAAGGAC	REVERSE	157	20	54.74	50	6	1	GCCTGACAGCAGTTAGTCTT	156	326	326	5	3	——
Unigene81091	SSR	CT	2	CTCTCTCTCTCT	12	FORWARD	152	21	55.05	33.33	3	1	TCTTCTTGTAATCGGAAATGA	REVERSE	304	21	54.5	38.1	5	2	AGAATGATTGAAGACAGTTCG	153	591	591	5	2	——
Unigene81093	SSR	TCCCA	5	TCCCATCCCATCCCATCCCA	20	FORWARD	34	21	54.81	38.1	3	1	ATAACGCCCTTGAACTCTATT	REVERSE	187	21	55.22	38.1	4	0	GATTATACCCTTTTTGGATGG	154	591	591	4	1	——
Unigene81097	SSR	GTT	3	GTTGTTGTTGTTGTT	15	FORWARD	210	21	55.76	47.62	7	3	CTTCTGTCCAGGATGGACTAT	REVERSE	360	21	55.14	47.62	5	3	TGCTTAGAGCCTTAGACACTG	151	591	591	4	0	——
Unigene81113	SSR	CTG	3	CTGCTGCTGCTGCTG	15	FORWARD	443	21	54.77	33.33	3	2	TTTCTTGTTGGAGATTGTGAT	REVERSE	590	22	55.06	45.45	6	2	TTGAGACTAGTGCAACTACAGC	148	592	592	4	2	——
Unigene81160	SSR	CAC	3	CACCACCACCACCAC	15	FORWARD	64	22	54.41	36.36	7	3	GATTTGTCAATATCAGCACAGT	REVERSE	233	21	54.93	42.86	8	2	GCAACACTAATGATGCTATCC	170	593	593	5	3	——
Unigene81251	SSR	GT	2	GTGTGTGTGTGTGTGT	16	FORWARD	226	21	55.18	38.1	4	0	ACAACCTATCCATGTTTCCTT	REVERSE	379	21	55.27	38.1	7	3	GCGTTGAACGTTTACTTAATG	154	596	596	4	2	——
Unigene81263	SSR	TA	2	TATATATATATA	12	FORWARD	186	21	54.84	42.86	4	3	TCAGGGTAATGCACAGTCTAT	REVERSE	335	21	55.42	47.62	5	2	GTGATAGTCATGGACCAAGTG	150	596	596	4	2	——
Unigene81289	SSR	GAT	3	GATGATGATGATGATGAT	18	FORWARD	324	21	55.06	42.86	5	3	GACGATACCCTTCTTCAAGTT	REVERSE	477	21	55.74	38.1	4	2	GGAAATCCGTGTTGTAATCTT	154	597	597	3	3	——
Unigene81383	SSR	AC	2	ACACACACACAC	12	FORWARD	283	21	54.78	38.1	2	0	GCGATTAGTGAAAGAGATGAA	REVERSE	434	20	54.89	45	4	3	GTTAAGGTTCCCTGTTCCTT	152	599	599	4	2	——
Unigene814	SSR	AG	2	AGAGAGAGAGAG	12	FORWARD	1066	20	54.81	45	4	0	AGAGATGGTGGATATGGTTG	REVERSE	1215	20	51.51	35	4	1	AATTTTGTCTTCCTCTCTCA	150	1215	1215	5	2	——
Unigene81456	SSR	TTTCTT	6	TTTCTTTTTCTTTTTCTTTTTCTT	24	FORWARD	9	20	54.92	35	6	2	TTTTCTGGAATTTCACTCGT	REVERSE	162	21	54.64	42.86	2	0	CATTACATTCCAGTCCTCAAC	154	601	601	7	2	——
Unigene81477	SSR	GA	2	GAGAGAGAGAGAGAGA	16	FORWARD	29	21	55.09	33.33	4	2	GTGAAATTAAAACACGAAACG	REVERSE	173	20	54.81	45	4	3	AGCCTCAAGTCTCACACATT	145	602	602	4	2	——
Unigene81486	SSR	CTC	3	CTCCTCCTCCTCCTCCTC	18	FORWARD	33	21	55.31	33.33	6	0	AAATTTCATTTGTCCACCTCT	REVERSE	186	21	54.98	42.86	7	2	TCCTTGTCAAGTACCGAGATA	154	602	602	3	1	——
Unigene81542	SSR	AG	2	AGAGAGAGAGAGAG	14	FORWARD	18	21	55.09	38.1	6	1	TAACAGCTTTAATGAGCAAGG	REVERSE	211	21	55.75	38.1	2	0	ACTACACAACACGAACCAAAA	194	603	603	3	0	——
Unigene8157	SSR	GAGCA	5	GAGCAGAGCAGAGCAGAGCAGAGCA	25	FORWARD	1	20	54.39	40	3	0	ATGATGTGCTTTCTTTCTCC	REVERSE	149	21	55.02	38.1	4	2	TCTTTAATACTGGCACATCGT	149	617	617	7	0	——
Unigene81585	SSR	GCA	3	GCAGCAGCAGCAGCA	15	FORWARD	263	21	53.86	33.33	5	3	AACAAAATCTTTCTGAACAGC	REVERSE	415	21	54.9	42.86	2	0	GAGTTAGGGACAGATGGTTTT	153	604	604	5	2	——
Unigene81607	SSR	CA	2	CACACACACACACACA	16	FORWARD	276	21	55.48	38.1	4	0	CAGAATTACACGGAGACAAAA	REVERSE	432	21	55.33	38.1	5	0	ATTTTGATGTCACACGCTTAC	157	605	605	5	2	——
Unigene81739	SSR	TA	2	TATATATATATA	12	FORWARD	406	21	54.21	33.33	6	2	CCTGAATTCTGATTTATTTCG	REVERSE	567	21	54.65	33.33	4	2	AATTCATCAAATATGCTACGC	162	609	609	6	2	——
Unigene81780	SSR	GAG	3	GAGGAGGAGGAGGAGGAGGAG	21	FORWARD	420	21	55.05	42.86	5	2	AGCAGCTATTTCCTCTCTGAT	REVERSE	571	21	55.76	42.86	4	2	CGATCAATAGTCAAGCTCGTA	152	610	610	5	2	——
Unigene81849	SSR	GAA	3	GAAGAAGAAGAAGAA	15	FORWARD	19	21	54.74	33.33	4	3	AATCGGTTCTCATTTGACATA	REVERSE	172	21	54.57	33.33	5	1	ATTGAGATTTTCTCCCAAAGT	154	612	612	5	2	——
Unigene81857	SSR	GT	2	GTGTGTGTGTGTGT	14	FORWARD	280	21	55.77	42.86	4	2	GAGGACGACAGCTAAAAATTC	REVERSE	417	21	55.72	42.86	4	0	TTTGTTACTGAGCACTCTTGG	138	613	613	5	2	——
Unigene8186	SSR	AG	2	AGAGAGAGAGAGAGAGAGAGAGAG	24	FORWARD	38	22	54.81	45.45	2	1	AGATGAAGAAGAGAGAGAGCAG	REVERSE	188	21	54.48	33.33	6	3	TCTCGATTGTTAAGCAAACTT	151	213	213	5	1	——
Unigene81912	SSR	TA	2	TATATATATATATA	14	FORWARD	456	21	54.58	38.1	5	2	CATCATGGAACCTTTACATTC	REVERSE	594	21	54.24	33.33	6	0	TCAATATTCCAATTTCTCCAC	139	615	615	5	0	——
Unigene81928	SSR	TGCTGT	6	TGCTGTTGCTGTTGCTGTTGCTGT	24	FORWARD	440	19	55.55	47.37	4	0	GCCAGTAGCTTCGTCATTT	REVERSE	586	20	54.94	40	3	0	GATTCTGTGTTTGGGTGTTT	147	615	615	3	0	——
Unigene81930	SSR	TC	2	TCTCTCTCTCTCTC	14	FORWARD	58	22	55.34	31.82	5	2	CACAACACAAATTGGAGATTTA	REVERSE	220	21	55.61	42.86	2	2	CTCCTTGCTTTTTCTACTCGT	163	615	615	4	1	——
Unigene81953	SSR	TCTT	4	TCTTTCTTTCTTTCTTTCTTTCTT	24	FORWARD	455	21	55.06	38.1	4	2	TTGGAGAGAGAAACTTCATCA	REVERSE	613	21	54.77	47.62	2	2	AAGGAGACAGAAGGAGAGGTA	159	616	616	4	1	——
Unigene81968	SSR	TG	2	TGTGTGTGTGTG	12	FORWARD	171	21	55.79	42.86	3	0	GACAGATTCAACCCTTCAGTT	REVERSE	321	21	55.24	42.86	7	3	TTGGACACATATAGCCTATGG	151	616	616	3	1	——
Unigene8199	SSR	CT	2	CTCTCTCTCTCTCTCTCT	18	FORWARD	46	21	56.22	38.1	4	2	CAAATCTGGTTAATCGAATCC	REVERSE	198	21	54.85	47.62	6	1	ATGCAGCTCATGACTAGAGAG	153	382	382	4	1	——
Unigene82058	SSR	AG	2	AGAGAGAGAGAGAG	14	FORWARD	315	21	54.91	38.1	8	2	CTTCACGTTAACATGGTTTTC	REVERSE	463	21	55.2	42.86	6	0	TAGATCTCCTCGATTTCTTCC	149	619	619	2	0	——
Unigene82078	SSR	AC	2	ACACACACACACAC	14	FORWARD	87	21	54.87	42.86	5	3	GCGGCTACTAATGATGACTAA	REVERSE	239	21	54.69	42.86	4	1	ATCGGTCATCTACATCTCTCA	153	620	620	6	1	——
Unigene82088	SSR	GGT	3	GGTGGTGGTGGTGGT	15	FORWARD	81	20	55.59	40	4	1	GTGATTTCCATGTGTCCATT	REVERSE	221	21	55.72	47.62	4	1	CAACAGTACGGATACAACCAG	141	620	620	5	1	——
Unigene82107	SSR	TG	2	TGTGTGTGTGTG	12	FORWARD	113	21	54.77	38.1	4	2	TCAATTCCGTACTTTACTTGC	REVERSE	260	21	54.69	38.1	7	2	TGAAACAGTTACACACAATGC	148	621	621	3	2	——
Unigene82122	SSR	GGA	3	GGAGGAGGAGGAGGA	15	FORWARD	476	22	55.11	36.36	6	2	TTTCCCATGTAGAAAAGTTACC	REVERSE	611	21	54.52	42.86	3	1	GTTTTCTCCTCTCTGTGTGAA	136	621	621	6	3	——
Unigene82138	SSR	ATTGCC	6	ATTGCCATTGCCATTGCCATTGCC	24	FORWARD	407	21	55.05	42.86	4	3	TTCATGTGATTAGTGGGACTC	REVERSE	556	21	55.15	42.86	5	0	AAGGTCCTGAAAACAGTAAGG	150	622	622	4	1	——
Unigene82187	SSR	AC	2	ACACACACACACACACACAC	20	FORWARD	455	21	55.41	42.86	4	2	AAGGAACCTCGTACAATGAGT	REVERSE	603	21	54.33	42.86	5	2	GGAGAGAGATGTGAATCTTGA	149	623	623	3	2	——
Unigene82267	SSR	CAT	3	CATCATCATCATCATCATCAT	21	FORWARD	89	21	54.93	38.1	5	2	CCTTCATCCTCCTTATGAAAT	REVERSE	230	21	55.08	33.33	2	0	CAAGCAGAAGAACAAAAAGAA	142	626	626	5	1	——
Unigene82267	SSR	TCT	3	TCTTCTTCTTCTTCTTCT	18	FORWARD	106	21	55.5	38.1	6	0	AAATCTTCGAACTTCTGCTTC	REVERSE	255	21	55.32	38.1	3	0	TGGTGAAGAACAACTTTATGG	150	626	626	6	3	——
Unigene82274	SSR	CCT	3	CCTCCTCCTCCTCCT	15	FORWARD	47	21	55.72	33.33	4	2	TTCAAGAAAATCACGCAATAG	REVERSE	216	21	55.14	38.1	3	0	ATTTCTTACTTCGTCGCTTCT	170	626	626	6	3	——
Unigene82337	SSR	AG	2	AGAGAGAGAGAGAG	14	FORWARD	307	21	54.77	33.33	4	1	ATTCAGAGTGTTCAATTTCCA	REVERSE	452	21	56.11	38.1	4	1	GTTTGAGGCGAATTAAGTGTT	146	628	628	4	1	——
Unigene82337	SSR	AG	2	AGAGAGAGAGAGAGAGAGAG	20	FORWARD	366	21	55.33	52.38	2	2	ATCCAGAGAGAGAGAGAGACG	REVERSE	516	21	54.63	42.86	2	1	CGAGAAGAAGCAGAATAACAG	151	628	628	2	0	——
Unigene8236	SSR	AAT	3	AATAATAATAATAAT	15	FORWARD	80	22	55.04	31.82	3	0	GTTGAAGAAACAAAAGGAAAAG	REVERSE	217	21	54.91	38.1	5	3	TCGAGTCTGATTCTGATTTGT	138	1188	1188	5	3	——
Unigene82423	SSR	CA	2	CACACACACACACACACACA	20	FORWARD	79	21	55.6	33.33	6	1	CGTGCAATTTATTGTTCCTAA	REVERSE	233	21	56.22	42.86	4	2	CACCAGCTATGTCACCATTTA	155	631	631	3	3	——
Unigene82438	SSR	CATT	4	CATTCATTCATTCATTCATTCATT	24	FORWARD	133	21	55.3	42.86	2	1	AGTTCCCTTTGCTTGTCTTAC	REVERSE	282	21	54.91	38.1	3	1	GAATGAATGAATGCCAAGTAG	150	632	632	4	3	——
Unigene82456	SSR	GCT	3	GCTGCTGCTGCTGCT	15	FORWARD	459	21	55.04	42.86	2	1	GGAAGATAAGGGAGAGAATGA	REVERSE	610	21	55.38	42.86	6	2	CCTGCTTTACCTCAAGAAGAT	152	632	632	5	1	——
Unigene82506	SSR	AAG	3	AAGAAGAAGAAGAAG	15	FORWARD	383	21	54.77	38.1	4	2	GAGAAAGAAGTTTGGTTTTCC	REVERSE	538	21	54.95	38.1	3	0	TAGGGAATGTTGAGAAAGACA	156	634	634	4	3	——
Unigene82546	SSR	AG	2	AGAGAGAGAGAGAG	14	FORWARD	407	21	55.05	38.1	5	1	ATGCCAGTTGAAAGTCACTAA	REVERSE	551	20	55.08	55	5	1	GGTACAGGCTACACCACACT	145	635	635	4	1	——
Unigene8265	SSR	GT	2	GTGTGTGTGTGT	12	FORWARD	747	21	54.59	42.86	4	2	TAGTGGTGGAGATTTCTAACG	REVERSE	907	21	54.96	47.62	4	2	CCGAGACAATAGAGTCAGATG	161	1187	1187	4	1	——
Unigene82682	SSR	GA	2	GAGAGAGAGAGA	12	FORWARD	485	21	55.34	38.1	6	0	GGCTGAGAATTTTCTTGACTT	REVERSE	628	19	55.47	47.37	3	1	AGGTGCTGCTTTACCAAAC	144	639	639	3	1	——
Unigene82687	SSR	AGA	3	AGAAGAAGAAGAAGAAGAAGA	21	FORWARD	44	21	55.03	38.1	6	3	TTTGTTCTGGAGGAACAGTTA	REVERSE	196	21	54.81	38.1	4	3	GATATGCGTGAAAATCATCTC	153	639	639	3	1	——
Unigene82692	SSR	CT	2	CTCTCTCTCTCTCTCT	16	FORWARD	331	21	55.14	33.33	4	0	AAAGGCCAGAAAGTAAAGAAA	REVERSE	483	21	55.09	33.33	3	2	AATGGAAAAGGAAATGATAGC	153	640	640	3	0	——
Unigene82732	SSR	GGC	3	GGCGGCGGCGGCGGC	15	FORWARD	257	21	54.64	38.1	2	2	ACAGACCCCTTTTCCTATTTA	REVERSE	391	20	54.61	45	5	3	CTCTCAACGCCTATCAGATT	135	641	641	3	1	——
Unigene82736	SSR	GGTTA	5	GGTTAGGTTAGGTTAGGTTAGGTTAGGTTA	30	FORWARD	380	21	55.49	38.1	3	3	GCTACACAAAAACAGCATCAT	REVERSE	528	21	54.88	33.33	5	0	TTAAAGCAACGATTTATGGAG	149	641	641	5	2	——
Unigene82748	SSR	TGG	3	TGGTGGTGGTGGTGGTGG	18	FORWARD	323	21	55.23	38.1	2	0	AAGAGCAGAGGAAAAAGAGAA	REVERSE	474	21	55.41	38.1	4	2	AGAAATGCAAACAACGTACAC	152	642	642	3	1	——
Unigene82749	SSR	GA	2	GAGAGAGAGAGA	12	FORWARD	402	21	55.05	38.1	4	3	TATAATGAAACCCATCACTGG	REVERSE	552	21	54.93	42.86	2	2	TAAAAGAGACGACAAGAGCAC	151	642	642	3	1	——
Unigene82841	SSR	GTA	3	GTAGTAGTAGTAGTA	15	FORWARD	381	21	55.24	38.1	3	1	CAAGAGTGGGATTATTGTTGA	REVERSE	574	21	55.84	47.62	1	1	CCTTCTTTCTCTTCCTCTGTG	194	645	645	5	0	——
Unigene82876	SSR	ACC	3	ACCACCACCACCACCACC	18	FORWARD	10	21	53.19	42.86	4	0	ATATGTGTGTGTGTGTGTGTG	REVERSE	162	21	54.27	42.86	5	3	GCCTGTCTGTGGTAATAACAT	153	646	646	4	1	——
Unigene82878	SSR	CATCTT	6	CATCTTCATCTTCATCTTCATCTT	24	FORWARD	291	21	54.81	38.1	4	2	CAGCTTTTTCTTCAGCATTAG	REVERSE	457	21	55.03	38.1	3	0	TCCTGGTAAACAACTCAAGAA	167	646	646	6	2	——
Unigene8289	SSR	TC	2	TCTCTCTCTCTCTCTCTCTCTC	22	FORWARD	675	21	54.52	38.1	4	0	GGCATCCTAAATGTACTCAAA	REVERSE	832	21	55.21	38.1	4	2	TTCCATCGTCTAACCAATATG	158	1010	1010	3	2	——
Unigene82951	SSR	CAG	3	CAGCAGCAGCAGCAGCAG	18	FORWARD	320	21	54.06	38.1	6	2	GACTTGCTTTGGAATATTGTC	REVERSE	464	21	55.16	47.62	8	3	GTAGCTTGCAAGTGTACAACC	145	649	649	6	1	——
Unigene82980	SSR	CCT	3	CCTCCTCCTCCTCCT	15	FORWARD	106	21	56.12	42.86	7	3	CTCAGAACTCATTCCGAGTTT	REVERSE	245	20	54.81	40	4	2	CAGAAGGCAAAGCAGATATT	140	650	650	3	1	——
Unigene82983	SSR	TGC	3	TGCTGCTGCTGCTGCTGC	18	FORWARD	175	20	54.34	45	3	2	CTTCACACAAACAGAGAACG	REVERSE	325	21	54.47	38.1	6	3	GCGTGATTATGATCTGTTCTT	151	650	650	6	3	——
Unigene83036	SSR	AT	2	ATATATATATATAT	14	FORWARD	478	21	55.19	47.62	3	1	AAGGACCGTAGAACTGGTAAG	REVERSE	614	21	54.7	42.86	4	2	AGCTATTGAAGCCTAGTTTCC	137	652	652	4	2	——
Unigene83047	SSR	CA	2	CACACACACACACACA	16	FORWARD	469	21	55.21	42.86	4	0	AAGTACACGCACCATAATCAC	REVERSE	610	21	54.37	52.38	6	2	GGTGACGAGCACTAGTAAGAG	142	652	652	6	1	——
Unigene83100	SSR	GCC	3	GCCGCCGCCGCCGCC	15	FORWARD	347	20	55.1	45	4	2	CACCGAAATCCTATAAGCTG	REVERSE	527	18	55.14	50	8	2	TCGATCTCGACATCCATC	181	654	654	5	2	——
Unigene83133	SSR	GAC	3	GACGACGACGACGAC	15	FORWARD	352	20	55.8	50	2	2	CACAAACAGAAGAGGACGAC	REVERSE	502	21	56.17	38.1	6	2	TTTTGTGAAGGAATTCTAGGC	151	655	655	6	1	——
Unigene83146	SSR	TC	2	TCTCTCTCTCTCTC	14	FORWARD	18	18	54.51	50	4	2	GCGCCAAGTTATGTAAGC	REVERSE	131	21	54.91	33.33	5	2	TACAAAAGATTCCATCTGCAT	114	656	656	5	2	——
Unigene83169	SSR	AG	2	AGAGAGAGAGAG	12	FORWARD	486	21	54.9	33.33	4	1	TGAATTAAAGAAAGCAAGTGG	REVERSE	653	21	55.46	38.1	4	2	AGATCAAAATCGAGTCCTGTT	168	656	656	3	2	——
[truncated: 419 more rows]
