# Supplementary material for: Transcriptome Sequencing and Analysis of Leaf Tissue of Avicennia marina Using the Illumina Platform
Source: PLoS One. 2014 Sep 29;9(9):e108785. doi: 10.1371/journal.pone.0108785 (PMC4181315; doi:10.1371/journal.pone.0108785)
Supplement: Table S7 — Length distribution of EST-SSRs based on the number of repeat units. (XLSX) [file pone.0108785.s009.xlsx]

## Sheet: Length distribution of EST-SSRs
Number of repeat unit	Di-	Tri-	Tetra-	Penta-	Hexa-
4	-	-	-	48	106
5	-	571	51	13	13
6	614	229	17	2	0
7	394	85	7	0	0
8	334	37	0	0	0
9	224	24	0	0	0
10	191	3	0	0	0
11	156	0	0	0	0
12	145	1	0	0	0
13	108	0	0	0	0
14	16	0	0	0	0
15	11	1	0	0	0
≥16	21	1	0	0	0
Total	2214	952	75	63	119
